# Supplementary material for: Cell-free DNA epigenomic profiling enables noninvasive detection and monitoring of translocation renal cell carcinoma
Source: J Clin Invest. 2026 Feb 2;136(3):e195725. doi: 10.1172/JCI195725 (PMC12867156; doi:10.1172/JCI195725)
Supplement: Supplemental table 2 [file jci-136-195725-s351.xlsx]

## Sheet: Sheet1
H3K27ac tRCC up peaks (hg19)					H3K4me3 tRCC up peaks (hg19)
chromosome	start	end			chromosome	start	end
chr20	33292081	33292482			chr8	28243195	28243596
chr16	55358729	55359130			chr16	89556503	89556904
chrX	9733430	9733831			chr6	3456650	3457051
chr6	90121650	90122051			chr3	197354165	197354566
chr17	27071028	27071429			chr8	19614454	19614855
chr11	67888579	67888980			chr3	195636057	195636458
chr8	101485628	101486029			chr12	68042827	68043228
chr10	75757935	75758336			chr16	431700	432101
chr19	11689310	11689711			chr2	25564408	25564809
chr1	151803746	151804147			chr3	195716720	195717121
chr7	29186004	29186405			chr21	46825355	46825756
chr16	22229588	22229989			chr19	30302880	30303281
chrX	153209710	153210111			chr7	72569477	72569878
chr2	128145086	128145487			chr12	117317735	117318136
chr17	42276701	42277102			chr12	133264053	133264454
chr22	50922688	50923089			chr17	65821555	65821956
chr2	64680949	64681350			chr11	288993	289394
chr6	43139350	43139751			chrX	153209147	153209548
chr10	696075	696476			chr19	1206013	1206414
chr8	131028604	131029005			chr17	42296808	42297209
chr11	70116806	70117207			chr2	25142840	25143241
chr16	48418940	48419341			chr3	125899009	125899410
chr16	67514661	67515062			chr6	7910344	7910745
chr12	122906702	122907103			chr16	84682255	84682656
chr12	120427007	120427408			chr11	64545371	64545772
chr11	3818427	3818828			chr11	66624262	66624663
chr6	41041018	41041419			chr3	126075823	126076224
chr15	75248756	75249157			chr11	1330363	1330764
chr4	91049134	91049535			chr20	62600937	62601338
chr12	69004681	69005082			chr2	128643082	128643483
chr1	65533035	65533436			chr22	21771705	21772106
chr19	39340308	39340709			chr16	88851058	88851459
chr6	12011793	12012194			chr10	23728567	23728968
chr16	20912077	20912478			chr12	58148882	58149283
chr12	42631696	42632097			chr11	27493540	27493941
chr2	187454720	187455121			chr11	61684666	61685067
chr16	85833353	85833754			chr20	62526654	62527055
chr16	284743	285144			chr13	27745239	27745640
chr7	66093938	66094339			chr16	87526297	87526698
chr17	55333416	55333817			chr16	2185410	2185811
chr11	819472	819873			chr17	18907079	18907480
chr1	206858349	206858750			chr11	30607548	30607949
chr17	18907657	18908058			chr9	129677178	129677579
chr19	1249288	1249689			chr1	42846248	42846649
chr17	42296281	42296682			chr5	176036846	176037247
chr11	1330508	1330909			chr15	65067317	65067718
chr2	241195535	241195936			chr19	7660885	7661286
chr19	42788109	42788510			chr12	70406954	70407355
chr5	78280941	78281342			chr3	113666543	113666944
chr16	31128909	31129310			chr6	1611334	1611735
chr2	46770007	46770408			chr1	109792240	109792641
chr19	56632113	56632514			chr9	138799030	138799431
chr2	216882395	216882796			chr1	144520481	144520882
chr4	10118045	10118446			chr16	88519724	88520125
chr6	108324156	108324557			chr19	1250420	1250821
chrX	9753933	9754334			chr5	177631818	177632219
chr11	6633092	6633493			chr7	27169828	27170229
chr7	32930973	32931374			chr16	90015307	90015708
chr11	747562	747963			chr2	86115730	86116131
chr7	152161253	152161654			chr17	62915142	62915543
chr13	98795752	98796153			chr17	29036137	29036538
chr12	125347843	125348244			chr3	141121270	141121671
chrX	44732109	44732510			chr1	151803671	151804072
chr17	7211026	7211427			chr5	175970052	175970453
chr11	45202233	45202634			chr10	14645808	14646209
chr3	184053538	184053939			chr2	74212074	74212475
chr17	38497591	38497992			chr5	132112613	132113014
chr12	53773996	53774397			chr6	1389933	1390334
chr5	95067042	95067443			chr13	113623027	113623428
chr14	55738300	55738701			chr17	79849023	79849424
chr12	81330969	81331370			chr12	123873641	123874042
chr1	85666943	85667344			chr19	1651825	1652226
chr20	31407742	31408143			chr2	149895093	149895494
chr16	22308831	22309232			chr4	185746615	185747016
chr14	23790744	23791145			chr5	72743066	72743465
chr5	178977507	178977908			chr20	39765878	39766279
chr7	25990402	25990803			chr16	48418574	48418975
chr15	41186777	41187178			chr1	65532888	65533289
chr1	205600627	205601028			chr20	42543453	42543854
chr8	101427737	101428138			chr2	111368147	111368548
chr15	83478415	83478816			chr18	11148717	11149118
chr19	35759732	35760133			chr5	176899918	176900319
chr2	100106147	100106548			chr8	8750679	8751080
chr11	66623983	66624384			chrX	9733219	9733620
chrX	135579082	135579483			chr8	21777355	21777756
chr5	60139691	60140092			chr16	1349033	1349434
chr2	114469815	114470216			chr2	238499031	238499432
chr6	3157910	3158311			chr20	35491281	35491682
chr2	32235421	32235822			chr4	6911452	6911853
chr4	95373135	95373536			chr16	70472546	70472947
chrX	119149042	119149443			chr19	14317181	14317582
chr3	171975574	171975975			chr1	41249457	41249858
chr5	56111294	56111695			chr7	2394430	2394831
chr11	64545631	64546032			chr16	87426228	87426629
chr17	58650064	58650465			chr2	165424227	165424628
chr16	21531146	21531547			chr8	98607563	98607964
chr18	9914172	9914573			chr17	56032264	56032665
chrX	47077998	47078399			chr1	85513890	85514291
chr11	59382873	59383274			chr12	120806702	120807103
chr3	170075435	170075836			chr14	56585172	56585573
chr16	29817778	29818179			chr19	11688448	11688849
chr6	53409486	53409887			chr5	149865796	149866197
chr14	77494491	77494892			chr11	3013082	3013483
chr19	1026455	1026856			chr7	6144409	6144810
chr16	68298050	68298451			chr9	137001140	137001541
chrX	49126178	49126579			chr2	71644166	71644567
chr2	131850680	131851081			chr9	97767193	97767594
chr5	172386118	172386519			chr16	2587870	2588271
chr6	3068749	3069150			chr17	75954633	75955034
chr5	60627921	60628322			chr8	66699902	66700303
chr12	116715091	116715492			chr6	2971241	2971642
chr6	22146859	22147260			chr1	16085414	16085815
chr12	117318365	117318766			chr6	143858054	143858455
chr1	39456919	39457320			chr6	139013716	139014117
chr12	107486934	107487335			chr6	26924413	26924814
chr5	13910662	13911063			chr5	7850556	7850957
chr13	52377926	52378327			chr12	121078518	121078919
chr6	16760651	16761052			chr5	179718913	179719314
chr1	41445588	41445989			chr2	170590629	170591030
chr1	245026955	245027356			chr13	114239304	114239705
chr11	45168294	45168695			chr6	107436166	107436567
chr19	41305009	41305410			chr17	74236464	74236865
chr3	193858993	193859394			chr16	691834	692235
chr16	23508408	23508809			chr19	49127678	49128079
chr12	57824382	57824783			chr19	7990536	7990937
chr12	109124635	109125036			chr11	129940081	129940482
chr18	21359234	21359635			chr5	149681737	149682138
chr17	41132555	41132956			chr2	42274872	42275273
chr14	54466879	54467280			chr11	72492562	72492963
chr3	141120815	141121216			chr1	195732412	195732813
chr6	3751046	3751447			chr22	38850924	38851325
chr5	175843093	175843494			chr3	169380611	169381012
chr19	45349567	45349968			chr19	7293715	7294116
chr5	154134814	154135215			chr7	22396279	22396680
chr2	30369851	30370252			chr9	112082684	112083085
chr8	66700837	66701238			chr3	184097670	184098071
chr16	777619	778020			chr13	29394064	29394465
chr6	90143007	90143408			chr7	101006872	101007273
chr12	39836530	39836931			chr12	121975573	121975974
chr3	126075862	126076263			chr2	96011979	96012380
chrX	153362615	153363015			chr3	126194118	126194519
chr19	12902978	12903379			chr15	85777362	85777763
chr14	55032832	55033233			chr2	10220064	10220465
chr3	13035131	13035532			chr16	90085896	90086297
chr16	47007223	47007624			chr2	54683849	54684250
chr16	30381410	30381811			chr19	15442593	15442994
chr4	37979020	37979421			chr8	41908930	41909331
chr1	9599621	9600022			chr17	75369364	75369765
chr20	17550518	17550919			chr11	926111	926512
chr8	21777319	21777720			chr17	29814963	29815364
chr19	8455186	8455587			chr11	777226	777627
chr11	73471641	73472042			chr5	62100351	62100752
chr11	67210661	67211062			chr16	70285256	70285657
chr11	70244671	70245072			chr13	92000779	92001180
chr4	186130942	186131343			chr6	33756299	33756700
chr17	857639	858040			chr17	81038529	81038930
chr2	68479220	68479621			chr11	35640364	35640765
chr11	33279111	33279512			chr2	64681546	64681947
chr6	107436120	107436521			chr1	109940134	109940535
chr7	74508315	74508716			chr6	44238423	44238824
chr7	72971659	72972060			chr4	83482798	83483199
chr12	112856734	112857135			chr19	344102	344503
chr1	153918617	153919018			chr7	73082258	73082659
chr2	160142820	160143221			chr5	137225226	137225627
chr6	1610222	1610623			chr21	38071829	38072230
chr10	17658930	17659331			chr3	71802916	71803317
chr6	17600601	17601002			chr13	98795790	98796191
chr6	47094580	47094981			chr9	34957916	34958317
chr5	65221831	65222232			chr19	3359740	3360141
chr13	98628552	98628953			chr4	95679004	95679405
chr3	122233330	122233731			chr4	77155220	77155621
chr1	117909529	117909930			chr16	55358699	55359100
chr3	47822948	47823349			chr16	2564220	2564621
chr19	531317	531718			chr7	1709858	1710259
chr8	144301427	144301828			chr20	56884550	56884951
chr5	68389856	68390257			chr20	61436329	61436730
chr2	86850369	86850770			chr7	150675062	150675463
chr3	141595292	141595693			chr22	50639508	50639909
chr12	70132643	70133044			chr20	32031203	32031604
chr6	42750783	42751184			chr17	44270463	44270864
chr11	68882856	68883257			chr2	86947753	86948154
chr1	151431434	151431835			chr16	4166188	4166589
chr3	139477837	139478238			chr4	25032208	25032609
chr16	69600015	69600416			chr16	57797448	57797849
chr7	44924802	44925203			chr12	122459468	122459869
chr6	35227433	35227834			chr19	44143713	44144114
chr6	154875800	154876201			chr22	50926002	50926403
chr8	103424513	103424914			chr5	76506489	76506890
chr2	97303708	97304109			chr7	1570674	1571075
chr6	166796654	166797055			chr11	68228235	68228636
chr19	40030326	40030727			chr7	44364795	44365196
chr22	21983805	21984206			chr19	1241839	1242240
chr19	56152323	56152724			chr2	241507903	241508304
chr17	40688240	40688641			chr17	30185790	30186191
chr6	13711681	13712082			chr6	46458878	46459279
chr2	178129023	178129424			chr1	6086087	6086488
chr11	111473264	111473665			chr17	27920245	27920646
chr17	79849044	79849445			chr6	12011985	12012386
chrX	41193547	41193948			chr11	16132518	16132919
chr15	65336777	65337178			chr7	74508279	74508680
chr3	133292552	133292953			chr20	17661977	17662378
chr11	63381073	63381474			chr1	43996813	43997214
chr16	75299404	75299805			chr4	1198446	1198847
chr7	30324562	30324963			chr9	45356176	45356577
chr14	74226380	74226781			chr2	173600514	173600915
chr3	128445123	128445524			chr7	30324936	30325337
chr3	128997749	128998150			chr11	61348198	61348599
chr7	44836260	44836661			chr16	2264055	2264456
chr15	80352252	80352653			chr11	17410528	17410929
chr1	249132509	249132910			chr17	43567342	43567743
chr19	38847020	38847421			chr1	89594086	89594487
chr20	23342072	23342473			chr16	81812870	81813271
chr17	20945972	20946373			chr5	21341510	21341911
chr16	28986171	28986572			chr10	83634496	83634897
chr3	183353570	183353971			chr5	122848159	122848560
chr4	23891767	23892168			chr19	16738726	16739127
chr19	7293924	7294325			chr12	110719001	110719402
chr18	19180210	19180611			chr10	112404129	112404530
chr3	196439206	196439607			chr5	175665354	175665755
chr11	16132936	16133337			chr10	50969893	50970294
chr1	212458749	212459150			chr10	81585851	81586252
chr14	56585294	56585695			chr17	74864508	74864909
chr19	18632319	18632720			chr1	229694175	229694576
chr10	99400486	99400887			chr10	118501513	118501914
chr15	85924013	85924414			chr11	67888270	67888671
chr11	842542	842943			chr12	51318779	51319180
chrX	153607719	153608120			chr19	34973070	34973471
chr16	69166137	69166538			chr12	125671013	125671414
chr8	61564414	61564815			chr12	48213137	48213538
chr16	2301232	2301633			chr19	4343422	4343823
chr7	95950984	95951385			chr16	2059507	2059908
chr12	122238548	122238949			chr5	179233154	179233555
chr10	43892289	43892690			chr4	159728136	159728537
chr15	68521463	68521864			chr9	71320469	71320870
chr14	104028799	104029200			chr10	131762174	131762575
chr12	118498354	118498755			chr5	130233211	130233612
chr7	150065838	150066239			chr2	100105877	100106278
chr16	432076	432477			chr12	112819597	112819998
chr2	238499293	238499694			chr3	96383562	96383963
chr19	45600864	45601265			chr16	1030662	1031063
chr12	124017953	124018354			chr19	7895040	7895441
chr11	126197520	126197921			chr19	47364422	47364823
chr2	216877797	216878198			chr5	176874054	176874455
chr11	126243508	126243909			chr3	182511347	182511748
chr2	183902758	183903159			chr11	22214116	22214517
chr6	15662557	15662958			chr5	11903847	11904248
chr11	88241629	88242030			chr16	56458590	56458991
chr6	37077279	37077680			chr16	66461084	66461485
chr3	195163248	195163649			chr11	12696458	12696859
chr5	158636093	158636494			chr3	23987129	23987530
chr4	146403159	146403560			chr13	30688871	30689272
chr9	102021443	102021844			chr16	50187503	50187904
chr1	169454690	169455091			chr5	167719079	167719480
chr16	28834575	28834976			chr10	120863813	120864214
chr19	19516260	19516661			chr3	13324143	13324544
chr7	43622847	43623248			chr17	29718763	29719164
chr4	184579887	184580288			chr11	120381979	120382380
chr11	14665342	14665743			chr16	89894501	89894902
chr11	73087667	73088068			chr17	46655197	46655598
chr17	38228643	38229044			chr2	99347043	99347444
chr10	112404089	112404490			chr11	5433652	5434053
chr14	102414863	102415264			chr12	101111042	101111443
chr5	133561428	133561829			chr16	69600205	69600606
chr9	22008873	22009274			chr10	31287728	31288129
chr2	235336692	235337093			chr8	101488092	101488493
chr17	29876418	29876819			chr1	146894973	146895374
chr13	113622984	113623385			chr2	134024186	134024587
chr10	21823278	21823679			chr3	196729904	196730305
chr2	32582319	32582720			chr4	16227681	16228082
chr8	75921566	75921967			chr5	34244837	34245238
chr22	39096475	39096876			chr16	30670600	30671001
chr20	5107739	5108140			chr17	41466131	41466223
chr6	41909206	41909607			chr16	23847186	23847587
chr7	151392520	151392921			chr1	226736249	226736650
chr19	6372762	6373163			chr8	138052930	138053331
chr15	93426111	93426512			chr16	3929976	3930377
chr19	34972551	34972952			chr12	133287193	133287594
chr19	1940691	1941092			chr11	66234241	66234642
chr17	79038614	79039015			chr10	121485725	121486126
chr20	33865458	33865859			chr9	97136922	97137323
chr3	48470377	48470778			chr9	103279181	103279582
chr17	76836616	76837017			chr9	35605222	35605623
chr2	86668428	86668829			chr8	61592026	61592427
chr11	67140766	67141167			chr17	25783615	25784016
chrX	153151975	153152376			chr3	18486434	18486835
chr16	3507772	3508173			chr2	184318656	184319057
chr11	67913897	67914298			chr6	46702760	46703161
chr16	46864916	46865317			chr21	46494220	46494621
chr17	41855824	41856225			chr8	28351745	28352146
chr2	39663938	39664339			chrX	107979778	107980179
chr1	185285734	185286135			chr6	114663740	114664141
chr11	68228112	68228513			chr15	32829055	32829456
chr2	86947402	86947803			chr11	45907060	45907461
chr14	75920091	75920492			chr7	45039762	45040163
chr3	150126257	150126658			chr16	85932538	85932939
chr18	20721462	20721863			chr2	108905840	108906241
chr20	60878057	60878458			chr21	45431922	45432323
chr6	13814396	13814797			chr16	81348524	81348925
chr7	74072212	74072613			chr12	21927367	21927768
chr17	27503834	27504235			chr7	86688692	86689093
chr5	10353901	10354302			chr16	66730292	66730693
chr6	36953808	36954209			chr3	182697800	182698201
chr12	63328465	63328866			chr3	185269714	185270115
chr12	42538088	42538489			chr3	2140413	2140814
chr16	30346256	30346657			chr12	48167116	48167517
chr8	102217705	102218106			chr1	99470222	99470623
chr11	14380214	14380615			chr5	16616757	16617158
chr6	37138553	37138954			chr9	44993036	44993437
chr11	65430122	65430523			chr17	73840037	73840438
chr13	50366324	50366725			chr10	135451035	135451436
chr18	12376790	12377191			chr6	28589283	28589684
chr7	140624278	140624679			chr12	67462823	67463224
chr2	109403200	109403601			chr7	150973951	150974352
chr6	35465050	35465451			chr3	181429994	181430395
chr5	176874270	176874671			chr11	819556	819957
chr11	100701382	100701783			chr2	110517959	110518360
chr7	367165	367566			chr1	237205447	237205848
chr16	87416963	87417364			chr2	233792540	233792941
chr19	1407766	1408167			chr8	145910829	145911230
chr8	21966570	21966973			chr4	48485207	48485608
chr12	46654145	46654546			chr2	235860918	235861319
chr11	12695995	12696396			chr11	14665654	14666055
chr11	61690947	61691348			chr20	60641207	60641608
chr2	241499896	241500297			chr8	29120165	29120566
chr1	16085433	16085834			chr1	10270766	10271167
chr6	160390190	160390591			chr3	191872773	191873174
chr6	132833896	132834297			chr2	239229305	239229706
chr3	171527838	171528239			chr9	127905226	127905627
chr19	3933346	3933747			chr2	100721289	100721690
chr11	32914846	32915247			chr10	5932170	5932571
chr3	182511400	182511801			chr11	47291577	47291978
chr2	64880779	64881180			chr6	3751178	3751579
chr21	45209431	45209832			chr18	5295385	5295786
chr18	7566680	7567081			chr17	31254857	31255258
chr5	77071629	77072030			chr11	70116688	70117089
chr19	4065149	4065550			chr16	21059587	21059988
chr19	13056648	13057049			chr16	89882613	89883014
chr2	230786179	230786580			chr17	40688324	40688725
chr14	50234716	50235117			chr13	31774234	31774635
chr6	136871129	136871530			chr17	79762193	79762594
chr19	29703585	29703986			chr19	39832747	39833148
chr8	76319837	76320238			chr6	119399645	119400046
chr10	135122068	135122469			chr5	153570115	153570516
chr6	64282565	64282966			chr16	31146575	31146976
chr11	207322	207723			chr17	30814152	30814553
chr2	43037264	43037665			chr5	156693108	156693509
chr14	50101222	50101623			chr17	79875465	79875866
chr17	79829074	79829475			chr8	31497153	31497554
chr5	173043195	173043596			chr16	15005695	15006103
chr1	109940086	109940487			chr10	75633829	75634230
chr6	36164506	36164907			chr4	2420068	2420469
chr16	4666591	4666992			chr2	86564364	86564765
chr10	112257264	112257665			chr16	2246150	2246551
chr16	29606151	29606552			chr17	55333799	55334200
chr8	142011060	142011461			chr2	85198563	85198964
chr1	65431773	65432174			chr11	369363	369764
chr1	38273441	38273842			chr1	45671928	45672329
chr16	54962435	54962836			chr5	78532084	78532485
chr13	21635287	21635688			chr19	1237389	1237790
chr10	98480234	98480635			chr16	19125487	19125888
chr11	60928595	60928996			chr1	108507672	108508073
chr17	1359146	1359547			chr6	124124625	124125026
chr19	1103931	1104332			chrX	9754497	9754898
chr10	103879639	103880040			chr1	162039621	162040022
chr6	125283321	125283722			chr11	450207	450608
chr1	59011936	59012337			chr1	211589695	211590096
chr11	109963827	109964228			chr17	45609013	45609414
chr5	137225091	137225492			chr7	102118897	102119298
chr19	59055694	59056095			chr9	113800250	113800651
chr16	71757166	71757567			chr2	27193408	27193809
chr16	638958	639359			chr11	67980232	67980633
chr13	36920171	36920572			chr11	1968253	1968654
chr7	915852	916253			chr10	115313173	115313574
chr5	149380265	149380666			chr17	43299315	43299716
chr16	122188	122589			chr2	238875534	238875935
chr1	12050470	12050871			chr15	32907409	32907810
chr18	29946035	29946436			chr1	41327594	41327995
chr18	9614173	9614574			chr21	46961853	46962254
chr5	132107000	132107401			chr2	87035002	87035403
chr2	159314087	159314488			chr2	231902251	231902652
chr19	11071469	11071870			chr2	215548590	215548991
chr15	32634336	32634737			chr1	247274687	247275088
chr22	43283682	43284083			chr5	38556340	38556741
chr14	105558768	105559169			chr18	8063115	8063516
chr16	71842450	71842851			chr8	95961172	95961573
chr12	44199789	44200190			chr15	78913010	78913411
chr2	38604028	38604429			chr3	178850121	178850522
chr12	72148592	72148993			chr10	125650910	125651311
chr17	66508482	66508883			chr17	76777990	76778391
chr11	57435354	57435755			chr6	90142986	90143387
chr20	33413061	33413462			chr9	126762042	126762443
chr20	61847086	61847487			chr12	106532928	106533329
chr12	133706761	133707162			chr10	62492798	62493199
chr3	112280511	112280912			chr6	50787438	50787839
chr10	112584027	112584428			chr5	173447000	173447401
chr9	117373522	117373923			chr12	40618482	40618883
chr12	12714740	12715141			chr16	30107206	30107607
chr2	108905429	108905830			chr11	67140439	67140840
chr16	87425619	87426020			chr9	140190031	140190432
chr20	21283963	21284364			chr17	4487842	4488243
chr22	41487858	41488259			chr11	2907161	2907561
chr16	83932741	83933142			chr13	21634938	21635339
chr2	10588120	10588521			chr2	228028649	228029050
chr3	39148703	39149104			chr7	75268253	75268654
chr5	53813588	53813989			chr10	124221181	124221582
chr2	136499646	136500047			chr9	86432213	86432614
chr12	117175468	117175869			chr17	48942948	48943349
chr17	33307740	33308141			chr1	26393220	26393621
chr10	13341702	13342103			chr12	73546961	73547362
chr2	85198528	85198929			chr3	151592411	151592812
chr3	48956219	48956620			chr3	14644013	14644414
chr19	913030	913431			chr4	79071162	79071563
chr5	178287088	178287489			chr4	114038237	114038638
chr17	1419619	1420020			chr5	7396167	7396568
chr13	42614219	42614620			chr19	2819989	2820390
chr2	98280032	98280433			chr3	13461248	13461649
chr6	4776416	4776817			chrX	6144216	6144617
chr16	89787329	89787730			chr2	176994827	176995228
chr3	150480831	150481232			chr5	155107575	155107976
chr11	94800315	94800716			chr12	84264796	84265197
chr11	18720305	18720706			chr15	40733603	40734004
chr14	56047119	56047520			chr7	29846251	29846652
chr16	69419481	69419882			chr20	31070768	31071169
chr2	87034873	87035274			chr4	132130663	132131064
chr5	177631669	177632070			chr1	1981801	1982202
chr3	126194395	126194796			chr6	2245554	2245955
chr17	48784904	48785305			chr15	65337961	65338362
chr11	61684734	61685135			chr7	3340835	3341236
chr13	113951512	113951913			chr2	99552650	99553051
chr17	27717384	27717785			chr21	44074167	44074568
chr9	35748893	35749294			chr16	128200	128601
chr7	6414149	6414550			chrX	149862004	149862405
chr6	3919146	3919547			chr7	102715439	102715840
chr5	159546032	159546433			chr16	49889235	49889636
chr14	75744099	75744500			chr6	41514645	41515046
chr12	58239559	58239960			chr4	1873497	1873898
chr16	11680278	11680679			chr7	1067465	1067866
chr22	38598137	38598538			chr7	98741124	98741525
chr20	47538226	47538627			chr16	73092074	73092475
chr3	178866093	178866494			chr11	101723310	101723711
chr2	110371024	110371425			chr4	167384479	167384880
chr12	132568797	132569198			chr6	15400448	15400849
chr1	36273516	36273917			chr6	112194066	112194467
chr16	90038914	90039315			chr12	50451195	50451596
chr10	49514678	49515079			chr7	128828836	128829237
chr8	145515369	145515770			chr6	37787417	37787818
chr2	173940682	173941083			chr22	34316561	34316962
chr3	186463642	186464043			chr6	41862803	41863204
chr16	57481213	57481614			chr7	123167971	123168372
chr14	105956689	105957090			chr4	185725396	185725797
chr12	121975292	121975693			chr6	48036297	48036698
chr9	37575919	37576320			chr3	166292781	166293182
chr19	10687381	10687782			chrX	17878976	17879377
chr10	134210271	134210672			chr2	106361619	106362020
chr20	4667133	4667534			chr12	118498656	118499057
chr6	7141053	7141454			chr18	6414524	6414925
chr4	1283681	1284082			chr15	30260811	30261212
chr5	176853420	176853821			chr1	244013368	244013766
chr6	44224880	44225281			chr17	42200662	42201063
chr16	88851215	88851616			chr10	28822323	28822724
chr11	126264043	126264444			chr13	73633609	73634010
chr3	113415168	113415569			chr2	236578231	236578632
chr11	925898	926299			chr1	206139270	206139671
chr10	1102296	1102697			chr1	214846458	214846859
chr10	118502053	118502454			chr3	159507604	159508005
chr16	81348717	81349118			chr3	119316643	119317044
chr2	242640946	242641347			chr6	43477619	43478020
chr14	34931086	34931487			chr4	2464239	2464640
chr17	79679094	79679495			chr13	28494244	28494645
chr3	179040778	179041179			chr10	133850119	133850520
chr11	46413297	46413698			chr16	30205841	30206242
chr5	179159763	179160164			chr20	19971115	19971516
chr13	48877894	48878295			chr1	154530907	154531308
chr3	125986473	125986874			chr17	66287717	66288118
chr19	18111885	18112286			chr5	133339903	133340304
chr1	224622254	224622655			chr7	75039549	75039950
chr1	156698324	156698725			chr1	31943737	31944138
chr12	48744575	48744976			chr16	4664327	4664728
chr17	79935420	79935821			chr11	76091718	76092119
chr5	55830479	55830880			chr11	63953559	63953960
chr11	35684334	35684735			chr4	56915381	56915782
chr7	7606616	7607017			chr12	116475412	116475813
chr13	31039360	31039761			chr16	50582064	50582465
chr7	73498140	73498541			chr3	32859356	32859757
chr5	172483367	172483768			chr16	4588209	4588610
chr2	220144103	220144504			chrX	130897429	130897830
chr14	105767018	105767419			chr16	68771220	68771621
chr8	30669986	30670387			chr21	35987175	35987576
chr14	100704794	100705195			chrX	72434256	72434657
chr12	93835357	93835758			chr7	99869384	99869785
chr1	166808691	166809092			chr1	76081281	76081682
chr12	96184024	96184425			chrX	8699677	8700078
chr10	977149	977550			chr12	132628782	132629183
chr16	29616590	29616991			chr3	123710482	123710883
chr15	66084238	66084639			chr15	30487657	30488084
chr19	2163870	2164271			chr5	14581790	14582191
chr12	69633428	69633829			chr19	3933618	3934019
chr2	223652480	223652881			chr16	69431269	69431670
chr2	46926273	46926674			chr9	120176983	120177384
chr19	45311738	45312139			chr1	242687674	242688075
chr13	31774124	31774525			chr14	105634371	105634772
chr11	46369085	46369486			chr20	57267952	57268353
chr1	179051259	179051660			chr4	79697441	79697842
chr8	61591407	61591808			chr22	17082666	17083067
chr3	114865550	114865951			chr3	50540597	50540998
chr1	41249531	41249932			chr1	145209430	145209851
chr7	151216345	151216746			chr20	6716700	6717101
chr1	244212166	244212567			chr17	38519159	38519560
chr14	45366486	45366887			chr1	41131121	41131522
chr2	8819324	8819725			chr11	308300	308701
chr3	125802722	125803123			chr19	42746554	42746955
chr7	5569776	5570177			chr9	72378315	72378716
chr10	62703609	62704010			chr1	171342762	171343163
chr8	133787613	133788014			chr12	65174697	65175098
chr4	140098345	140098746			chr2	228337275	228337676
chr12	93322671	93323072			chr4	1795892	1796293
chr6	692750	693151			chr6	4776950	4777351
chr1	6086085	6086486			chr14	104182328	104182729
chr9	38068844	38069245			chr5	104727888	104728289
chr10	88280989	88281390			chr12	94542266	94542667
chr6	111196592	111196993			chr9	21974508	21974909
chr22	36783527	36783928			chr19	10046788	10047189
chr5	149681749	149682150			chrX	146262901	146263302
chr5	132298842	132299243			chr5	131593300	131593701
chr3	195808570	195808971			chr19	54606018	54606419
chr6	151712208	151712609			chr6	72107852	72108253
chr10	5726767	5727168			chr13	114144947	114145348
chr5	172410837	172411238			chr11	129149030	129149431
chr4	1872409	1872810			chr7	74203660	74204061
chr10	70286902	70287303			chr1	41707339	41707740
chr3	182816893	182817294			chr9	75679944	75680345
chr3	142442897	142443298			chr12	30907567	30907968
chr3	109115022	109115423			chr17	42276667	42277068
chr16	57506209	57506610			chr16	838174	838575
chr16	67596458	67596859			chr20	62959110	62959511
chr1	85513938	85514339			chr7_gl000195_random	73894	74295
chr19	18392099	18392500			chr11	78128397	78128798
chr12	26278649	26279050			chr1	6239562	6239963
chr5	139554803	139555204			chr11	68080315	68080716
chr5	172198568	172198969			chr1	224622147	224622548
chr6	43771929	43772330			chr13	95365181	95365582
chr21	46749304	46749705			chr14	95236199	95236600
chr13	92000736	92001137			chr10	108924470	108924871
chr12	123873156	123873557			chr19	1567090	1567491
chr10	21462654	21463055			chr10	127584686	127585087
chr7	156801912	156802313			chr5	74348679	74349080
chr6	19805157	19805558			chr10	696082	696483
chr8	81785900	81786301			chr11	133938900	133939301
chr3	43328036	43328437			chr13	32420792	32421193
chr3	13461357	13461758			chr2	242498248	242498649
chr10	96162508	96162909			chr7	45614295	45614696
chr12	96793855	96794256			chr3	23852160	23852561
chr2	228336931	228337332			chr2	100937975	100938376
chr1	43148074	43148475			chr15	80544135	80544536
chr16	46781453	46781854			chr14	62279414	62279815
chr11	120195952	120196353			chr8	78852897	78853298
chr11	777151	777552			chr3	150803590	150803991
chr5	77923743	77924144			chr8	73449313	73449714
chr14	75894761	75895162			chr17	60781430	60781831
chr11	59500168	59500569			chr13	113548634	113549035
chr3	125898831	125899232			chr17	40272958	40273359
chr16	89767638	89768039			chrX	131295658	131296059
chr6	89790980	89791381			chr17	48178523	48178924
chr2	28974901	28975302			chr7	993708	994109
chr14	54420304	54420705			chr10	103535604	103536005
chr12	26111559	26111960			chr19	40871710	40872111
chr3	196594736	196595137			chr4	175699646	175700047
chr5	77944018	77944419			chr15	27017884	27018285
chr11	73019785	73020186			chr7	29310707	29311108
chr7	73153074	73153475			chr2	241392072	241392473
chr19	10875629	10876030			chr16	12009172	12009573
chr7	2353487	2353888			chr6	43772222	43772623
chr2	54198009	54198410			chr14	104602618	104603019
chr7	72420654	72421055			chr12	109747418	109747819
chr21	44394800	44395201			chr9	99775426	99775827
chr11	62554335	62554736			chr4	184580123	184580524
chr10	1094636	1095037			chr19	590204	590605
chr17	73178702	73179103			chr15	58358311	58358712
chr4	39046512	39046913			chr1	171623108	171623509
chr1	41327515	41327916			chr3	159501653	159502054
chr5	56247610	56248011			chr6	33382735	33383136
chr6	47277250	47277651			chrX	127916761	127917162
chr9	99212666	99213067			chr2	73144493	73144894
chr7	72476020	72476421			chrX	114966968	114970367
chr16	88636734	88637135			chr2	31283410	31283811
chr5	173072626	173073027			chr9	112245324	112245725
chr2	65659276	65659677			chr10	120789769	120790170
chr5	34929787	34930188			chr19	1286120	1286521
chr7	35734284	35734685			chr5	157170950	157171351
chr1	51702138	51702539			chr3	53961352	53961753
chr12	132628949	132629350			chr15	62456481	62456882
chr14	100772407	100772808			chr2	206950099	206950500
chr14	71275729	71276130			chr11	842451	842852
chr9	97901157	97901558			chr17	74261776	74262177
chr11	6640202	6640603			chr11	29290759	29291160
chr5	57100339	57100740			chr15	91414562	91414963
chr3	186288428	186288829			chr3	69591294	69591695
chr8	98900223	98900624			chr19	36208643	36209044
chr6	52442059	52442460			chr19	35801156	35801557
chr12	110719067	110719468			chr11	87334584	87334985
chr11	46297463	46297864			chr9	11064693	11065094
chr5	179125792	179126193			chr2	201171869	201172270
chr7	39989430	39989831			chr4	160725472	160725873
chr11	64002067	64002468			chr7	154794693	154795094
chr16	89574528	89574929			chr6	84513115	84513516
chr2	70016607	70017008			chr15	74045136	74045537
chr6	11195483	11195884			chr10	92922713	92923114
chr14	31495232	31495633			chr1	51796168	51796569
chr20	60758018	60758419			chr6	165471183	165471584
chr4	38666056	38666457			chr18	9137108	9137509
chr19	39833095	39833496			chr2	242641430	242641831
chr3	191047227	191047628			chr17	80693362	80693763
chr17	79875575	79875976			chr7	131241216	131241617
chr7	102715530	102715931			chr9	40632891	40633292
chr4	925674	926075			chr6	37093689	37094090
chr16	30968939	30969340			chr9	139607041	139607442
chr16	28222785	28223186			chr11	94134298	94134699
chr10	526900	527301			chr11	9112963	9113364
chr12	120907114	120907515			chr1	22469469	22469870
chr2	178077414	178077815			chr20	5484800	5485201
chr11	22214063	22214464			chrX	72730846	72731247
chr12	53645318	53645719			chr8	41754337	41754738
chr1	68298516	68298917			chr2	109150846	109151247
chr16	30538116	30538517			chr11	19798698	19799099
chr17	75954733	75955134			chr4	110355007	110355408
chr10	112396515	112396916			chr10	88126115	88126516
chr7	36406428	36406829			chr3	50306635	50307035
chr19	47249289	47249690			chr20	33814718	33815119
chr4	6911371	6911772			chr21	43299041	43299442
chr8	141521438	141521839			chr9	140500332	140500733
chr15	41850953	41851354			chr9	136932823	136933224
chr10	105726851	105727252			chr2	241937952	241938353
chr2	42149228	42149629			chr12	42631695	42632096
chr4	71570877	71571278			chr17	53579194	53579595
chr7	56032250	56032651			chr5	59837075	59837476
chr12	102091652	102092053			chr12	109196248	109196649
chr15	85291171	85291572			chr16	15070431	15070832
chr10	35416189	35416590			chr9	114245501	114245902
chr19	48111789	48112190			chr2	150991386	150991787
chr4	159729831	159730232			chr2	149632718	149633119
chr14	75761131	75761532			chr3	19144292	19144693
chr1	167190593	167190994			chr22	43739023	43739424
chr17	79603757	79604158			chr20	21686140	21686541
chr14	78266355	78266756			chr12	41582411	41582812
chr1	39324868	39325269			chr20	2673677	2674078
chr8	22224718	22225119			chr17	42836436	42836837
chr1	228353394	228353795			chr2	56411267	56411668
chr3	33759401	33759802			chr17	61699788	61700189
chr1	162039432	162039833			chr4	91049159	91049560
chr5	176730767	176731168			chr2	9143837	9144238
chr7	44788019	44788420			chr7	74072312	74072713
chr4	1768934	1769335			chr19	58545317	58545718
chr6	37173375	37173776			chr17	79139722	79140123
chr11	75526048	75526449			chr5	167956160	167956561
chr13	111180117	111180518			chr10	16563060	16563461
chr12	3351031	3351432			chr17	61523397	61523798
chr12	58145725	58146126			chr20	8112922	8113323
chr3	193852181	193852582			chrX	135229376	135229777
chr22	39102008	39102409			chr17	80656245	80656646
chr8	103875865	103876266			chr19	1104181	1104582
chr12	121341689	121342090			chr3	123168473	123168874
chr3	195269712	195270113			chr13	25946094	25946495
chr16	12009308	12009709			chr2	112251563	112251964
chr16	1876884	1877285			chr9	45352197	45352264
chr2	38947436	38947837			chr9	139560242	139560643
chr2	172190624	172191025			chr22	50247307	50247708
chr7	72395565	72395966			chr5	132148893	132149294
chr15	69110167	69110568			chr14	95623324	95623725
chr3	194258201	194258602			chr8	73391379	73391780
chr3	47204875	47205276			chr7	129251542	129251943
chr17	79868851	79869252			chr3	183979210	183979611
chr12	109085343	109085744			chr3	126243099	126243500
chr11	60673603	60674004			chr11	577151	577552
chr21	44073989	44074390			chr17	73521667	73522068
chr17	17739963	17740364			chr5	151586920	151587321
chr1	202113334	202113735			chr11	67056451	67056852
chr13	37493686	37494087			chr2	84331052	84331453
chr2	232632468	232632869			chr11	28997961	28998362
chr10	104952521	104952922			chrX	14547141	14547542
chr12	125051548	125051949			chr22	20849718	20850119
chr6	147524944	147525345			chr1	35394946	35395347
chr10	93558174	93558575			chr13	51796356	51796757
chr4	1198516	1198917			chr12	1703331	1703732
chr6	151248598	151248999			chr5	63801979	63802380
chr10	112064235	112064636			chr22	37415424	37415825
chr13	113344481	113344882			chr19	51071184	51071585
chr4	1341005	1341406			chr6	139456630	139457031
chr16	4896914	4897315			chr15	29862451	29862852
chr13	51796313	51796714			chr12	45445053	45445454
chr4	986599	987000			chr7	85969655	85970056
chr1	65719966	65720367			chr15	41193012	41193413
chr17	1465701	1466102			chr11	130298050	130298451
chr10	73680033	73680434			chr7	156685422	156685823
chr10	112631686	112632087			chr2	207308201	207308602
chrX	20008879	20009280			chrX	130946895	130947296
chr7	12610433	12610833			chr5	35990774	35991175
chr5	85866303	85866704			chr10	112257717	112258118
chr7	116502686	116503087			chr3	71293872	71294273
chr5	55802805	55803206			chr2	239756488	239756889
chr15	52311452	52311853			chr2	176987511	176987912
chr18	2655634	2656035			chr6	95583592	95583993
chrX	153200100	153200501			chr16	11349681	11350082
chr17	45608964	45609365			chr19	5804942	5805343
chr11	62379838	62380239			chr15	73660849	73661250
chr8	86089379	86089780			chr22	25029076	25029477
chr9	139886536	139886937			chr1	40254510	40254911
chr16	2802545	2802946			chr3	28100696	28101097
chr16	81812917	81813318			chr17	56609238	56609639
chr14	65568743	65569144			chr17	45810694	45811095
chr12	100661120	100661521			chr6	47427400	47427801
chr7	6144348	6144749			chr9	117373635	117374036
chrX	2847010	2847411			chr2	234357456	234357857
chr4	8201073	8201474			chrX	137793286	137793687
chr16	21610855	21611256			chr17	15689462	15689863
chr11	68065379	68065780			chr7	128542608	128543009
chr14	70078418	70078819			chrX	66766098	66766499
chr19	8305490	8305891			chr6	108324467	108324868
chr12	51157578	51157979			chr17	79829109	79829510
chr19	47363777	47364178			chr9	40633275	40633676
chr11	35965543	35965944			chr2	230578832	230579233
chr2	163431023	163431424			chr6	33601253	33601654
chr12	131356640	131357041			chr14	72398980	72399381
chr16	74402044	74402445			chr15	58724117	58724518
chr15	75230054	75230455			chr5	1633652	1634053
chr14	50697901	50698302			chr6	138408389	138408790
chr8	12611655	12612056			chr3	138067386	138067787
chr8	22409658	22410059			chr3	140770534	140770935
chr8	30584651	30585052			chr15	67134805	67135206
chr11	45869017	45869418			chr6	64275246	64275647
chr14	54907708	54908109			chr12	103828274	103828675
chr7	101929885	101930285			chrX	47078114	47078515
chr12	111020607	111021008			chr6	136750781	136751182
chr1	202927054	202927455			chr13	76367342	76367743
chr16	81129529	81129930			chr4	1768789	1769190
chr11	64072253	64072654			chr3	113415387	113415788
chr6	158652771	158653172			chr16	21511420	21511821
chr15	90776757	90777158			chr7	123672791	123673192
chr8	135844176	135844577			chr11	16418001	16418402
chr10	503676	504077			chr6	49354758	49355159
chr3	33138246	33138647			chr11	560579	560979
chr12	6162641	6163042			chr5	10237980	10238381
chr22	20255501	20255902			chr3	195351940	195352341
chr17	42143605	42144006			chr8	91411277	91411678
chr6	1390120	1390521			chr3	185060132	185060533
chr12	120554202	120554603			chr12	21241127	21241528
chr19	33685277	33685678			chr15	33603090	33603491
chr3	159481564	159481965			chr12	56401207	56401608
chr14	102975655	102976056			chr22	50312053	50312454
chr8	42911417	42911818			chr2	129075670	129076071
chr12	322735	323136			chr2	114471061	114471462
chr16	89894291	89894692			chr22	39239306	39239707
chr6	122931555	122931956			chr8	75511973	75512374
chr16	21312692	21313093			chr1	27320617	27321018
chr3	136470700	136471101			chr7	50343721	50344122
chr3	83474990	83475391			chr13	100622900	100623301
chr19	34919329	34919730			chr1	41827206	41827607
chr5	74633036	74633437			chr20	39995076	39995477
chr14	74462694	74463095			chr21	38119897	38120298
chr3	187871307	187871708			chr19	7939189	7939590
chr16	50186689	50187090			chr3	138543237	138543638
chr12	117256832	117257233			chr2	40465320	40465721
chr19	11616282	11616683			chr14	54348098	54348499
chr5	141392211	141392612			chr11	22688227	22688628
chr15	59041344	59041745			chr2	223289255	223289656
chr7	138145151	138145552			chr15	52029401	52029802
chr6	111804485	111804886			chr20	31124463	31124864
chr6	18264458	18264859			chr6	43139231	43139632
chr5	167762146	167762547			chr2	97481755	97482156
chr3	139653594	139653995			chr3	23847839	23848240
chr11	120207134	120207535			chr3	120003811	120004212
chr5	150400158	150400559			chr11	38358407	38358808
chr6	57037114	57037515			chr1	85358621	85359022
chr17	57409032	57409433			chr5	179635692	179636093
chr19	40791027	40791428			chr12	95043822	95044223
chr11	94479981	94480382			chr15	78112035	78112436
chr1	120611669	120612070			chr2	131513503	131513904
chr16	24550898	24551299			chr12	120427085	120427486
chr9	71319988	71320389			chrX	134232501	134232902
chr21	45432115	45432516			chr16	2198751	2199152
chr2	109335892	109336293			chr10	135075111	135075512
chr3	160282943	160283344			chr5	152038967	152039368
chr19	42758832	42759233			chr15	76638654	76639055
chr19	40931256	40931657			chr14	100259842	100260243
chr10	72163924	72164325			chr11	1969684	1970085
chr15	44829317	44829718			chr1	46646639	46647040
chr16	81069413	81069814			chr1	177139982	177140383
chr5	137878437	137878838			chr3	52324483	52324884
chr4	77155321	77155722			chr7	23075346	23075747
chr11	63606507	63606908			chr2	114299287	114299688
chr3	63897751	63898152			chr12	54772706	54773107
chr8	23314833	23315234			chr16	30537840	30538241
chr16	48643977	48644378			chr8	21987900	21988301
chr5	55290564	55290965			chr16	29093488	29093889
chr11	82443982	82444383			chr16	29609384	29609785
chr2	165422437	165422838			chr16	1203607	1204008
chr5	101567754	101568155			chr22	42310743	42311144
chr15	64363795	64364196			chr17	43972249	43972652
chrX	40440165	40440566			chr13	107187447	107187848
chr8	48650612	48651013			chr7	84161807	84162208
chr19	18654047	18654448			chr2	11052024	11052425
chr17	25659446	25659847			chr22	26565524	26565925
chr10	80828887	80829288			chr9	134152990	134153391
chr1	231003989	231004390			chr6	19838331	19838732
chr11	46143039	46143440			chr2	128432688	128433089
chr7	6746195	6746596			chr1	228353611	228354012
chr17	8534348	8534749			chr2	234546976	234547377
chr19	488601	489002			chr10	60936321	60936722
chr17	42401827	42402228			chr11	7273043	7273444
chr4	146858647	146859048			chr7	23287224	23287625
chr11	64052660	64053061			chrX	25030949	25031350
chr3	184080623	184081024			chr12	52241928	52242329
chr16	25268883	25269284			chr18	112046	112447
chr16	89882967	89883368			chr7	157483084	157483485
chr14	24899074	24899475			chr11	2905443	2905844
chr2	24583074	24583475			chr17	38599739	38600140
chr2	179344990	179345391			chr11	1411002	1411403
chr20	16264356	16264757			chr11	111170012	111170413
chr7	1577079	1577480			chr13	55628478	55628879
chr3	120067911	120068312			chr12	121416621	121417022
chr7	152133357	152133758			chr10	134210775	134211176
chr19	19496647	19497048			chr11	64512233	64512634
chr16	68119241	68119642			chr11	17530712	17531113
chr3	100053610	100054011			chr8	108907572	108907973
chr8	19675023	19675424			chr6	149913953	149914354
chr10	104403694	104404095			chr11	67811350	67811751
chr17	7382447	7382848			chr2	122042559	122042960
chr11	91960152	91960553			chr12	53774162	53774563
chr19	45394406	45394807			chrX	130951021	130951422
chr19	1875804	1876205			chr7	24613010	24613411
chr2	62198532	62198933			chr6	34191919	34192320
chr2	241374853	241375254			chr5	473242	473643
chr12	102271151	102271552			chr17	81009114	81009515
chr20	6716888	6717289			chr4	114030384	114030785
chr1	205290385	205290786			chr7	26704672	26705073
chr20	46414136	46414537			chr6	37391738	37392139
chr14	103995398	103995799			chr7	105924850	105925251
chr3	196466916	196467317			chr3	110790406	110790807
chr4	11430905	11431306			chr15	95387944	95388345
chr16	2564041	2564442			chr21	47518270	47518671
chr16	11890745	11891146			chr6	7882920	7883321
chr19	1848389	1848790			chr11	16414412	16414813
chr1	22379191	22379592			chr14	102975931	102976332
chr5	107717519	107717920			chr13	50366103	50366504
chr6	17987933	17988334			chr2	165419724	165420125
chrX	21901687	21902088			chr2	220306520	220306921
chr13	50018591	50018992			chr8	122068867	122069268
chr8	99082302	99082703			chr1	114805040	114805441
chr17	15903051	15903452			chr20	31171869	31172270
chr11	66886795	66887196			chr6	170123767	170124168
chr11	61500600	61501001			chr1	22379405	22379806
chr20	25370969	25371370			chr22	39953477	39953878
chr7	766269	766670			chr5	2739538	2739939
chr2	10183648	10184049			chr11	46412911	46413312
chr7	23509238	23509639			chr8	32963092	32963493
chr15	42264441	42264842			chr16	28074463	28074864
chr9	36136627	36137028			chr6	105061636	105062037
chr19	56166367	56166768			chr2	155010120	155010521
chr19	36235950	36236351			chr3	173408587	173408988
chr10	126605412	126605813			chr4	171709610	171710011
chr2	223725749	223726150			chr18	21594508	21594909
chr7	32767811	32768212			chr1	17892003	17892404
chr1	55067678	55068079			chr17	61776970	61777371
chr13	28712574	28712975			chr9	140095041	140095442
chr6	126070248	126070649			chr13	100634090	100634491
chr5	171478741	171479142			chr5	13912722	13913123
chr6	8158462	8158863			chr4	42399645	42400046
chr19	1605060	1605461			chr3	197381826	197382227
chr9	437741	438142			chr3	139835749	139836150
chr7	74020652	74021053			chr14	35873130	35873531
chr3	150263931	150264332			chr3	108659046	108659447
chr3	194353873	194354274			chr1	25943090	25943491
chr8	67344433	67344834			chr7	93204175	93204576
chr5	179233526	179233927			chr14	70038699	70039100
chr3	132440813	132441214			chr17	79008953	79009354
chr17	42422682	42423083			chr20	1166076	1166477
chr5	78809957	78810358			chr11	16628477	16628878
chr11	100558140	100558541			chr16	24741017	24741418
chr12	133614072	133614473			chrX	105065897	105066298
chr19	1905312	1905713			chr5	63461640	63462041
chr17	26971839	26972240			chr4	11627363	11627764
chr6	125554019	125554420			chr2	198174887	198175288
chr13	113333058	113333459			chr6	75244659	75245060
chr2	179315572	179315973			chr3	53528595	53528996
chr10	76995268	76995669			chr9	132459598	132459999
chr1	26393475	26393876			chr18	9914251	9914652
chr2	128458982	128459383			chr9	34589437	34589838
chr8	71314895	71315296			chr11	58939492	58939893
chr1	117578434	117578835			chr1	230561315	230561716
chr22	50732024	50732425			chr8	133492577	133492978
chr16	83986867	83987268			chr12	85711734	85712135
chr16	70380809	70381210			chr22	39746009	39746410
chr14	67708234	67708635			chr16	17564458	17564859
chr20	48729314	48729715			chr22	50242220	50242621
chr3	25469535	25469936			chr14	33408447	33408848
chr19	48017896	48018297			chr2	48982535	48982936
chr17	55370088	55370489			chr10	122739001	122739402
chr9	139607025	139607426			chr4	122872378	122872779
chr18	21154135	21154536			chr6	147880341	147880742
chr22	41842581	41842982			chr3	50712574	50712975
chr16	22448435	22448836			chr19	1524053	1524454
chr1	110527352	110527753			chr8	82215053	82215454
chr19	11494570	11494971			chr1	68363011	68363412
chr1	145209545	145209966			chr22	51039063	51039464
chr11	86667008	86667409			chr7	88388529	88388930
chr4	88928924	88929325			chr14	105714786	105715187
chr2	225449617	225450018			chr16	1524515	1524916
chr20	278234	278635			chr13	20176127	20176528
chr12	56401193	56401594			chr8	142317923	142318324
chr6	137143626	137144027			chr8	81785872	81786273
chr11	36058262	36058663			chr15	30396520	30396921
chr5	65114114	65114515			chr6	136871169	136871570
chr6	146865045	146865446			chr12	116682264	116682665
chr17	65989567	65989968			chr10	120966846	120967247
chr14	35515243	35515644			chr2	28169346	28169747
chr17	62207038	62207439			chr3	18557767	18558168
chr5	36241687	36242088			chr11	76293817	76294218
chr7	87769906	87770307			chr12	70665025	70665426
chr16	71917645	71918046			chr14	36989039	36989440
chr11	65547874	65548275			chr12	20521773	20522174
chr21	29094560	29094961			chr9	46390645	46391046
chr16	19078846	19079247			chr11	13299082	13299483
chr9	140083101	140083502			chr5	1523286	1523687
chr2	165737167	165737568			chr3	187358856	187359257
chr17	77813073	77813474			chr7	139876519	139876920
chrX	117861467	117861868			chr22	33197830	33198231
chr12	112037111	112037512			chr9	140008794	140009195
chr11	68816366	68816767			chr13	73900059	73900460
chr5	67692057	67692458			chr9	44991712	44992113
chr16	1030926	1031327			chr3	183542735	183543136
chr8	42396880	42397281			chr10	73679863	73680264
chr9	33817218	33817619			chr12	121904544	121904945
chr16	2962006	2962407			chr5	6449112	6449513
chr10	5932197	5932598			chrX	134555773	134556174
chrX	47092405	47092806			chrX	106399016	106399417
chr4	178036684	178037085			chr13	49794212	49794613
chr2	232469074	232469475			chrX	150151970	150152371
chr17	80645369	80645770			chr8	30249463	30249864
chr4	84205645	84206046			chrX	148517477	148517878
chr11	118307188	118307589			chr22	38054906	38055307
chr8	127600473	127600874			chr16	66951566	66951967
chr10	126421981	126422382			chr8	143531028	143531429
chr3	42632375	42632776			chr3	107416572	107416973
chr13	50698730	50699131			chr1	82279031	82279432
chr6	33756249	33756650			chr2	219724394	219724795
chr11	910970	911371			chr12	125478463	125478864
chr16	22217636	22218037			chr11	59544993	59545394
chr4	71705149	71705550			chr17	30593211	30593612
chr12	25403488	25403889			chr2	120620220	120620621
chr18	18822138	18822539			chr17	63556683	63557084
chr2	219187982	219188383			chr3	144975738	144976139
chr8	42995716	42996117			chr2	29128245	29128646
chr2	174829379	174829780			chr21	11169968	11170369
chr6	3196161	3196562			chr3	149192640	149193041
chr11	70049592	70049993			chrX	43085878	43086279
chr19	59070119	59070520			chr4	1514554	1514955
chr19	1592207	1592608			chr3	170888969	170889370
chr2	101869302	101869703			chr3	197391781	197392182
chr8	80680591	80680992			chr5	133450332	133450733
chr14	32546031	32546432			chr3	141659595	141659996
chr19	1020927	1021328			chr11	75378440	75378841
chr5	96143310	96143711			chr14	97004642	97005043
chr16	67563566	67563967			chr13	109147869	109148270
chr15	32609419	32609820			chr2	128180787	128181188
chr14	31676323	31676724			chr18	24236717	24237118
chr21	40720580	40720981			chr4	17667109	17667510
chr1	713581	713982			chr4	6919012	6919413
chr1	65448289	65448690			chrX	109523987	109524388
chr16	4743694	4744095			chr9	129089196	129089597
chr1	16174573	16174974			chr4	6565298	6565699
chrX	153718722	153719123			chr6	82811111	82811512
chr16	88923590	88923991			chr6	107810948	107811349
chr10	120839829	120840230			chr11	103676176	103676577
chr7	856305	856706			chr14	56691931	56692332
chr12	109196306	109196707			chr17	37381950	37382351
chr16	56458819	56459220			chr3	41346822	41347223
chr2	11484907	11485308			chr1	64107075	64107476
chr19	56116939	56117340			chr19	34112898	34113299
chr12	123755933	123756334			chr17	58639885	58640286
chr19	16682950	16683351			chr1	110753136	110753537
chr2	27632083	27632484			chr6	111408818	111409219
chr10	81965151	81965552			chr9	129375638	129376039
chr1	36396287	36396688			chr7	72424265	72424666
chr3	194991579	194991980			chr3	577867	578268
chr6	43238323	43238724			chr11	78798626	78799027
chrX	39956772	39957173			chr5	68789823	68790226
chr10	127584482	127584883			chr11	17756303	17756704
chr20	3767038	3767439			chr1	144593692	144594090
chr2	163436011	163436412			chr5	170696367	170696768
chr11	110166922	110167323			chr6	130687072	130687473
chrX	41331688	41332089			chr1	118644245	118644646
chr12	42877177	42877578			chr10	112732154	112732555
chr13	99229497	99229898			chr10	60035289	60035690
chr11	67351231	67351632			chr6	88678260	88678661
chr17	56160844	56161245			chr5	77923913	77924314
chrX	150151914	150152315			chr2	214016391	214016792
chr1	65774916	65775317			chr1	38218381	38218782
chr11	74204405	74204806			chr20	62680704	62681105
chr6	135028397	135028798			chr21	44495855	44496256
chr8	90914782	90915183			chr7	129526099	129526500
chr13	53024342	53024743			chr7	158937181	158937582
chr2	109150735	109151136			chr22	41488096	41488497
chr10	22292246	22292647			chr16	21623034	21623435
chr16	74330790	74331191			chr17	65072542	65072943
chr6	43778533	43778934			chr14	102592342	102592743
chr2	120301908	120302309			chr17	76309970	76310371
chr19	19774208	19774609			chr1	144309189	144309590
chr11	1784666	1785067			chr6	84445498	84445899
chr6	11537896	11538297			chr1	58715658	58716059
chr20	61866781	61867182			chr12	67072685	67073086
chr16	4674727	4675128			chr15	97839072	97839473
chr3	53925463	53925864			chr17	43972489	43972890
chr7	98741234	98741635			chr12	7592787	7593188
chr6	53213320	53213721			chr5	70220350	70220742
chr11	67168988	67169389			chr21	46843701	46844102
chr4	77134661	77135062			chr6	160411453	160411854
chrX	117629822	117630223			chr22	50322993	50323394
chr4	16228225	16228626			chr8	19797348	19797749
chr10	46222637	46223038			chr7	76179074	76179475
chr2	61404446	61404847			chr2	87064517	87064918
chr12	22778043	22778444			chr3	186460922	186461323
chr12	69202059	69202460			chr19	36303180	36303581
chr6	36410672	36411073			chr3	62859756	62860157
chr7	156685561	156685962			chr18	34834000	34834401
chr2	24713695	24714096			chr2	185042915	185043316
chr16	67881072	67881473			chr2	213403257	213403658
chr17	48627900	48628301			chr3	99760251	99760652
chr2	23583240	23583641			chr3	24870875	24871276
chr16	90089090	90089491			chr1	204120928	204121329
chr12	113659318	113659719			chr12	108522978	108523379
chr4	37442976	37443377			chr8	144301621	144302022
chr16	23521169	23521570			chr1	63055648	63056049
chr19	15490096	15490497			chr7	39170825	39171226
chr7	92076792	92077193			chr18	28622715	28623116
chr2	211035573	211035974			chr17	19014417	19014818
chr12	48213681	48214082			chr22	23412377	23412785
chr1	150521647	150522048			chrX	127012012	127012413
chr16	58549385	58549786			chr9	85842749	85843150
chr5	176881682	176882083			chr3	187009098	187009499
chr16	87894555	87894956			chr16	74808364	74808765
chr3	139836276	139836677			chr11	119234524	119234925
chr6	37063860	37064261			chr12	65514888	65515289
chr13	45914872	45915273			chr3	68056642	68057043
chr12	68041912	68042313			chr9	132319390	132319791
chr7	66460050	66460451			chr1	29105	29506
chr7	29846421	29846822			chr14	35804958	35805359
chr13	113548062	113548463			chr5	67564205	67564606
chr4	16035501	16035902			chr8	114058287	114058688
chr9	103278266	103278667			chr16	31153828	31154229
chr6	146135490	146135891			chr1	11985845	11986246
chr4	183838147	183838548			chr1	144533549	144533950
chr7	1084158	1084559			chr10	13389691	13390092
chr2	149402261	149402662			chr2	44502780	44503181
chr4	56915320	56915721			chr4	3768107	3768508
chr19	50312644	50313045			chr9	45005414	45005815
chr4	129732992	129733393			chr4	6929118	6929519
chr11	130318994	130319395			chr1	21044181	21044582
chr9	97767171	97767572			chr19	38182830	38183231
chr11	32112823	32113224			chr15	90545257	90545658
chr9	74979631	74980032			chr5	132948083	132948484
chr1	150947133	150947534			chr13	92756030	92756431
chr19	10613013	10613414			chr19	38849636	38850037
chr10	91237879	91238280			chr22	50964181	50964582
chr9	131451349	131451750			chr10	23462314	23462715
chr6	69806367	69806768			chr16	60010553	60010954
chr2	40466789	40467190			chr6	2770386	2770787
chr4	6784630	6785031			chr6	8240368	8240769
chr16	57875928	57876329			chr5	76249523	76249924
chr12	116475494	116475895			chr19	708995	709396
chr7	46574459	46574860			chr2	114469851	114470252
chr2	70369043	70369444			chrX	150345863	150346264
chr2	161263815	161264216			chr13	78271951	78272352
chr5	172261301	172261702			chr8	12809192	12809593
chr6	158375666	158376067			chr12	57482450	57482851
chr8	38854721	38855122			chr1	143913929	143914330
chr1	42800560	42800961			chr11	119239632	119240033
chr5	168727627	168728028			chr13	93923468	93923869
chr18	12657175	12657576			chr14	26326521	26326922
chr2	114513845	114514246			chr4	69611025	69611426
chr1	231329408	231329809			chr2	241375099	241375500
chr18	45457146	45457547			chr11	67188414	67188815
chr4	159690202	159690603			chr11	94277360	94277761
chr19	662781	663182			chr15	53851760	53852161
chr10	69644394	69644795			chr14	72448321	72448722
chrX	57618529	57618930			chr13	46243405	46243806
chr7	97911121	97911522			chr5	75380397	75380798
chr9	88420195	88420596			chr3	178137345	178137746
chr22	38851194	38851595			chr15	73344572	73344973
chr14	51134658	51135059			chr8	124749174	124749575
chr3	49507467	49507868			chr6	122864095	122864496
chr3	196295427	196295828			chr2	209407707	209408108
chr4	103422683	103423084			chr15	102029217	102029618
chr19	46295671	46296072			chr3	136673793	136674194
chr10	119806098	119806499			chr2	191651207	191651608
chr7	55086930	55087331			chr22	20104924	20105325
chr1	171623218	171623619			chr6	125525275	125525676
chr20	39765719	39766120			chr17	64961669	64962070
chr1	56974315	56974716			chr4	170896570	170896971
chr10	13389968	13390369			chr6	1838541	1838942
chr3	49131153	49131554			chr4	57107212	57107613
chr8	21946645	21947046			chr2	145161440	145161841
chr5	142150048	142150449			chr5	170736624	170737025
chr1	229694060	229694461			chr1	228762190	228762591
chr2	9770743	9771144			chr15	55696459	55696860
chrX	39968373	39968774			chr13	55492722	55493123
chr11	44330881	44331282			chr4	183369990	183370391
chr19	35800266	35800667			chr9	104500583	104500984
chr4	1242805	1243206			chr2	192568198	192568599
chr11	2905717	2906118			chr3	159176571	159176972
chr15	67127430	67127831			chr10	98047092	98047493
chr3	101568598	101568999			chr20	18039627	18040028
chr2	155554119	155554520			chr12	99846855	99847256
chr12	122150546	122150947			chr13	86576988	86577389
chr1	32817189	32817590			chr19	15945587	15945988
chr16	1823148	1823549			chr1	63601068	63601469
chr20	35234173	35234574			chr4	162840503	162840904
chr7	75043811	75044212			chr2	7057666	7058067
chrX	153714528	153714929			chr17	78449802	78450203
chr17	38599826	38600227			chr17	27024889	27025290
chr3	113666554	113666955			chr2	20866704	20867105
chr22	45067593	45067994			chr9	130830198	130830599
chr4	37455500	37455901			chr3	25705702	25706103
chr4	183995814	183996215			chr2	18492222	18492623
chr16	87985155	87985556			chr20	34894104	34894505
chr12	31743192	31743593			chr17	78573789	78574190
chr17	80605820	80606221			chr14	64932108	64932509
chr14	50159813	50160214			chr3	69929251	69929652
chr12	121648010	121648411			chr9	22008866	22009267
chr13	48807151	48807552			chr1	109935580	109935981
chr11	64126298	64126699			chr21	37502333	37502734
chr5	172142389	172142790			chr1	245004781	245005182
chr10	30722745	30723146			chr1	164581541	164581942
chr8	22022405	22022806			chr15	100106250	100106651
chr3	42055146	42055547			chr5	6660722	6661123
chr3	118959398	118959799			chr10	114291701	114292102
chr11	59456312	59456713			chr3	95060249	95060650
chr6	34360046	34360447			chr17	68085349	68085750
chr22	38827359	38827760			chr1	106175162	106175563
chr7	75988143	75988544			chr1	219362156	219362557
chr18	20715648	20716049			chr11	124632580	124632981
chr10	98346344	98346745			chr15	75248416	75248817
chr8	38599674	38600075			chr8	82848834	82849235
chr12	106533093	106533494			chr1	65714000	65714401
chr12	59990176	59990577			chr17	79917721	79918122
chr6	20403873	20404274			chr2	166351262	166351663
chrX	153618489	153618872			chr4	15005138	15005539
chr1	9431906	9432307			chr7	53486196	53486597
chr6	132271994	132272395			chr13	39378283	39378684
chr15	30114162	30114563			chr2	235909130	235909531
chr18	12947265	12947666			chr6	44041104	44041505
chr15	31618035	31618436			chr6	36816310	36816711
chr7	69062856	69063257			chr3	189761791	189762192
chr9	101867406	101867807			chr20	60794987	60795388
chr1	211079458	211079859			chr7	144712820	144713221
chr11	2421055	2421456			chr2	167086627	167087028
chr3	5020321	5020722			chr18	46502194	46502595
chr3	197024890	197025291			chr8	115794619	115795020
chr15	83735560	83735961			chr22	21822017	21822418
chr12	112451150	112451551			chr10	105036882	105037283
chr8	22068093	22068494			chr9	70971521	70971922
chr2	20646831	20647232			chr5	141257529	141257930
chr6	2841724	2842125			chr12	81330862	81331263
chr6	46458823	46459224			chr4	141649794	141650195
chr1	224370971	224371372			chr4	122685892	122686293
chr6	56536548	56536949			chr13	28674523	28674924
chr22	42228961	42229362			chr7	56355383	56355784
chr5	101631563	101631964			chr1	183513772	183514173
chr17	56065334	56065735			chr13	35923556	35923957
chr5	176900071	176900472			chr14	74462615	74463016
chr2	64371003	64371404			chr3	171942612	171943013
chr2	220408031	220408432			chr12	42804314	42804715
chr1	114793583	114793984			chr3	187526654	187527055
chr4	156588707	156589108			chrX	108970916	108971317
chr12	51611439	51611840			chr12	50940404	50940805
chr15	65281817	65282218			chr22	45064760	45065161
chr22	50963643	50964044			chr3	150928591	150928992
chr6	107251908	107252309			chr16	57505419	57505820
chr2	65454996	65455397			chr12	49932595	49932996
chr5	32312630	32313031			chr21	45554342	45554743
chr20	62130059	62130460			chr4	82135867	82136268
chr10	25012072	25012473			chr10	119800643	119801044
chr20	32273672	32274073			chr4	70884841	70885242
chr6	146056580	146056981			chr1	29138433	29138834
chr15	41408186	41408587			chr17	78965631	78966032
chr19	49617751	49618152			chr6	96187616	96188017
chr10	13656655	13657056			chr13	45976297	45976698
chr10	99344160	99344561			chr8	494709	495110
chr1	185623417	185623818			chr6	124618546	124618947
chr5	139781492	139781893			chr9	72362837	72363238
chr3	184032547	184032948			chr17	58381839	58382240
chr11	112097014	112097415			chr10	17496159	17496560
chr10	120789493	120789894			chr4	187609963	187610364
chr15	95388055	95388456			chr4	105248204	105248605
chr5	138940900	138941301			chr3	62358000	62358401
chr15	77448458	77448859			chr1	113051267	113051668
chrX	24043810	24044211			chr10	43762383	43762784
chr16	31488488	31488889			chr2	70007649	70008050
chr8	73391790	73392191			chr13	90582967	90583368
chr8	145064414	145064815			chr1	2986457	2986858
chr11	63706248	63706649			chr19	12957932	12958333
chr15	65067958	65068359			chr8	30172558	30172959
chr6	26924415	26924816			chr11	102469661	102470062
chr16	30366505	30366906			chr7	5322750	5323151
chr17	80693356	80693757			chr1	17907015	17907416
chr4	2060558	2060959			chr10	33246729	33247130
chr7	72350057	72350458			chr3	125687477	125687878
chr11	74459867	74460268			chrX	19905215	19905616
chr2	37193388	37193789			chr2	147163562	147163963
chr17	7788193	7788594			chr2	213359651	213360052
chr8	42752111	42752512			chr22	39151519	39151920
chr4	18022961	18023362			chr12	120672955	120673356
chrX	15872666	15873067			chr2	159698208	159698609
chr18	47720961	47721362			chr16	28303701	28304102
chr1	61333099	61333500			chr5	170846372	170846773
chr12	109553963	109554364			chr12	110685038	110685439
chr7	25164581	25164982			chr14	70346077	70346478
chr1	193074205	193074606			chr17	39933968	39934369
chr16	691909	692310			chr7	87855603	87856004
chr9	97136852	97137253			chr1	143914970	143915370
chr3	39194519	39194920			chr20	46413675	46414076
chr12	122516638	122517039			chr9	91321394	91321795
chr10	120604038	120604439			chr5	173368278	173368679
chr8	48920916	48921317			chr8	99081712	99082113
chr9	80646989	80647390			chr17	26452225	26452626
chr19	36208777	36209178			chrX	102318444	102318845
chr9	97460582	97460983			chr6	108274717	108275118
chr11	67070962	67071363			chr10	129690527	129690928
chr1	94374542	94374943			chr3	39851008	39851409
chr2	86263277	86263678			chr3	99743466	99743867
chr8	29120228	29120629			chr4	175382743	175383144
chr16	66785416	66785817			chr4	40398039	40398440
chr3	52017065	52017466			chr13	62879884	62880285
chr18	14450369	14450770			chr12	48151892	48152293
chr20	52209828	52210229			chr10	101292568	101292969
chr3	577494	577895			chr16	57654043	57654444
chr12	50478992	50479393			chr7	53286769	53287170
chr12	120972244	120972645			chr5	133354040	133354441
chr9	139010349	139010750			chr2	185463255	185463656
chr16	9185969	9186370			chr6	154762619	154763020
chr10	125650832	125651233			chr2	158988008	158988409
chr7	1731735	1732136			chr10	51655937	51656338
chr22	24551975	24552376			chr17	55444366	55444767
chr5	132202327	132202728			chr2	183282941	183283342
chr7	5820887	5821288			chr2	77747386	77747787
chr3	184063435	184063836			chr6	103944318	103944719
chr22	37956578	37956979			chr17	34058628	34059029
chrX	41782336	41782737			chr6	8079722	8080123
chr22	42739556	42739957			chr7	26571521	26571922
chr6	56708229	56708630			chr2	25474779	25475180
chr20	32581654	32582055			chr17	73717271	73717672
chr2	158732429	158732830			chrX	48693476	48693877
chr2	128643140	128643541			chr2	120281666	120282067
chr7	72571350	72571751			chr7	75911054	75911455
chr4	1167328	1167729			chr1	162603053	162603454
chr5	122847984	122848385			chr6	8279153	8279554
chr19	18682599	18683000			chr16	88600769	88601170
chr4	186124731	186125132			chr4	39408602	39409003
chr16	88600719	88601120			chr22	17746915	17747316
chr7	808145	808546			chr1	65883340	65883741
chr11	76091705	76092106			chr14	24776713	24777114
chr12	124985542	124985943			chr6	6684067	6684468
chr2	213402572	213402973			chr7	73707320	73707721
chr7	3340879	3341280			chr3	43327960	43328361
chr1	85155834	85156235			chr7	150864695	150865096
chr5	10563739	10564140			chr1	48688678	48689079
chr6	17393996	17394397			chr5	39401891	39402292
chr2	38829468	38829869			chr7	74651996	74652439
chr11	7534544	7534945			chr1	161879351	161879752
chr3	141205840	141206241			chr18	40865908	40866309
chr16	20597850	20598251			chr8	106909361	106909762
chr3	125314604	125315005			chr22	42372708	42373109
chr20	31062371	31062772			chr19	35810265	35810666
chr2	24163265	24163666			chr13	88651089	88651490
chr14	103851764	103852165			chr13	114566581	114566982
chr17	75369706	75370107			chr16	6941860	6942261
chr22	29999638	30000039			chr5	153857540	153857941
chr10	70166458	70166859			chr15	35347553	35347954
chr8	19614514	19614915			chr6	28695865	28696265
chr4	79472997	79473398			chr12	55877997	55878398
chr3	148709412	148709813			chr1	6479702	6480103
chr17	26684159	26684557			chr3	177652176	177652577
chr5	179921486	179921887			chr13	60901575	60901976
chr13	27745296	27745697			chr15	29131406	29131807
chr1	1509939	1510340			chr22	36766760	36767161
chr10	50969869	50970270			chr2	209271494	209271895
chr9	214677	215078			chr15	23085956	23086357
chr2	172016815	172017216			chr4	174529600	174530001
chr19	11849339	11849740			chr16	420231	420632
chr1	9353275	9353676			chr4	2061066	2061467
chr14	58666596	58666997			chr19	70862	71263
chr17	72978392	72978793			chr16	70094292	70094693
chr3	101293115	101293516			chr13	27132054	27132455
chr2	102771931	102772332			chr11	20690907	20691308
chr17	25821907	25822308			chr12	54656007	54656408
chr4	185570143	185570544			chr6	34211936	34212337
chr9	88897098	88897499			chr13	72440053	72440454
chr19	44088428	44088829			chr12	56101428	56101829
chr21	38070922	38071323			chr3	134084025	134084426
chr16	89723845	89724246			chr17	40440222	40440623
chr3	53540182	53540583			chr14	84105740	84106141
chr21	17102447	17102848			chr17	72449996	72450397
chr1	19811629	19812030			chr1	220701724	220702125
chr19	33182784	33183185			chrX	3379536	3379937
chr16	88729167	88729568			chrX	152954171	152954572
chr20	23401491	23401892			chr6	100441488	100441889
chr20	43514354	43514755			chr6	5892189	5892590
chr3	193788498	193788899			chr7	29603807	29604208
chr1	204121008	204121409			chr5	43402601	43403002
chr14	53162308	53162709			chr10	9285693	9286094
chr16	88839239	88839640			chr1	60285286	60285687
chr12	64237962	64238363			chr17	65212163	65212564
chr11	57092291	57092692			chr5	84943276	84943677
chr8	132916316	132916717			chr3	134076168	134076569
chr3	37903039	37903440			chr10	73594114	73594515
chr1	154934199	154934600			chr10	126138327	126138728
chr1	171342773	171343174			chr11	75236754	75237155
chr7	82072718	82073119			chr7	84815707	84816108
chr2	128785199	128785600			chr1	172466098	172466499
chr6	10412568	10412969			chr9	114937191	114937592
chr6	16129366	16129767			chr17	44344910	44345311
chr2	27545634	27546035			chr7	12593884	12594285
chr2	3522875	3523276			chr2	111158544	111158945
chr3	156392377	156392778			chr1	1950819	1951220
chr5	67584283	67584684			chr7	43824623	43825024
chr20	37101426	37101827			chr17	72838986	72839387
chr19	45504697	45505098			chr17	66596679	66597080
chr8	22462211	22462612			chr17	49065746	49066147
chr14	103800382	103800783			chr1	171838002	171838403
chr1	9508650	9509051			chr12	48157918	48158319
chr17	617818	618219			chr7	125262968	125263369
chr6	117803884	117804285			chr20	30457976	30458377
chr16	27523315	27523716			chr12	80543450	80543851
chr10	5023810	5024211			chr11	8834722	8835123
chr5	153569933	153570334			chr7	20446990	20447391
chr1	7844387	7844788			chr6	36807045	36807446
chr12	120703118	120703519			chr11	3010185	3010586
chrX	38663554	38663955			chr10	69146810	69147211
chr3	129253356	129253757			chr7	29178793	29179194
chr21	34960619	34961020			chr4	86873999	86874400
chr3	183873229	183873630			chr18	30039354	30039755
chr17	7517859	7518260			chr6	33422772	33423173
chr11	28997967	28998368			chr14	58332300	58332701
chr9	134406177	134406578			chr3	112541729	112542130
chr14	54347817	54348218			chr16	57658765	57659166
chr4	85504090	85504491			chr3	36689646	36690047
chr4	184019629	184020030			chr20	46988618	46989019
chr6	27775860	27776261			chr11	103673195	103673596
chr17	39853520	39853921			chr4	19457006	19457407
chr13	113597737	113598138			chr1	114695335	114695736
chr6	135044011	135044412			chr3	184095699	184096100
chr13	100741281	100741682			chr13	114834657	114835058
chr6	139456348	139456749			chr11	2466317	2466718
chr13	95953503	95953904			chr3	152124332	152124733
chr3	129829960	129830361			chr7	139167842	139168243
chr14	102786019	102786420			chr11	6280743	6281144
chr6	71377563	71377964			chr1	90685130	90685531
chr13	113863278	113863679			chr2	35337604	35338005
chr22	45898495	45898896			chr15	102501876	102502277
chr3	125341244	125341645			chr3	28242023	28242424
chr12	112279749	112280150			chr15	64338268	64338669
chr17	8065896	8066297			chr20	708722	709123
chr2	120517514	120517915			chr14	20926270	20926671
chr7	152456897	152457298			chr22	29601867	29602268
chr8	101963865	101964266			chr1	23037685	23038086
chr12	118574117	118574518			chr4	176823567	176823968
chr19	10828812	10829213			chr2	102364057	102364458
chr11	130589083	130589484			chr6	130690625	130691026
chr16	71892235	71892636			chr7	102789682	102790083
chr3	49059187	49059588			chr7	29180210	29180611
chr9	35072216	35072617			chr2	213395146	213395547
chr7	74572335	74572736			chr11	68518619	68519020
chr7	110906254	110906655			chr3	171975344	171975745
chr1	57111007	57111408			chr6	168674967	168675368
chr3	39425135	39425536			chr2	213315859	213316260
chr5	57755970	57756371			chr6	28574213	28574614
chr2	145089584	145089985			chr9	112235745	112236146
chr5	73981015	73981416			chr12	117536849	117537250
chr3	49448947	49449348			chr3	178276455	178276856
chr20	42543449	42543850			chr2	210636409	210636810
chr6	96188605	96189006			chr5	55438592	55438993
chr16	85645851	85646252			chr12	81471907	81472308
chr1	27022736	27023137			chr10	101300548	101300949
chr13	114239060	114239461			chr1	204654225	204654626
chr16	3333134	3333535			chr22	50917463	50917864
chr17	27916203	27916604			chr1	8476958	8477359
chr2	29127476	29127877			chrX	17653660	17654061
chr2	10220039	10220440			chr1	94765254	94765655
chr9	102581850	102582251			chr1	163172062	163172463
chr5	58759806	58760207			chr1	149224771	149225172
chr7	28973128	28973529			chr20	49296451	49296852
chr12	110151643	110152044			chr1	145098355	145098756
chr7	107220592	107220993			chr7	38254679	38255080
chr1	26677558	26677959			chr2	212198236	212198637
chr14	105780868	105781269			chr4	1857609	1858010
chr1	6844425	6844826			chr12	124965753	124966154
chr19	42364251	42364652			chr10	75350119	75350520
chr16	69796135	69796536			chr6	28757816	28758216
chr11	76455524	76455925			chrX	130936935	130937336
chr21	46739699	46740100			chrX	117553498	117553899
chr13	24463078	24463479			chr2	219646793	219647194
chr1	110577208	110577609			chr2	177189449	177189850
chr22	45072941	45073342			chr11	100719348	100719749
chr11	77184810	77185211			chr15	102285865	102286266
chr1	185528614	185529015			chr9	139414336	139414737
chr12	89248330	89248731			chr17	58103904	58104305
chr6	150184515	150184916			chr19	4581246	4581647
chr22	25027261	25027662			chr9	66697023	66697424
chrX	153672626	153673028			chr12	60367025	60367426
chr19	32896536	32896937			chr6	17355101	17355502
chr7	100033682	100034083			chr11	27219329	27219730
chr1	41707405	41707806			chr4	81951873	81952274
chr16	75032906	75033307			chr4	124475658	124476059
chr6	105073379	105073780			chr11	45921730	45922131
chr1	154377970	154378371			chr5	101624491	101624892
chr2	18741461	18741862			chr2	130691616	130692017
chr16	29911459	29911860			chr22	20251382	20251783
chr10	104127973	104128374			chr1	149222641	149223042
chr7	72300165	72300566			chr20	10689005	10689406
chr2	109173366	109173767			chr6	112013851	112014252
chr16	69345180	69345581			chr6	142697084	142697485
chr1	52831347	52831748			chr8	103819050	103819451
chr5	141488387	141488788			chr1	184006285	184006686
chr3	126373587	126373988			chr7	129491000	129491401
chr6	3064156	3064557			chr11	21586676	21587077
chr16	30382592	30382993			chr2	219925327	219925728
chr4	37473190	37473591			chr7	94335961	94336362
chr16	67927140	67927541			chr8	12458736	12459137
chr1	212003780	212004181			chr3	188389786	188390187
chr12	107349654	107350055			chr12	50497750	50498151
chr8	75233212	75233613			chr8	22067667	22068068
chr9	2622968	2623369			chr3	156428739	156429140
chr19	45251659	45252060			chr5	109141027	109141428
chr6	151186936	151187337			chr1	105207003	105207404
chr19	8042784	8043185			chr12	50665152	50665553
chr17	64575935	64576336			chr13	65728231	65728632
chr15	69706853	69707254			chr11	21574461	21574862
chr10	18948107	18948508			chr3	56501796	56502197
chr3	13598954	13599355			chr7	28973204	28973605
chr19	6424346	6424747			chr17	56833358	56833759
chr7	29310767	29311168			chr6	150698513	150698914
chr11	10829790	10830191			chr3	133540407	133540808
chr3	176914693	176915094			chr13	113332890	113333291
chrX	20284562	20284963			chr3	158905711	158906112
chr3	194014575	194014976			chr9	75612629	75613030
chr12	96160511	96160912			chr13	67713584	67713985
chr17	79651100	79651501			chr8	6734574	6734975
chr2	171785723	171786124			chr14	101034383	101034784
chr14	56560558	56560959			chr8	99125246	99125647
chr16	2014835	2015236			chr19	39253660	39254061
chr18	3440609	3441010			chrX	43727841	43728242
chr17	46985596	46985997			chr15	51166023	51166424
chr20	37590913	37591314			chr6	8180394	8180795
chr7	44887435	44887836			chr2	176944766	176945167
chr17	57069665	57070066			chr17	77786899	77787300
chr5	61602160	61602561			chr5	95034052	95034453
chr20	30946209	30946610			chr4	3465183	3465584
chr19	892893	893294			chr4	23932710	23933111
chr12	52430999	52431400			chr19	1469479	1469880
chr16	22385502	22385903			chr11	2951159	2951560
chr3	48129976	48130377			chr1	114455731	114456132
chr11	45845332	45845733			chr15	56029429	56029830
chr3	187358804	187359205			chr13	73111162	73111563
chr5	95033694	95034095			chr20	21495021	21495422
chr8	30242377	30242778			chr10	63724352	63724753
chr2	105946119	105946520			chr12	49744271	49744672
chr1	199417814	199418215			chr4	37465038	37465439
chr10	82214042	82214443			chr11	61322588	61322989
chr2	71644156	71644557			chr11	61463848	61464249
chrX	40861098	40861499			chr6	129618760	129619161
chr11	94809130	94809531			chr5	175626024	175626425
chr1	207844563	207844964			chr5	167755959	167756360
chr6	142622693	142623094			chr1	145384521	145384922
chr14	51233305	51233706			chrX	106692804	106693205
chr18	77748419	77748820			chr3	108874311	108874712
chr3	48488127	48488528			chr3	135158145	135158546
chr15	72667974	72668375			chr7	39894598	39894999
chr22	45094617	45095018			chr10	51570490	51570891
chr4	157892498	157892899			chr2	13663612	13664013
chr6	126277984	126278385			chr2	113975236	113975637
chr9	140500126	140500527			chr17	75381985	75382386
chr14	39571991	39572392			chr17	40287927	40288328
chr10	91351228	91351629			chr19	5567749	5568150
chr20	62371339	62371740			chr9	86226525	86226926
chr5	72921493	72921894			chr3	28617160	28617561
chr22	19165899	19166300			chr7	133984163	133984564
chr10	70883901	70884302			chr3	63898013	63898414
chr4	11626723	11627124			chr10	128811648	128812049
chr6	291923	292324			chr8	19128971	19129372
chr2	238536351	238536752			chr1	39957020	39957421
chr6	99797462	99797863			chr4	32120191	32120592
chr17	17585995	17586396			chr20	62947961	62948362
chr6	15245268	15245669			chr1	57029072	57029473
chr16	50776104	50776505			chr12	88947562	88947963
chr18	158570	158971			chr2	161439944	161440345
chr12	7175702	7176103			chr1	7843977	7844378
chr17	4269237	4269638			chr3	182977742	182978143
chr12	117301975	117302376			chr17	73305201	73305602
chr10	104677402	104677803			chr20	62461611	62462012
chr13	20532742	20533143			chr3	142383327	142383728
chr10	11653178	11653579			chr11	122395351	122395752
chr5	171710814	171711215			chr7	75044490	75044891
chr18	8705053	8705454			chr1	164558565	164558966
chr22	18042435	18042836			chr15	25018493	25018894
chr2	86115713	86116114			chr12	133463828	133464229
chr15	83778896	83779297			chr11	17497853	17498254
chr20	5591263	5591664			chr1	193372096	193372497
chr2	242498108	242498509			chr2	43690507	43690908
chr7	149321411	149321812			chr1	108208196	108208597
chr4	166913344	166913745			chr1	145092075	145092476
chr2	48133076	48133477			chr17	79609401	79609802
chr2	43163896	43164297			chr10	80836521	80836922
chr3	101405502	101405903			chr20	31062190	31062591
chr1	202976466	202976867			chr1	185539752	185540153
chr6	126111593	126111994			chr8	18711570	18711971
chrX	133371239	133371640			chr12	49607976	49608377
chr5	177557550	177557951			chr4	5890017	5890418
chr19	12833080	12833481			chr1	3689034	3689435
chr19	12845136	12845537			chr7	94588328	94588729
chrX	48768690	48769091			chr8	136469716	136470117
chr16	72661174	72661575			chr2	70017939	70018340
chr11	116658394	116658795			chr16	67465110	67465511
chr14	35183410	35183811			chr12	53292548	53292949
chr2	29338047	29338448			chr3	172395250	172395651
chr7	29415412	29415813			chr18	29694417	29694818
chr10	181126	181527			chr4	40476874	40477275
chr2	231577614	231578015			chr16	69438089	69438490
chrX	40028989	40029390			chr9	96713411	96713812
chr14	105452166	105452567			chr19	16042031	16042432
chr1	65843627	65844028			chr6	152084726	152085127
chr16	5147372	5147773			chr14	74463734	74464135
chr5	32585748	32586149			chr17	74217024	74217425
chr7	76589112	76589513			chrX	15682664	15683065
chr16	88772523	88772924			chr6	72892499	72892900
chr1	114472407	114472808			chr1	85185485	85185886
chr16	56224920	56225321			chr2	186289902	186290303
chr10	119134622	119135023			chr3	27410561	27410962
chr3	49157820	49158221			chr9	139901909	139902310
chr16	71929507	71929908			chr18	60383607	60384008
chr3	155588567	155588968			chr10	26505041	26505442
chr4	39978822	39979223			chr12	64686758	64687159
chr5	157285815	157286216			chr21	16512594	16512995
chr2	64751586	64751987			chr16	67430381	67430782
chr19	56186473	56186874			chr2	149372015	149372416
chr2	242576636	242577037			chr20	26188935	26189336
chr19	6279426	6279827			chr7	70596270	70596671
chr9	35489758	35490159			chr13	90584669	90585070
chr12	3369483	3369884			chr12	53340164	53340565
chr10	15210157	15210558			chr5	159292255	159292656
chr17	27969362	27969763			chr15	31508291	31508710
chr22	50781523	50781924			chr6	136786887	136787288
chr17	33416102	33416503			chr12	569260	569661
chr9	99417233	99417634			chr3	190093867	190094268
chr17	29422101	29422502			chr4	187605174	187605575
chr20	9048883	9049284			chr18	18822154	18822555
chr6	168227732	168228133			chr16	24621688	24622089
chr6	163835081	163835482			chr12	71833450	71833851
chr17	76895547	76895948			chr9	139267615	139268016
chr3	50192798	50193199			chr5	137137257	137137658
chr16	1321326	1321727			chr16	13178087	13178488
chr19	33555464	33555865			chr21	44846418	44846819
chr11	110300820	110301221			chr10	11059743	11060144
chr4	75023739	75024140			chr19	4279264	4279665
chr3	27525566	27525967			chr4	6223731	6224132
chr12	120806598	120806999			chr7	158380543	158380944
chr16	23503263	23503664			chr3	121934777	121935178
chr15	74035122	74035523			chr3	46989146	46989547
chr7	101006980	101007381			chr6	20574710	20575111
chr10	11207438	11207839			chr13	92787686	92788087
chr8	6722185	6722586			chr15	31281800	31282202
chr14	60715645	60716046			chr9	133641496	133641897
chr19	45681146	45681547			chr6	72596234	72596635
chr10	98592112	98592513			chr5	34757488	34757889
chr19	2151203	2151604			chr17	57864603	57865004
chr9	117267511	117267912			chr9	101706425	101706826
chrX	48693607	48694008			chr8	144511292	144511693
chr4	110354874	110355275			chr1	34630199	34630600
chr6	149887567	149887968			chr17	41527283	41527684
chr17	79670112	79670513			chr2	30672343	30672744
chr16	89939945	89940346			chr2	36616228	36616629
chr2	43972228	43972629			chr15	54032353	54032754
chr9	131037623	131038024			chr8	143534164	143534565
chr5	134240490	134240891			chr9	115526952	115527353
chr19	4457374	4457775			chr10	21652605	21653006
chr17	74261257	74261658			chr11	130684222	130684623
chr6	107349476	107349877			chr19	35351226	35351627
chr1	200638711	200639112			chr11	45281679	45282080
chr3	171757524	171757925			chr3	38690885	38691286
chr7	105925336	105925737			chr14	50287219	50287620
chr10	43903796	43904197			chr10	125629574	125629975
chr14	38064712	38065113			chr11	63295682	63296083
chr7	149194339	149194740			chr2	39893355	39893756
chr2	9695930	9696331			chr3	149326901	149327302
chr15	32603076	32603477			chrX	28224875	28225276
chr17	41173297	41173698			chr7	6655192	6655593
chr1	1407153	1407554			chr9	102021403	102021804
chr11	34937571	34937972			chr16	81564708	81565109
chr16	14379105	14379506			chr15	79383000	79383401
chr15	25683710	25684111			chr8	126290847	126291248
chr19	572597	572998			chr14	20415427	20415828
chr16	84733717	84734118			chr14	87206492	87206893
chr6	159239564	159239965			chr3	47012723	47013124
chr7	44118060	44118461			chr1	25647312	25647713
chr22	20104336	20104737			chr2	163431001	163431402
chr2	47142612	47143013			chr7	51384198	51384599
chr13	32605405	32605806			chr7	44657881	44658282
chr11	48020151	48020552			chr17	81039362	81039763
chr10	13142164	13142565			chr1	68268146	68268547
chr8	41909247	41909648			chr6	22146972	22147373
chr4	114090153	114090554			chr6	141702426	141702827
chr2	238391674	238392075			chr8	22552613	22553014
chr19	39629552	39629953			chr19	42497899	42498300
chr2	26395960	26396361			chr2	224624788	224625189
chr7	158622337	158622738			chr5	180046016	180046417
chr13	22177985	22178386			chr12	120122568	120122969
chr17	80060049	80060450			chr6	108181227	108181628
chr6	33547483	33547884			chr5	67969156	67969557
chr11	130655938	130656339			chrX	41449177	41449578
chrX	153285016	153285417			chr14	100625968	100626369
chr12	132434547	132434948			chr5	23506879	23507280
chr3	125093899	125094300			chr18	25671309	25671710
chr16	50402486	50402887			chr15	52587547	52587948
chr13	115079854	115080255			chr12	116488349	116488750
chr1	26856244	26856645			chr12	60045630	60046031
chr2	38893277	38893678			chr6	31869470	31869871
chr18	11121942	11122343			chr17	47928592	47928993
chr1	65713855	65714256			chr2	222454673	222455074
chr14	105647287	105647688			chr13	97896290	97896691
chr2	214016587	214016988			chr6	2757126	2757527
chr11	61197101	61197502			chr14	25519069	25519470
chr16	2771026	2771427			chr4	140982146	140982547
chr2	166351440	166351841			chr11	63399189	63399590
chr15	89158206	89158607			chrX	153618505	153618888
chr2	106810200	106810601			chr13	73425315	73425716
chr4	185667354	185667755			chr11	8779212	8779613
chr2	203736008	203736409			chr7	125303978	125304379
chr7	99933781	99934182			chr3	189811597	189811998
chr2	228044887	228045288			chr16	2723176	2723577
chr20	30458041	30458442			chr7	11416357	11416758
chr3	23852128	23852529			chr4	26578050	26578451
chr7	33102094	33102495			chr9	44312891	44313022
chr6	42946594	42946995			chr2	133109844	133109870
chr3	182697912	182698313			chr9	46754954	46755007
chr5	172329066	172329467			chr21	46850571	46850972
chr2	39347730	39348131			chrX	68724333	68724734
chr12	57762489	57762890			chr6	34112963	34113364
chr17	29298144	29298545			chr2	241194813	241195214
chr6	47445453	47445854			chr4	87966350	87966751
chr17	40540141	40540542			chr1	120600961	120601362
chr16	279104	279505			chrX	138773966	138774367
chr6	4021582	4021983			chr3	193848691	193849092
chr12	64845958	64846359			chrX	87681258	87681659
chr10	15139211	15139612			chr5	27217770	27218171
chr3	32822552	32822953			chr2	95674711	95675112
chr5	65029694	65030095			chr1	93002925	93003326
chr8	98607564	98607965			chr8	83156181	83156582
chr12	67462876	67463277			chr6	18277573	18277974
chr22	41809546	41809947			chr17	25821683	25822084
chr1	225840896	225841297			chr6	24780090	24780491
chr11	59522864	59523265			chr1	38022586	38022987
chr7	29181822	29182223			chr11	20044532	20044933
chr9	36190908	36191309			chr3	172855571	172855972
chr7	93205072	93205473			chr3	61603308	61603709
chr16	84150038	84150439			chr16	68824272	68824673
chr6	36788720	36789121			chr1	81122821	81123222
chr3	52719640	52720041			chr14	54422182	54422583
chr19	1383852	1384253			chr8	12052332	12052733
chr17	2496973	2497374			chr22	21790509	21790910
chr1	236323036	236323437			chr16	20686385	20686786
chr12	21569342	21569743			chr6	108487064	108487465
chr16	22397949	22398350			chr1	33219619	33220020
chr14	96968532	96968933			chr15	96726945	96727346
chr2	111368260	111368661			chr5	29069058	29069459
chr4	90032631	90033032			chr19	14647978	14648379
chr6	35888441	35888842			chr11	30445753	30446154
chr3	73046011	73046412			chr15	93632068	93632469
chr9	99381716	99382117			chr3	127348224	127348625
chr2	43453715	43454116			chr12	103889253	103889654
chr12	53278351	53278752			chr17	45056333	45056734
chr17	8339273	8339674			chr12	19219227	19219628
chr4	492716	493117			chr11	130392749	130393150
chr17	80477051	80477452			chr1	19991232	19991633
chr12	58721037	58721438			chr12	89780170	89780571
chr14	61897404	61897805			chr11	574686	575088
chr1	236029841	236030242			chr7	1731770	1732171
chr16	30798117	30798518			chr22	45094206	45094607
chr10	118442652	118443053			chr6	2266899	2267300
chr9	135996191	135996592			chrX	91034095	91034496
chr1	15250890	15251291			chr19	15311262	15311663
chr17	2614803	2615204			chr3	186079714	186080115
chr15	55995849	55996250			chr15	92396500	92396901
chr16	128147	128548			chr1	161869848	161870249
chr3	129166329	129166730			chr17	79702286	79702687
chr9	91003567	91003968			chr17	27969599	27970000
chr9	90112850	90113251			chr1	99636750	99637151
chr1	153935290	153935691			chr16	4917956	4918357
chr1	9648978	9649379			chr3	163079096	163079497
chr17	78034322	78034723			chrX	41524445	41524846
chr20	34359912	34360313			chr4	657563	657964
chr1	51984509	51984910			chr7	102157954	102158355
chr8	26434868	26435269			chr11	86691017	86691418
chr9	88556091	88556492			chr12	54430830	54431231
chr17	79995217	79995618			chr16	1383528	1383929
chr2	42275265	42275666			chr3	106066483	106066884
chr15	31246627	31247028			chr2	87785436	87785837
chr20	30192673	30193074			chr11	73041889	73042290
chr19	1260408	1260809			chr10	123269071	123269472
chr6	125588929	125589330			chr5	156874284	156874685
chr11	67810642	67811043			chr15	93412238	93412639
chr4	83350965	83351366			chr3	186316889	186317290
chr1	234614053	234614454			chr12	66270505	66270906
chr8	121004280	121004680			chr6	20130696	20131097
chr1	53018696	53019097			chr6	21044849	21045250
chr12	49182974	49183375			chr19	2041684	2042085
chr11	111859909	111860310			chr17	28671315	28671716
chr9	139838711	139839112			chr11	85538398	85538799
chr16	81214728	81215129			chr11	3899106	3899507
chr3	156877718	156878119			chr2	168613069	168613470
chr11	104034530	104034931			chr4	141178810	141179211
chr16	3450805	3451206			chr12	115889489	115889890
chr7	155250194	155250595			chr1	56993461	56993862
chrX	30671584	30671985			chr15	89533054	89533455
chr1	39571162	39571563			chr3	31026222	31026623
chr14	104313988	104314389			chr16	88838856	88839257
chr14	64319710	64320111			chr4	819600	820001
chr9	77642912	77643313			chr10	112411190	112411591
chr12	89779818	89780219			chr10	30712774	30713175
chr5	55742700	55743101			chr6	18308069	18308470
chr10	111682812	111683213			chr12	90087300	90087701
chr11	112028537	112028938			chr2	113967057	113967458
chr20	5131087	5131488			chr8	145561304	145561705
chr6	17706566	17706967			chr16	330571	330972
chr11	129939754	129940155			chr2	13672707	13673108
chr6	153323506	153323907			chr1	228756529	228756930
chr14	100041043	100041444			chr17	71640264	71640665
chr8	144911171	144911572			chr3	20946923	20947324
chr4	99917042	99917443			chr11	67857523	67857924
chr12	70637084	70637485			chr11	24518210	24518611
chr5	138089214	138089615			chr9	113010933	113011334
chr3	194207171	194207572			chrX	153569859	153570278
chrX	154255354	154255755			chr5	32302596	32302997
chr10	125629921	125630322			chr8	29890921	29891322
chr12	21680172	21680573			chr5	74244240	74244641
chr2	106361090	106361491			chr4	173647121	173647522
chr12	121148213	121148614			chr5	134871602	134872003
chr10	123872675	123873076			chr11	17035458	17035859
chr10	102759035	102759436			chr17	56002572	56002973
chr5	179050148	179050549			chr9	132889682	132890083
chr7	100101050	100101451			chr6	49764729	49765130
chr1	211500189	211500590			chr3	71833904	71834305
chr2	27274401	27274802			chr5	1653826	1654227
chr3	134753349	134753750			chrX	152864411	152864809
chr21	28216530	28216931			chr5	4735603	4736004
chr16	87526214	87526615			chr11	11835302	11835703
chr3	128369185	128369586			chr3	141715355	141715756
chr17	81037425	81037826			chr16	71892228	71892629
chr8	142318024	142318425			chr2	26396031	26396432
chr6	160182832	160183233			chr1	25112116	25112517
chr20	47804431	47804832			chr9	38424329	38424730
chr7	72936063	72936464			chr11	61276444	61276845
chr8	28558980	28559381			chr11	88134948	88135349
chr8	142401373	142401774			chr16	81214477	81214878
chr9	34458029	34458430			chr9	90185272	90185673
chr7	157129697	157130098			chr16	85496311	85496712
chr9	138986368	138986769			chr16	31711998	31712399
chr3	182971746	182972147			chr13	66028228	66028629
chr16	11836191	11836592			chr1	145039860	145040262
chr6	56819378	56819779			chr4	167976414	167976815
chr13	115046975	115047376			chr14	97005499	97005900
chr6	107811346	107811747			chr7	150481294	150481695
chr12	52242678	52243079			chr20	9819283	9819684
chr14	103523356	103523757			chr2	44553529	44553930
chr2	99061382	99061783			chr17	73554104	73554505
chr3	52312263	52312664			chr1	174160144	174160545
chr11	76494400	76494801			chr8	98900340	98900741
chr11	12399121	12399522			chr3	197183880	197184283
chrX	13707258	13707659			chr2	114413833	114414234
chr19	12511321	12511722			chr12	21798145	21798546
chr17	75136889	75137290			chr3	173400670	173401071
chr13	42622690	42623091			chr12	20152087	20152488
chr16	67465328	67465729			chr1	206865305	206865706
chr1	9498980	9499381			chr6	37071792	37072193
chr3	194800891	194801292			chr9	34522783	34523184
chr7	74489229	74489630			chr17	61896837	61897238
chr17	38137085	38137486			chr2	104906352	104906753
chr9	99775538	99775939			chr12	100921933	100922334
chr7	138575462	138575863			chr1	209218989	209219390
chr19	7990611	7991012			chr1	88262020	88262421
chr19	50849915	50850316			chr19	35531949	35532350
chr6	44189029	44189430			chr3	190583338	190583739
chr3	25705842	25706243			chr16	89007731	89008132
chr3	37217448	37217849			chr10	45825898	45826299
chr13	35516586	35516987			chr16	52580010	52580411
chrX	23925506	23925907			chr12	95267425	95267826
chr9	116225990	116226391			chr11	46402886	46403287
chr16	68002136	68002537			chr8	81051566	81051967
chr7	45039791	45040192			chr15	32634335	32634736
chr15	65425759	65426160			chr3	125037470	125037871
chr3	122480022	122480423			chr10	102988621	102989022
chr14	105331771	105332172			chr11	68065448	68065849
chr1	9536853	9537254			chr13	32520204	32520605
chr21	37692465	37692866			chr2	190439535	190439936
chr4	166033526	166033927			chr2	191906623	191907024
chrX	40035588	40035989			chr16	90113652	90114053
chr13	21277825	21278226			chr12	101445574	101445975
chr1	229357030	229357431			chrX	11689989	11690390
chr1	55047099	55047500			chr1	64946623	64947024
chr11	92930712	92931113			chr1	210439556	210439957
chr6	51942752	51943153			chr2	130680990	130681391
chr2	108805404	108805805			chr6	56636779	56637180
chr17	80416024	80416425			chr3	168990828	168991229
chr12	49188278	49188679			chr5	145719850	145720251
chr13	96329465	96329866			chr2	64334046	64334447
chr7	24613024	24613425			chr9	134421006	134421407
chr1	144593736	144594135			chr17	64411662	64412063
chr12	96044366	96044767			chr8	75921570	75921971
chr9	139304803	139305204			chr3	53879931	53880332
chr11	77300540	77300941			chr15	35047000	35047401
chr1	247094834	247095235			chr2	154728377	154728778
chr3	187009259	187009660			chrX	2747003	2747404
chr2	180129013	180129414			chr14	103058890	103059291
chr3	53879920	53880321			chr13	108679175	108679576
chr17	59476966	59477367			chr4	37983512	37983913
chr19	8274392	8274793			chr3	78316821	78317222
chr17	80056150	80056551			chr17	6560040	6560441
chr8	144513104	144513505			chr3	129279109	129279510
chr17	26215884	26216285			chr5	123998639	123999040
chr17	28618650	28619051			chr2	112194920	112195321
chr16	58034579	58034980			chr1	56098440	56098841
chr14	93214587	93214988			chr1	169476766	169477167
chr19	1237505	1237906			chr11	81714802	81715203
chr3	196014698	196015099			chr20	42188271	42188672
chr10	71812804	71813205			chr16	89668963	89669364
chr14	91282378	91282779			chr1	39547123	39547524
chr1	19536388	19536789			chr6	136829812	136830213
chr17	62984807	62985208			chr15	50798487	50798888
chr5	146257689	146258090			chr12	80839252	80839653
chr3	53961378	53961779			chr6	12594238	12594639
chr1	25072139	25072540			chr20	55964075	55964476
chr7	133838621	133839022			chr9	93204435	93204836
chr12	48099446	48099847			chr5	142735023	142735424
chr14	104333589	104333990			chr11	48035265	48035666
chr5	149865385	149865786			chr2	127977289	127977690
chr3	33155528	33155929			chr5	169212811	169213212
chr10	82168174	82168575			chr20	31365172	31365573
chr19	14116778	14117179			chr6	10442366	10442767
chr12	122984972	122985373			chr9	88137534	88137935
chr1	178995392	178995793			chr1	182089953	182090354
chr2	3605515	3605916			chr8	6722588	6722989
chr16	74768625	74769026			chr12	48398006	48398407
chr1	218518915	218519316			chrX	133119621	133120022
chr2	121010499	121010900			chr16	85203038	85203439
chr16	25026305	25026706			chr16	64512285	64512686
chr6	160320998	160321399			chr6	136760789	136761190
chr15	67134831	67135232			chrX	130886980	130887381
chr3	195681138	195681539			chr10	124108431	124108832
chr15	40733210	40733611			chr10	69308936	69309337
chr17	74581701	74582102			chr7	108044336	108044737
chr16	31084918	31085319			chr5	59668152	59668553
chr2	228029332	228029733			chr7	131040919	131041320
chr22	32340611	32341012			chr17	53479042	53479443
chr16	83841610	83842011			chr4	137841479	137841880
chrX	48554701	48555102			chr10	80844447	80844848
chr16	78133571	78133972			chr12	53445715	53446116
chr16	2317663	2318064			chr16	21515093	21515494
chr19	1269307	1269708			chr7	143059441	143059842
chr7	102789645	102790046			chr11	120856635	120857036
chr3	49203373	49203774			chr3	63941360	63941761
chr11	85375798	85376199			chr6	3403832	3404233
chr3	9834677	9835078			chr2	227348777	227349178
chr2	85843338	85843739			chr6	25899412	25899813
chr15	90931591	90931992			chr11	73850160	73850561
chr8	61429626	61430027			chr1	108211544	108211945
chr7	47631730	47632131			chr10	51049873	51050274
chr2	48010131	48010532			chr3	18014805	18015206
chr11	102217917	102218318			chr3	101587215	101587616
chr15	55699898	55700299			chr9	140210349	140210750
chr12	50221841	50222242			chr20	62580147	62580548
chr16	75682084	75682485			chr20	59827967	59828368
chr14	50848717	50849118			chr4	122369647	122370048
chr6	113414011	113414412			chr17	40932711	40933112
chr12	53342951	53343352			chr1	27986307	27986708
chr1	207985363	207985764			chr4	144621864	144622265
chr16	66914620	66915021			chr9	70941378	70941779
chr17	4488158	4488559			chr1	46649342	46649743
chr10	124134254	124134655			chr9	90184282	90184683
chr19	42916747	42917148			chr12	41086266	41086667
chr5	170289010	170289411			chr3	71744042	71744443
chr16	81478662	81479063			chr3	183265636	183266037
chr19	45942839	45943240			chr11	103721700	103722101
chr19	41222713	41223114			chr2	242486764	242487165
chr6	39692819	39693220			chr3	110795485	110795886
chr16	70834635	70835036			chr7	100822565	100822966
chr6	24495223	24495624			chr4	69241792	69242193
chr5	109025250	109025651			chr7	103452444	103452845
chr20	55862038	55862439			chr16	74141898	74142299
chr2	36712216	36712617			chr4	149182585	149182986
chr6	90062176	90062577			chr3	75481559	75481960
chr2	154334526	154334927			chr10	70066250	70066651
chr8	145149957	145150358			chr9	95946282	95946683
chr5	127418959	127419360			chr15	83777187	83777588
chr11	94822593	94822994			chr7	120482239	120482640
chr7	139876643	139877044			chr4	153877825	153878226
chr14	35873460	35873861			chr5	159860876	159861277
chr6	107403494	107403895			chr2	132891730	132892131
chr20	633668	634069			chr5	73122101	73122502
chr6	5181861	5182262			chr1	196375984	196376385
chr3	115503066	115503467			chr6	44432684	44433085
chr12	104531466	104531867			chr3	173403700	173404101
chr7	66056923	66057324			chr10	50818298	50818699
chr19	49339187	49339588			chr16	67635241	67635642
chr22	35776725	35777126			chr6	24321410	24321811
chr16	1203062	1203463			chr14	100485450	100485851
chr7	99613198	99613599			chr1	229357073	229357474
chr19	3506061	3506462			chr8	31354715	31355116
chr16	11734678	11735079			chr16	56225114	56225515
chrX	30907079	30907480			chr3	171110953	171111354
chr12	112819775	112820176			chr7	134676258	134676659
chr4	980767	981168			chr2	190478082	190478483
chr9	504776	505177			chr1	38259690	38260091
chr14	95623526	95623927			chr17	79282746	79283147
chrX	46772049	46772450			chr14	50848913	50849314
chr14	102431366	102431767			chr6	13304313	13304714
chr2	25194869	25195270			chr14	74600466	74600867
chr19	18942709	18943110			chr20	30266332	30266733
chr6	35656211	35656612			chr22	50608382	50608783
chr2	224903594	224903995			chr21	29748691	29749092
chr12	57848875	57849276			chr4	157869544	157869945
chr11	59436724	59437125			chr13	108419149	108419550
chr7	100487270	100487671			chr1	95634492	95634893
chr1	90460790	90461191			chr2	127822866	127823267
chr21	47648252	47648653			chr14	99782878	99783279
chr20	42838960	42839361			chr10	105314853	105315254
chr10	88515665	88516066			chr5	68788556	68788957
chr10	91404710	91405111			chrX	36975594	36975995
chr17	62832938	62833339			chr12	94178732	94179133
chr16	75599615	75600016			chr22	19946448	19946849
chr7	150674231	150674632			chr3	170303157	170303558
chr4	1780102	1780503			chr16	2039997	2040398
chr4	184365143	184365544			chr3	111583594	111583995
chr15	64056248	64056649			chr7	70159374	70159775
chr12	56590340	56590741			chr3	64190307	64190708
chr7	95206377	95206778			chr11	42087819	42088220
chr5	157195520	157195921			chr1	62784687	62785088
chr17	29815088	29815489			chr3	14690904	14691305
chr14	74959716	74960117			chr10	47769532	47769935
chr17	11501817	11502218			chr3	149017600	149018001
chr2	27952428	27952829			chr10	35653856	35654257
chr5	59837279	59837680			chr5	180076468	180076869
chr8	81348416	81348817			chr7	12623847	12624248
chr21	33103854	33104255			chr19	15288506	15288907
chr8	71580932	71581333			chr5	147217253	147217654
chr3	133969177	133969576			chr5	40784357	40784758
chr14	100437950	100438351			chr14	22636469	22636870
chr17	73775496	73775897			chr5	2038581	2038982
chr19	46916359	46916760			chr4	95917039	95917440
chr22	35696137	35696538			chr5	140529900	140530301
chr3	132136335	132136736			chr20	49345188	49345589
chr5	32173975	32174376			chrX	43741282	43741683
chr12	65563371	65563772			chr12	60334470	60334871
chr14	105747748	105748149			chr12	106979833	106980234
chr10	15213051	15213452			chr6	17102159	17102560
chr16	2059400	2059801			chr13	110488971	110489372
chr11	47663675	47664076			chr20	50159252	50159653
chr1	235566422	235566823			chr2	135476115	135476516
chr5	180688377	180688778			chr11	64611954	64612355
chr4	140982400	140982801			chr2	213201718	213202119
chr10	21785141	21785542			chr10	96046269	96046670
chr18	30050425	30050826			chr4	89027905	89028306
chr3	193492054	193492455			chr3	27763091	27763492
chr9	131644451	131644852			chr12	33045076	33045477
chr17	76921149	76921550			chr20	30283247	30283648
chr19	6501986	6502387			chr17	74655683	74656084
chr13	90584737	90585138			chr9	21994970	21995371
chr13	60971356	60971757			chr2	72621601	72622002
chr17	30592949	30593350			chr12	66028387	66028788
chr6	53516481	53516882			chr3	37493409	37493810
chr9	91150504	91150905			chr17	60584846	60585247
chr14	74868398	74868799			chr3	187672179	187672580
chr16	11453512	11453913			chr1	1535134	1535535
chr3	125889619	125890020			chr6	25755200	25755601
chr2	113975896	113976297			chr3	128720338	128720739
chr12	64686682	64687083			chr12	92898909	92899310
chr17	48944175	48944576			chr9	132891962	132892363
chr3	32854300	32854701			chr2	113417949	113418350
chr4	140476808	140477209			chrX	130092902	130093303
chr11	75062354	75062755			chr1	120538057	120538458
chr2	192568020	192568421			chr13	37248148	37248549
chr19	56904618	56905019			chr3	124825468	124825869
chr1	244816388	244816789			chr17	38470443	38470844
chr16	47494895	47495296			chr2	105517822	105518223
chr15	52587553	52587954			chr15	64056191	64056592
chr10	97515515	97515916			chr2	29152667	29153068
chr9	6645399	6645800			chr2	104285846	104286247
chr16	1728415	1728816			chr20	61844234	61844635
chr16	29973323	29973724			chr22	33970038	33970439
chr1	228871106	228871507			chr6	117086404	117086805
chr17	44270461	44270862			chr21	47062606	47063007
chr5	58881232	58881633			chr6	42172513	42172914
chr12	133093723	133094124			chr9	74769344	74769745
[truncated: 9,362 more rows]
