# Supplementary material for: Cell-free DNA epigenomic profiling enables noninvasive detection and monitoring of translocation renal cell carcinoma
Source: J Clin Invest. 2026 Feb 2;136(3):e195725. doi: 10.1172/JCI195725 (PMC12867156; doi:10.1172/JCI195725)
Supplement: Supplemental table 3 [file jci-136-195725-s352.xlsx]

## Sheet: Sheet1
TFE3 fusion-occupied binding sites (hg19)
chromosome	start	end
chr1	714225	714316
chr1	762836	762927
chr1	936241	936270
chr1	999339	999368
chr1	999729	999758
chr1	1014907	1014936
chr1	1015609	1015638
chr1	1065775	1065804
chr1	1240216	1240245
chr1	1243725	1243816
chr1	1310660	1310689
chr1	1334875	1334966
chr1	1342712	1342741
chr1	1407054	1407083
chr1	1440564	1440593
chr1	1441065	1441156
chr1	1590501	1590530
chr1	1623924	1624015
chr1	1655821	1655850
chr1	1840454	1840545
chr1	2159255	2159346
chr1	2166090	2166181
chr1	2344537	2344628
chr1	3370929	3371020
chr1	3388155	3388184
chr1	3388323	3388414
chr1	3541359	3541388
chr1	3585573	3585602
chr1	3692327	3692418
chr1	3692678	3692707
chr1	3713132	3713161
chr1	6086276	6086305
chr1	6217982	6218073
chr1	6419827	6419856
chr1	6454145	6454174
chr1	6483669	6483760
chr1	6661322	6661351
chr1	6662834	6662925
chr1	6663127	6663218
chr1	6844638	6844667
chr1	6845045	6845074
chr1	7843936	7844027
chr1	8021633	8021662
chr1	8155114	8155143
chr1	8229976	8230005
chr1	8319386	8319415
chr1	8772965	8772994
chr1	8877697	8877726
chr1	8936692	8936783
chr1	8939228	8939257
chr1	8940433	8940524
chr1	9223073	9223102
chr1	9242352	9242443
chr1	9327282	9327311
chr1	9498796	9498825
chr1	9502640	9502731
chr1	9561211	9561240
chr1	9599440	9599469
chr1	9687183	9687212
chr1	10093002	10093093
chr1	10106185	10106214
chr1	10270484	10270513
chr1	10532651	10532680
chr1	10659749	10659778
chr1	11322850	11322879
chr1	11327891	11327920
chr1	11796113	11796142
chr1	11865634	11865663
chr1	11866202	11866231
chr1	11968272	11968301
chr1	11969059	11969150
chr1	12050780	12050809
chr1	12538272	12538301
chr1	12609338	12609429
chr1	12610016	12610045
chr1	12676123	12676152
chr1	15478984	15479013
chr1	15499032	15499123
chr1	15682802	15682831
chr1	15853286	15853315
chr1	15930187	15930216
chr1	16114786	16114877
chr1	16173855	16173946
chr1	16175913	16176004
chr1	16471655	16471684
chr1	16490892	16490921
chr1	16840559	16840588
chr1	16840773	16840802
chr1	16872487	16872516
chr1	16947695	16947724
chr1	16971228	16971257
chr1	17222663	17222692
chr1	17231684	17231713
chr1	17891080	17891109
chr1	17918588	17918617
chr1	19337677	19337768
chr1	19340418	19340447
chr1	19379098	19379127
chr1	19536884	19536975
chr1	19578090	19578181
chr1	19767100	19767129
chr1	19812353	19812444
chr1	20208827	20208856
chr1	20807097	20807126
chr1	20820451	20820480
chr1	20959845	20959874
chr1	21059759	21059788
chr1	21348918	21348947
chr1	21672168	21672197
chr1	21864219	21864248
chr1	21913569	21913598
chr1	21965299	21965328
chr1	22351949	22352040
chr1	22375240	22375269
chr1	22743260	22743289
chr1	22778270	22778299
chr1	23345826	23345855
chr1	23515080	23515109
chr1	23671220	23671249
chr1	23805668	23805697
chr1	23885951	23886042
chr1	24104577	24104668
chr1	24116729	24116758
chr1	24126099	24126128
chr1	24136389	24136418
chr1	24151916	24151945
chr1	24278429	24278458
chr1	24285970	24286061
chr1	24306967	24306996
chr1	24345410	24345501
chr1	24349412	24349441
chr1	24434946	24435037
chr1	24969457	24969486
chr1	25071477	25071506
chr1	25071875	25071904
chr1	26021763	26021792
chr1	26362650	26362679
chr1	26363078	26363107
chr1	26421446	26421475
chr1	26437522	26437613
chr1	26677452	26677481
chr1	26678230	26678259
chr1	26758622	26758651
chr1	26799611	26799640
chr1	26827199	26827290
chr1	27004062	27004153
chr1	27191627	27191718
chr1	27226934	27226963
chr1	27293561	27293590
chr1	27317947	27317976
chr1	27319890	27319981
chr1	27320220	27320249
chr1	27438755	27438846
chr1	27481635	27481664
chr1	27481993	27482022
chr1	27648803	27648832
chr1	27869111	27869140
chr1	27890225	27890254
chr1	28052106	28052135
chr1	28052287	28052316
chr1	28143919	28144010
chr1	28559513	28559542
chr1	28678220	28678249
chr1	28832563	28832592
chr1	28916851	28916880
chr1	28969619	28969710
chr1	29063188	29063217
chr1	29063405	29063496
chr1	29211660	29211689
chr1	29432602	29432631
chr1	31538692	31538783
chr1	31846574	31846603
chr1	31867694	31867785
chr1	31917785	31917814
chr1	31944563	31944592
chr1	31989623	31989652
chr1	31989972	31990001
chr1	32049839	32049868
chr1	32166876	32166905
chr1	32404236	32404265
chr1	32479213	32479242
chr1	32645683	32645774
chr1	32816735	32816826
chr1	32817202	32817231
chr1	33077935	33078026
chr1	33116566	33116595
chr1	33282953	33282982
chr1	33378607	33378636
chr1	33401789	33401880
chr1	33808051	33808080
chr1	35318414	35318443
chr1	36107140	36107169
chr1	36273208	36273237
chr1	36614973	36615002
chr1	36689869	36689898
chr1	36789386	36789477
chr1	36789771	36789862
chr1	36840426	36840455
chr1	36863560	36863589
chr1	36916221	36916250
chr1	36930023	36930052
chr1	37169489	37169518
chr1	37945435	37945464
chr1	37953152	37953181
chr1	38156157	38156248
chr1	38455752	38455781
chr1	38478168	38478197
chr1	39324835	39324926
chr1	39325559	39325588
chr1	39633677	39633706
chr1	39874143	39874234
chr1	40119386	40119415
chr1	40400197	40400226
chr1	40562909	40562938
chr1	40627007	40627036
chr1	41157453	41157544
chr1	41334134	41334163
chr1	41469536	41469565
chr1	41707047	41707076
chr1	41898560	41898589
chr1	43123914	43123943
chr1	43147809	43147838
chr1	43232602	43232693
chr1	43833550	43833641
chr1	43834012	43834103
chr1	43995009	43995038
chr1	44173557	44173648
chr1	44252829	44252858
chr1	44412270	44412299
chr1	44440552	44440581
chr1	45097597	45097626
chr1	45187542	45187571
chr1	45196660	45196751
chr1	45196764	45196855
chr1	45241150	45241179
chr1	45265543	45265572
chr1	45265814	45265843
chr1	45273174	45273203
chr1	45273633	45273724
chr1	45477801	45477830
chr1	45805692	45805783
chr1	45956941	45957032
chr1	46016504	46016533
chr1	46050380	46050471
chr1	46216531	46216560
chr1	46269282	46269373
chr1	46337966	46337995
chr1	46598632	46598661
chr1	46769151	46769242
chr1	46806452	46806481
chr1	47657404	47657433
chr1	47658259	47658288
chr1	47779799	47779890
chr1	51425989	51426018
chr1	51701895	51701924
chr1	51797092	51797121
chr1	52472099	52472190
chr1	52521910	52521939
chr1	52831845	52831874
chr1	53117777	53117806
chr1	53163886	53163977
chr1	53169054	53169083
chr1	53392990	53393081
chr1	54304135	54304164
chr1	54715615	54715644
chr1	55043474	55043503
chr1	55260575	55260604
chr1	55331401	55331492
chr1	55352815	55352906
chr1	55400778	55400869
chr1	55418794	55418823
chr1	55681120	55681149
chr1	55895040	55895069
chr1	55946302	55946331
chr1	56918861	56918890
chr1	56974362	56974391
chr1	59049822	59049851
chr1	59282109	59282200
chr1	59364858	59364887
chr1	59437493	59437522
chr1	59509604	59509633
chr1	59609001	59609092
chr1	59762979	59763070
chr1	60280654	60280745
chr1	61542836	61542865
chr1	61617945	61618036
chr1	63833390	63833481
chr1	65363933	65364024
chr1	65381753	65381782
chr1	65885717	65885808
chr1	65933428	65933457
chr1	67030124	67030153
chr1	67410488	67410517
chr1	68148699	68148790
chr1	68150905	68150934
chr1	68152420	68152511
chr1	68962801	68962830
chr1	70687087	70687116
chr1	75196033	75196062
chr1	76189846	76189937
chr1	78004703	78004732
chr1	78148609	78148638
chr1	84971703	84971794
chr1	85763811	85763840
chr1	86046338	86046429
chr1	86078683	86078712
chr1	86078772	86078863
chr1	87254163	87254192
chr1	89149881	89149910
chr1	89458239	89458330
chr1	89511156	89511185
chr1	90286431	90286460
chr1	90460617	90460708
chr1	91487009	91487100
chr1	91487699	91487728
chr1	92292749	92292840
chr1	92764526	92764555
chr1	92952567	92952596
chr1	93002739	93002768
chr1	93250976	93251005
chr1	93907979	93908070
chr1	94057589	94057618
chr1	94375252	94375343
chr1	94533941	94533970
chr1	94591553	94591582
chr1	95179438	95179467
chr1	95320100	95320129
chr1	95392633	95392724
chr1	97003884	97003913
chr1	100503586	100503615
chr1	101360546	101360637
chr1	108225936	108225965
chr1	109506045	109506074
chr1	109642838	109642867
chr1	109806385	109806414
chr1	109817506	109817535
chr1	109825963	109826054
chr1	109913577	109913668
chr1	109969404	109969433
chr1	110444507	110444536
chr1	110503257	110503348
chr1	110753515	110753606
chr1	110873477	110873568
chr1	110881452	110881543
chr1	110950295	110950324
chr1	111688279	111688308
chr1	111889207	111889236
chr1	112282256	112282285
chr1	112298353	112298444
chr1	113499015	113499044
chr1	113585370	113585461
chr1	114447616	114447707
chr1	115053891	115053920
chr1	115259439	115259468
chr1	116520386	116520415
chr1	117017848	117017877
chr1	117017944	117018035
chr1	117018075	117018104
chr1	117882778	117882807
chr1	117910059	117910088
chr1	119506431	119506460
chr1	119683170	119683261
chr1	120174264	120174293
chr1	120174622	120174651
chr1	120254591	120254620
chr1	144594403	144594494
chr1	145209887	145209978
chr1	148604970	148604999
chr1	148556726	148556817
chr1	144340949	144340978
chr1	148241530	148241559
chr1	148598426	148598454
chr1	145727584	145727613
chr1	145611080	145611109
chr1	145610998	145611089
chr1	145515469	145515560
chr1	145438494	145438523
chr1	145438376	145438467
chr1	145382816	145382845
chr1	145209202	145209293
chr1	146644135	146644226
chr1	146714176	146714205
chr1	146714706	146714797
chr1	147051548	147051577
chr1	147510970	147511061
chr1	149784804	149784895
chr1	149785219	149785248
chr1	149857293	149857384
chr1	149981812	149981851
chr1	149982808	149982837
chr1	150208430	150208459
chr1	150293920	150293949
chr1	150383333	150383424
chr1	150533757	150533848
chr1	150534668	150534697
chr1	150540755	150540784
chr1	150552019	150552110
chr1	150577358	150577387
chr1	150849215	150849306
chr1	150943872	150943901
chr1	150944495	150944524
chr1	151170896	151170925
chr1	151519853	151519882
chr1	151583964	151583993
chr1	151803376	151803405
chr1	151805269	151805298
chr1	153479482	153479511
chr1	153508736	153508765
chr1	153539143	153539172
chr1	153918359	153918450
chr1	153919234	153919263
chr1	153939798	153939827
chr1	154193756	154193847
chr1	154377810	154377839
chr1	154390791	154390820
chr1	154392177	154392206
chr1	154392874	154392903
chr1	154531335	154531364
chr1	154531722	154531813
chr1	154909052	154909081
chr1	154973654	154973683
chr1	155053544	155053573
chr1	155098528	155098557
chr1	155098693	155098722
chr1	155099809	155099838
chr1	155100399	155100490
chr1	155101730	155101759
chr1	155532787	155532878
chr1	155579804	155579833
chr1	155863634	155863663
chr1	155880726	155880817
chr1	156084515	156084606
chr1	156093609	156093700
chr1	156100143	156100172
chr1	156115898	156115989
chr1	156151937	156152028
chr1	156163747	156163838
chr1	156427197	156427226
chr1	156571243	156571272
chr1	156631225	156631316
chr1	156721658	156721687
chr1	159894771	159894862
chr1	160015632	160015661
chr1	160070988	160071017
chr1	160094668	160094759
chr1	161053410	161053439
chr1	161147422	161147513
chr1	161284119	161284148
chr1	161359589	161359680
chr1	161359697	161359726
chr1	161391926	161391955
chr1	161410380	161410471
chr1	162051402	162051431
chr1	162760253	162760282
chr1	165798205	165798296
chr1	165826648	165826677
chr1	166459373	166459402
chr1	166808435	166808464
chr1	166845029	166845120
chr1	166845679	166845708
chr1	167189404	167189495
chr1	167683926	167683955
chr1	168803857	168803886
chr1	169075041	169075070
chr1	169075588	169075617
chr1	169452944	169452973
chr1	169454491	169454520
chr1	171283150	171283179
chr1	171454559	171454588
chr1	171787012	171787041
chr1	172501584	172501675
chr1	172502110	172502201
chr1	172685871	172685900
chr1	172687045	172687074
chr1	173092670	173092699
chr1	173159872	173159901
chr1	173446169	173446198
chr1	173837319	173837348
chr1	174968490	174968519
chr1	174968729	174968758
chr1	174969120	174969149
chr1	178096201	178096230
chr1	179051085	179051114
chr1	179061000	179061029
chr1	179263009	179263100
chr1	179851866	179851895
chr1	180471554	180471583
chr1	180991981	180992072
chr1	180992099	180992128
chr1	181081771	181081800
chr1	182090083	182090112
chr1	182360811	182360902
chr1	182764911	182764940
chr1	182993161	182993252
chr1	183439468	183439497
chr1	183441662	183441753
chr1	183965752	183965781
chr1	184020786	184020815
chr1	185014345	185014374
chr1	185286396	185286425
chr1	186051627	186051656
chr1	193027767	193027858
chr1	193028539	193028568
chr1	197170686	197170715
chr1	198128360	198128451
chr1	201191299	201191390
chr1	201798330	201798421
chr1	201924576	201924667
chr1	201988058	201988087
chr1	202012575	202012604
chr1	202026250	202026279
chr1	202027444	202027473
chr1	202205658	202205749
chr1	202317750	202317779
chr1	202896423	202896452
chr1	202976352	202976381
chr1	203097372	203097463
chr1	203764657	203764686
chr1	203830679	203830708
chr1	204043851	204043942
chr1	204062634	204062663
chr1	204183100	204183129
chr1	204183266	204183295
chr1	204346488	204346517
chr1	204493156	204493185
chr1	204592607	204592636
chr1	205240092	205240183
chr1	205254026	205254055
chr1	205270677	205270706
chr1	205601178	205601207
chr1	206292532	206292623
chr1	206808741	206808770
chr1	207199023	207199114
chr1	207226571	207226600
chr1	207378633	207378662
chr1	207985470	207985499
chr1	210001296	210001325
chr1	211432361	211432390
chr1	211556210	211556239
chr1	211810016	211810045
chr1	211816794	211816823
chr1	211821791	211821820
chr1	212458206	212458235
chr1	212588332	212588361
chr1	212687565	212687594
chr1	212691995	212692024
chr1	212732291	212732382
chr1	213550463	213550492
chr1	214613067	214613096
chr1	214724894	214724985
chr1	214725268	214725359
chr1	214843684	214843713
chr1	218458594	218458623
chr1	218540164	218540255
chr1	219347208	219347237
chr1	220445868	220445897
chr1	221916681	221916772
chr1	222013365	222013394
chr1	222060586	222060615
chr1	222135205	222135234
chr1	222638976	222639005
chr1	222886120	222886149
chr1	223895845	223895936
chr1	224033976	224034067
chr1	225117384	225117413
chr1	225632745	225632774
chr1	225840804	225840895
chr1	225965355	225965384
chr1	226070148	226070177
chr1	226111894	226111985
chr1	226187110	226187139
chr1	226271230	226271259
chr1	226271389	226271480
chr1	226309412	226309441
chr1	226595683	226595774
chr1	226730476	226730505
chr1	226735569	226735598
chr1	227127617	227127646
chr1	227923023	227923052
chr1	228291068	228291097
chr1	228297030	228297121
chr1	228353371	228353400
chr1	228353819	228353848
chr1	228678320	228678411
chr1	228945758	228945849
chr1	228974380	228974409
chr1	229038986	229039077
chr1	229100073	229100102
chr1	229100397	229100426
chr1	229125781	229125810
chr1	229694669	229694760
chr1	229694840	229694869
chr1	230202522	230202551
chr1	230240715	230240806
chr1	230241793	230241822
chr1	230294739	230294768
chr1	230518097	230518126
chr1	230562456	230562485
chr1	231298164	231298193
chr1	231330887	231330916
chr1	231762380	231762471
chr1	231972515	231972544
chr1	234658998	234659089
chr1	234735682	234735711
chr1	234743907	234743936
chr1	234746885	234746976
chr1	234748566	234748595
chr1	234779057	234779086
chr1	234859839	234859930
chr1	234860343	234860372
chr1	234953254	234953283
chr1	235002327	235002356
chr1	235010460	235010489
chr1	235114683	235114712
chr1	235133157	235133186
chr1	235292310	235292339
chr1	235324445	235324474
chr1	235492215	235492306
chr1	235565989	235566018
chr1	235667912	235668003
chr1	236135225	236135254
chr1	236227549	236227578
chr1	236260345	236260436
chr1	236260681	236260710
chr1	236332220	236332249
chr1	236687848	236687877
chr1	236768102	236768131
chr1	237176147	237176176
chr1	238027798	238027827
chr1	244231420	244231511
chr1	244816311	244816402
chr1	244998393	244998422
chr1	245255233	245255262
chr1	246772329	246772420
chr1	249132578	249132669
chr10	671202	671231
chr10	695880	695909
chr10	1020093	1020122
chr10	1034282	1034373
chr10	1094744	1094835
chr10	3137688	3137779
chr10	3782695	3782724
chr10	3827559	3827650
chr10	3828888	3828979
chr10	3852479	3852508
chr10	3894686	3894715
chr10	3929012	3929041
chr10	3932310	3932401
chr10	4705483	4705512
chr10	4855325	4855354
chr10	5454455	5454546
chr10	5488545	5488574
chr10	5652791	5652820
chr10	5701983	5702012
chr10	5726500	5726529
chr10	5855768	5855797
chr10	5855927	5856018
chr10	5903408	5903499
chr10	5931813	5931904
chr10	6096289	6096318
chr10	6244844	6244873
chr10	6321591	6321620
chr10	6341375	6341404
chr10	11740887	11740978
chr10	11741712	11741741
chr10	11835408	11835499
chr10	11917946	11917975
chr10	11923570	11923599
chr10	12237806	12237897
chr10	12647819	12647910
chr10	13142164	13142255
chr10	13262103	13262132
chr10	13341632	13341661
chr10	13344364	13344455
chr10	14574888	14574917
chr10	14920558	14920649
chr10	15001963	15002054
chr10	15376316	15376407
chr10	16859758	16859787
chr10	17190213	17190242
chr10	18948187	18948216
chr10	21456041	21456070
chr10	21784888	21784917
chr10	21814894	21814923
chr10	21823150	21823241
chr10	21823886	21823977
chr10	22605330	22605359
chr10	22895385	22895414
chr10	22913402	22913493
chr10	22972417	22972446
chr10	23644056	23644147
chr10	23727706	23727735
chr10	23727951	23727980
chr10	25305487	25305516
chr10	25305869	25305898
chr10	27389351	27389442
chr10	27529381	27529472
chr10	28821817	28821846
chr10	28969113	28969204
chr10	29607574	29607665
chr10	29824420	29824449
chr10	30509173	30509202
chr10	30723509	30723538
chr10	30811840	30811869
chr10	31320905	31320996
chr10	32217772	32217801
chr10	32635398	32635427
chr10	33247370	33247399
chr10	33269585	33269614
chr10	33272639	33272668
chr10	33275106	33275135
chr10	33445078	33445107
chr10	33553400	33553429
chr10	34413875	34413904
chr10	35415895	35415986
chr10	35556683	35556712
chr10	35556728	35556819
chr10	38146666	38146695
chr10	38146707	38146798
chr10	38155063	38155154
chr10	43137232	43137261
chr10	43892125	43892216
chr10	43892736	43892765
chr10	43903245	43903336
chr10	43904541	43904632
chr10	43916543	43916572
chr10	44749437	44749466
chr10	45360452	45360481
chr10	46090339	46090368
chr10	46222620	46222649
chr10	51572375	51572404
chr10	48952502	48952531
chr10	49647938	49647967
chr10	49864423	49864514
chr10	50747209	50747238
chr10	50970450	50970479
chr10	51827636	51827665
chr10	60004587	60004616
chr10	60028949	60028978
chr10	60094765	60094856
chr10	60228512	60228541
chr10	60616436	60616465
chr10	60766561	60766590
chr10	63809147	63809176
chr10	64010785	64010814
chr10	64892827	64892856
chr10	64897255	64897284
chr10	66491611	66491640
chr10	69644278	69644307
chr10	69913518	69913547
chr10	70088217	70088246
chr10	70285556	70285647
chr10	70287277	70287306
chr10	70883914	70883943
chr10	70939692	70939721
chr10	70973634	70973663
chr10	71661534	71661563
chr10	71906652	71906681
chr10	71993338	71993367
chr10	72165155	72165184
chr10	72650805	72650834
chr10	73100049	73100078
chr10	73571914	73571943
chr10	73610572	73610601
chr10	73610969	73610998
chr10	73628191	73628220
chr10	74032743	74032772
chr10	74033686	74033715
chr10	74068454	74068483
chr10	74076898	74076927
chr10	74385860	74385889
chr10	75007089	75007118
chr10	75012386	75012477
chr10	75173603	75173694
chr10	75351849	75351878
chr10	75666628	75666719
chr10	75911111	75911202
chr10	75936342	75936433
chr10	76586617	76586708
chr10	76658114	76658143
chr10	77054799	77054828
chr10	77161557	77161586
chr10	77162181	77162210
chr10	77863171	77863200
chr10	78057706	78057797
chr10	80063144	80063235
chr10	80283424	80283453
chr10	80516711	80516802
chr10	80732577	80732606
chr10	80734036	80734127
chr10	80737830	80737859
chr10	80833777	80833806
chr10	80844179	80844208
chr10	80887086	80887115
chr10	80936947	80936976
chr10	80944047	80944138
chr10	80948102	80948131
chr10	80955359	80955388
chr10	81088618	81088647
chr10	81107104	81107195
chr10	81107877	81107906
chr10	81586451	81586542
chr10	82049340	82049369
chr10	82049841	82049870
chr10	82168210	82168239
chr10	88137057	88137148
chr10	88159750	88159841
chr10	88162417	88162446
chr10	88170364	88170455
chr10	88199448	88199477
chr10	88280830	88280921
chr10	88515458	88515549
chr10	88534908	88534999
chr10	88855222	88855251
chr10	89346100	89346129
chr10	89601152	89601181
chr10	89622053	89622082
chr10	91038037	91038066
chr10	91091976	91092005
chr10	91393411	91393502
chr10	91403914	91403943
chr10	91405693	91405722
chr10	92631700	92631729
chr10	92681093	92681122
chr10	93392959	93392988
chr10	93558102	93558131
chr10	94652323	94652352
chr10	95462292	95462383
chr10	96122777	96122806
chr10	96162185	96162214
chr10	96892900	96892929
chr10	97568585	97568676
chr10	97849820	97849911
chr10	98135169	98135198
chr10	98346769	98346860
chr10	99094483	99094512
chr10	99094810	99094839
chr10	99171310	99171339
chr10	99332169	99332198
chr10	99343925	99343954
chr10	99345015	99345044
chr10	99408925	99408954
chr10	99447329	99447358
chr10	99651652	99651681
chr10	99894443	99894534
chr10	99902319	99902348
chr10	100028961	100029052
chr10	100174921	100174950
chr10	100206689	100206718
chr10	101089111	101089140
chr10	101380787	101380878
chr10	101537881	101537910
chr10	101542383	101542412
chr10	101945672	101945763
chr10	102052115	102052206
chr10	102106279	102106308
chr10	102124831	102124860
chr10	102133079	102133108
chr10	102134027	102134056
chr10	102672507	102672536
chr10	102821108	102821199
chr10	103816008	103816037
chr10	103818002	103818031
chr10	103893427	103893456
chr10	103911873	103911902
chr10	104153999	104154090
chr10	104221030	104221059
chr10	104404742	104404771
chr10	104438722	104438751
chr10	104474277	104474368
chr10	104614011	104614040
chr10	104615933	104616024
chr10	104677847	104677876
chr10	104813738	104813767
chr10	105127704	105127733
chr10	105264279	105264308
chr10	105519029	105519058
chr10	105880752	105880781
chr10	111970555	111970646
chr10	111970973	111971002
chr10	112064740	112064769
chr10	112155686	112155777
chr10	112158446	112158475
chr10	112220037	112220066
chr10	112257571	112257662
chr10	112327096	112327125
chr10	112327475	112327504
chr10	112562580	112562609
chr10	112584583	112584674
chr10	112612199	112612228
chr10	112631690	112631781
chr10	114571783	114571812
chr10	114575486	114575515
chr10	114833619	114833710
chr10	114847303	114847332
chr10	118454266	118454295
chr10	118764678	118764769
chr10	119151586	119151615
chr10	120514620	120514711
chr10	120514747	120514776
chr10	120515270	120515361
chr10	120528977	120529006
chr10	120790003	120790094
chr10	120840340	120840369
chr10	121356785	121356876
chr10	121427622	121427651
chr10	121652082	121652111
chr10	123822942	123822971
chr10	123872236	123872327
chr10	123873257	123873348
chr10	123924867	123924958
chr10	124104387	124104416
chr10	124740313	124740404
chr10	124913725	124913754
chr10	126106858	126106949
chr10	126413428	126413457
chr10	126480294	126480385
chr10	127585065	127585094
chr10	129077667	129077696
chr10	129956394	129956485
chr10	131936878	131936907
chr10	133795510	133795539
chr10	134036760	134036789
chr10	134145758	134145849
chr10	134350784	134350875
chr10	134498949	134499040
chr10	134957537	134957628
chr10	135192126	135192155
chr10	135207743	135207772
chr11	208620	208711
chr11	356300	356391
chr11	448245	448274
chr11	450279	450370
chr11	469841	469870
chr11	696601	696692
chr11	704979	705008
chr11	707385	707414
chr11	728172	728201
chr11	798329	798420
chr11	809531	809622
chr11	819577	819668
chr11	821394	821485
chr11	842439	842530
chr11	844044	844073
chr11	844917	844946
chr11	1330764	1330855
chr11	1783750	1783779
chr11	1785146	1785175
chr11	1848639	1848668
chr11	1852091	1852182
chr11	2555151	2555180
chr11	2721220	2721249
chr11	2722019	2722110
chr11	3876303	3876394
chr11	3901309	3901338
chr11	3926814	3926843
chr11	6374802	6374831
chr11	6624838	6624867
chr11	6625105	6625196
chr11	6640660	6640689
chr11	6704604	6704633
chr11	7634031	7634122
chr11	8835298	8835389
chr11	8985952	8986043
chr11	9406114	9406205
chr11	9532453	9532544
chr11	9594742	9594833
chr11	9595150	9595179
chr11	10326366	10326457
chr11	10512224	10512315
chr11	10772710	10772739
chr11	11863351	11863442
chr11	12065680	12065709
chr11	12087912	12087941
chr11	12824289	12824318
chr11	13161978	13162007
chr11	13162158	13162187
chr11	14883438	14883467
chr11	17034641	17034732
chr11	17036644	17036735
chr11	17373267	17373296
chr11	17756647	17756676
chr11	18343793	18343822
chr11	18344075	18344104
chr11	18415922	18415951
chr11	20409075	20409104
chr11	27223653	27223744
chr11	27489270	27489361
chr11	27490227	27490318
chr11	27494193	27494284
chr11	32605299	32605390
chr11	33279893	33279984
chr11	34073879	34073908
chr11	34127114	34127143
chr11	34366932	34366961
chr11	34393193	34393222
chr11	34460520	34460549
chr11	34675720	34675749
chr11	34937956	34938047
chr11	35358901	35358992
chr11	35413921	35413950
chr11	35426203	35426294
chr11	36171416	36171445
chr11	36310973	36311002
chr11	40350899	40350928
chr11	43333504	43333595
chr11	43702296	43702325
chr11	43942507	43942536
chr11	45281371	45281400
chr11	45826568	45826659
chr11	45868801	45868830
chr11	45939486	45939577
chr11	46297672	46297701
chr11	46404839	46404930
chr11	46414267	46414296
chr11	46575892	46575921
chr11	46633197	46633226
chr11	46638193	46638284
chr11	46941614	46941643
chr11	47236671	47236762
chr11	47429966	47429995
chr11	47664038	47664067
chr11	47945970	47946061
chr11	48020491	48020520
chr11	48034932	48035023
chr11	57092684	57092775
chr11	57192367	57192396
chr11	57192731	57192760
chr11	57298322	57298413
chr11	57425166	57425195
chr11	57435343	57435434
chr11	57508844	57508873
chr11	57546193	57546222
chr11	58345474	58345565
chr11	58347181	58347210
chr11	58874211	58874302
chr11	58941984	58942075
chr11	59383543	59383634
chr11	59436732	59436761
chr11	59523294	59523323
chr11	59544148	59544177
chr11	60673995	60674024
chr11	60691857	60691886
chr11	61065365	61065456
chr11	61100558	61100587
chr11	61100643	61100734
chr11	61449697	61449726
chr11	61449885	61449914
chr11	61501043	61501072
chr11	61560352	61560381
chr11	61584226	61584317
chr11	61584465	61584494
chr11	61690906	61690935
chr11	61735114	61735143
chr11	61739326	61739355
chr11	61769411	61769502
chr11	61793138	61793167
chr11	62200371	62200400
chr11	62276173	62276264
chr11	62389629	62389658
chr11	62599097	62599188
chr11	62607722	62607813
chr11	62609089	62609118
chr11	62648805	62648834
chr11	62649162	62649191
chr11	63949174	63949203
chr11	63952912	63952941
chr11	63953647	63953676
chr11	64002475	64002566
chr11	64008413	64008442
chr11	64085148	64085177
chr11	64323251	64323342
chr11	64610640	64610731
chr11	64646011	64646102
chr11	64781532	64781561
chr11	64781712	64781803
chr11	64808445	64808474
chr11	65082391	65082482
chr11	65083117	65083208
chr11	65101175	65101266
chr11	65138750	65138841
chr11	65149497	65149588
chr11	65153907	65153998
chr11	65186277	65186306
chr11	65186565	65186594
chr11	65187615	65187644
chr11	65188833	65188862
chr11	65189765	65189794
chr11	65194547	65194638
chr11	65245026	65245055
chr11	65255250	65255279
chr11	65256830	65256921
chr11	65257437	65257528
chr11	65264992	65265021
chr11	65479472	65479501
chr11	65585655	65585684
chr11	65625661	65625690
chr11	65627153	65627244
chr11	65641252	65641281
chr11	65655855	65655946
chr11	65658111	65658140
chr11	65683343	65683372
chr11	66080016	66080107
chr11	66104183	66104212
chr11	66189245	66189274
chr11	66384028	66384119
chr11	66726209	66726238
chr11	66738479	66738508
chr11	66822595	66822624
chr11	67084914	67085005
chr11	67159312	67159341
chr11	67211104	67211195
chr11	67276124	67276153
chr11	67374380	67374409
chr11	67780859	67780888
chr11	67888295	67888324
chr11	67889303	67889332
chr11	67889715	67889744
chr11	67912895	67912924
chr11	67914665	67914694
chr11	68148011	68148040
chr11	68606827	68606856
chr11	68671330	68671359
chr11	68890288	68890379
chr11	69251959	69252050
chr11	69257732	69257761
chr11	69455369	69455460
chr11	69455934	69455963
chr11	69459249	69459278
chr11	69483046	69483075
chr11	70244358	70244449
chr11	70246029	70246058
chr11	70952526	70952555
chr11	70964635	70964664
chr11	71159681	71159772
chr11	71575184	71575213
chr11	71814505	71814534
chr11	72182525	72182616
chr11	72525467	72525558
chr11	72853504	72853533
chr11	72909866	72909895
chr11	73000547	73000638
chr11	73019241	73019332
chr11	73020345	73020436
chr11	73045793	73045822
chr11	73471990	73472081
chr11	73499230	73499259
chr11	73587852	73587881
chr11	74109805	74109834
chr11	74660210	74660239
chr11	74742483	74742512
chr11	74952794	74952885
chr11	75061012	75061041
chr11	75091866	75091895
chr11	75110539	75110568
chr11	75525860	75525889
chr11	76480902	76480931
chr11	76482146	76482175
chr11	77010746	77010775
chr11	77011183	77011212
chr11	77185422	77185451
chr11	77416711	77416740
chr11	78774375	78774404
chr11	82575506	82575535
chr11	82869029	82869120
chr11	85339629	85339658
chr11	85359008	85359037
chr11	85565946	85565975
chr11	85780162	85780191
chr11	85780312	85780341
chr11	86289520	86289549
chr11	86454564	86454655
chr11	86748949	86748978
chr11	88070909	88070938
chr11	93275064	93275155
chr11	93394716	93394745
chr11	93934428	93934457
chr11	95524270	95524361
chr11	100503856	100503947
chr11	101980959	101980988
chr11	102049182	102049211
chr11	102217795	102217824
chr11	102470759	102470788
chr11	104839233	104839324
chr11	104918112	104918141
chr11	107879636	107879665
chr11	107880007	107880036
chr11	108093697	108093726
chr11	108535739	108535768
chr11	109964418	109964509
chr11	111288076	111288105
chr11	111749822	111749913
chr11	113534935	113534964
chr11	113644564	113644593
chr11	113746465	113746494
chr11	115374997	115375088
chr11	115375133	115375162
chr11	117198550	117198641
chr11	118066067	118066096
chr11	118491417	118491446
chr11	118560836	118560865
chr11	118781660	118781751
chr11	118783106	118783135
chr11	118798941	118798970
chr11	118901705	118901734
chr11	118928209	118928300
chr11	118938467	118938496
chr11	118991996	118992025
chr11	119239229	119239258
chr11	119252387	119252416
chr11	119599929	119600020
chr11	120418757	120418786
chr11	120581266	120581295
chr11	120894766	120894795
chr11	121163378	121163407
chr11	121337449	121337478
chr11	124823817	124823846
chr11	125439191	125439282
chr11	125462398	125462427
chr11	125983670	125983699
chr11	125986032	125986061
chr11	126081607	126081636
chr11	126138900	126138929
chr11	126173874	126173903
chr11	128318605	128318634
chr11	128337549	128337578
chr11	129149661	129149752
chr11	129731830	129731859
chr11	129765348	129765439
chr11	129872985	129873076
chr11	129912099	129912128
chr11	129994210	129994239
chr11	130188369	130188460
chr12	741494	741523
chr12	860453	860482
chr12	1058872	1058963
chr12	1099029	1099120
chr12	1704082	1704111
chr12	1715263	1715354
chr12	1771201	1771230
chr12	1868070	1868161
chr12	2922085	2922114
chr12	2986364	2986393
chr12	3000011	3000040
chr12	3068520	3068611
chr12	3413852	3413943
chr12	4120936	4120965
chr12	6396160	6396189
chr12	6445462	6445491
chr12	6480406	6480435
chr12	6493192	6493221
chr12	6532886	6532915
chr12	6560692	6560721
chr12	6602446	6602537
chr12	6641402	6641493
chr12	6643377	6643468
chr12	6644291	6644382
chr12	6723212	6723303
chr12	6833425	6833454
chr12	6989961	6989990
chr12	7000344	7000373
chr12	7023648	7023677
chr12	7053045	7053074
chr12	7053844	7053935
chr12	7055621	7055712
chr12	7665391	7665420
chr12	9102269	9102298
chr12	9102531	9102560
chr12	9800549	9800640
chr12	10365004	10365033
chr12	10874700	10874729
chr12	11801969	11802060
chr12	11802590	11802681
chr12	12419955	12419984
chr12	12420279	12420308
chr12	12510047	12510076
chr12	12639788	12639817
chr12	12870107	12870136
chr12	12956369	12956398
chr12	13080382	13080411
chr12	13145503	13145594
chr12	13251158	13251187
chr12	13394888	13394917
chr12	13408852	13408881
chr12	14413614	14413705
chr12	14460580	14460609
chr12	14517988	14518079
chr12	14923058	14923149
chr12	15949814	15949843
chr12	21590644	21590735
chr12	22697516	22697545
chr12	22778097	22778126
chr12	25064596	25064625
chr12	25102021	25102112
chr12	25539295	25539324
chr12	26267467	26267496
chr12	26427803	26427832
chr12	26471697	26471726
chr12	26783748	26783777
chr12	28343726	28343817
chr12	30907985	30908076
chr12	31004203	31004232
chr12	31004578	31004607
chr12	31742951	31742980
chr12	31882059	31882150
chr12	31902402	31902431
chr12	31910049	31910078
chr12	38518412	38518503
chr12	42538757	42538786
chr12	42631382	42631411
chr12	42632131	42632222
chr12	42719818	42719847
chr12	44230205	44230234
chr12	46122664	46122693
chr12	46384568	46384597
chr12	46662427	46662518
chr12	46662815	46662844
chr12	47058924	47058953
chr12	47352568	47352597
chr12	48099846	48099875
chr12	48329175	48329204
chr12	49110701	49110730
chr12	49524077	49524106
chr12	49524594	49524685
chr12	49741715	49741744
chr12	50236872	50236901
chr12	50476556	50476585
chr12	50561099	50561128
chr12	50641691	50641720
chr12	50794636	50794727
chr12	50898719	50898748
chr12	51157691	51157720
chr12	51420090	51420119
chr12	51632591	51632620
chr12	52279826	52279855
chr12	52418675	52418766
chr12	53289295	53289324
chr12	53387035	53387064
chr12	53400206	53400235
chr12	53445256	53445347
chr12	53445435	53445464
chr12	53574430	53574459
chr12	53644952	53644981
chr12	53645902	53645993
chr12	53886934	53886963
chr12	54673966	54674057
chr12	54722144	54722235
chr12	56109806	56109835
chr12	56122914	56122943
chr12	56435642	56435733
chr12	56546274	56546303
chr12	56615846	56615937
chr12	56694175	56694266
chr12	56709976	56710005
chr12	56754228	56754257
chr12	56843196	56843225
chr12	56862292	56862321
chr12	57030622	57030713
chr12	57119157	57119186
chr12	57472561	57472590
chr12	57482419	57482448
chr12	57505263	57505354
chr12	57505620	57505649
chr12	57623855	57623884
chr12	57674128	57674157
chr12	57824900	57824929
chr12	57848401	57848430
chr12	57848524	57848553
chr12	57881733	57881824
chr12	57914261	57914290
chr12	57914468	57914497
chr12	57916080	57916109
chr12	58146131	58146160
chr12	58146307	58146336
chr12	58165878	58165907
chr12	58290506	58290597
chr12	59314256	59314347
chr12	62654014	62654043
chr12	62996229	62996258
chr12	62996546	62996575
chr12	63154663	63154754
chr12	63328937	63328966
chr12	64237799	64237828
chr12	64256080	64256171
chr12	64311880	64311971
chr12	64616079	64616108
chr12	64798041	64798070
chr12	64798817	64798846
chr12	64845830	64845859
chr12	65019249	65019278
chr12	65153200	65153229
chr12	65212257	65212286
chr12	65563213	65563242
chr12	66216777	66216806
chr12	66377539	66377568
chr12	69004686	69004777
chr12	69139906	69139935
chr12	69181414	69181443
chr12	69202666	69202757
chr12	69979281	69979310
chr12	72079864	72079893
chr12	72148613	72148642
chr12	72233494	72233523
chr12	74931585	74931676
chr12	76017567	76017596
chr12	76478403	76478494
chr12	76679344	76679373
chr12	76953643	76953672
chr12	79941292	79941383
chr12	82917951	82918042
chr12	88429352	88429443
chr12	89746440	89746531
chr12	89749578	89749607
chr12	89751210	89751239
chr12	89784782	89784811
chr12	92428811	92428840
chr12	93293636	93293665
chr12	93323371	93323400
chr12	93364891	93364920
chr12	93957765	93957794
chr12	94965513	94965542
chr12	95867242	95867333
chr12	96252763	96252792
chr12	98897605	98897696
chr12	100967366	100967395
chr12	101026999	101027090
chr12	101434135	101434164
chr12	102107245	102107274
chr12	104198843	104198934
chr12	104234986	104235077
chr12	104253011	104253040
chr12	104323261	104323352
chr12	104350992	104351021
chr12	104359564	104359593
chr12	104359722	104359813
chr12	104680782	104680811
chr12	104682602	104682631
chr12	105501497	105501526
chr12	107349404	107349495
chr12	107487524	107487615
chr12	108078939	108079030
chr12	108999273	108999302
chr12	109083863	109083892
chr12	109125438	109125529
chr12	109128206	109128235
chr12	109232273	109232302
chr12	109251485	109251576
chr12	109458754	109458783
chr12	109531280	109531309
chr12	109686311	109686402
chr12	110011047	110011076
chr12	110011173	110011264
chr12	110151453	110151482
chr12	110387089	110387118
chr12	110434204	110434233
chr12	110719017	110719108
chr12	110907098	110907127
chr12	111051889	111051980
chr12	111843381	111843410
chr12	112037449	112037478
chr12	112212169	112212260
chr12	112279723	112279752
chr12	112451183	112451212
chr12	112452012	112452041
chr12	113478804	113478833
chr12	113623386	113623415
chr12	113659654	113659745
chr12	113709826	113709855
chr12	113710062	113710091
chr12	113796373	113796402
chr12	116997363	116997454
chr12	117172310	117172401
chr12	117174179	117174208
chr12	117176013	117176042
chr12	117257256	117257347
chr12	117348736	117348765
chr12	117486170	117486199
chr12	117628223	117628252
chr12	118490427	118490456
chr12	118499006	118499097
chr12	118541784	118541875
chr12	118573833	118573862
chr12	118576742	118576833
chr12	120427721	120427750
chr12	120524881	120524910
chr12	120632719	120632810
chr12	120638879	120638908
chr12	120668484	120668575
chr12	120703828	120703857
chr12	120729628	120729657
chr12	120755279	120755308
chr12	120755585	120755614
chr12	121130336	121130365
chr12	121342207	121342236
chr12	121647990	121648081
chr12	121837859	121837888
chr12	121975226	121975255
chr12	122062702	122062731
chr12	122224612	122224703
chr12	122229711	122229802
chr12	122235054	122235083
chr12	122238102	122238193
chr12	122326574	122326603
chr12	122362710	122362739
chr12	122430226	122430317
chr12	122461388	122461417
chr12	122711066	122711095
chr12	122751023	122751052
chr12	122851583	122851612
chr12	122971044	122971135
chr12	122985465	122985556
chr12	123210670	123210761
chr12	123237212	123237241
chr12	123431507	123431536
chr12	123717623	123717714
chr12	123849795	123849824
chr12	124017856	124017885
chr12	124086554	124086645
chr12	124118312	124118341
chr12	124457784	124457875
chr12	124758301	124758330
chr12	124837549	124837578
chr12	124854237	124854266
chr12	125219137	125219166
chr12	125230698	125230727
chr12	125251698	125251727
chr12	125314110	125314139
chr12	125322980	125323009
chr12	125389460	125389489
chr12	125391408	125391499
chr12	125401047	125401076
chr12	125401837	125401866
chr12	125424577	125424606
chr12	125425347	125425376
chr12	129308613	129308704
chr12	130015734	130015825
chr12	131324143	131324172
chr12	131334693	131334784
chr12	132345500	132345529
chr12	132568597	132568626
chr12	132569601	132569630
chr12	133464422	133464513
chr12	133562918	133562947
chr12	133613953	133613982
chr13	20534382	20534473
chr13	20701922	20702013
chr13	21347791	21347882
chr13	21476889	21476980
chr13	21635710	21635739
chr13	21872249	21872278
chr13	22010208	22010237
chr13	22178140	22178231
chr13	23422707	23422798
chr13	23422833	23422924
chr13	24189993	24190022
chr13	24463571	24463600
chr13	24758031	24758060
chr13	27557398	27557489
chr13	27562671	27562762
chr13	27597022	27597051
chr13	27746255	27746346
chr13	27998782	27998811
chr13	28194963	28195054
chr13	29327848	29327877
chr13	30498337	30498366
chr13	30689277	30689306
chr13	30969771	30969800
chr13	30982778	30982807
chr13	31040189	31040280
chr13	31191155	31191184
chr13	31248237	31248328
chr13	31248419	31248448
chr13	32605363	32605392
chr13	32605842	32605871
chr13	32889572	32889601
chr13	33002299	33002328
chr13	33002389	33002480
chr13	33700434	33700525
chr13	33836397	33836426
chr13	33859977	33860068
chr13	34117003	34117032
chr13	34184693	34184784
chr13	35924057	35924086
chr13	37574812	37574841
chr13	39612520	39612549
chr13	40738428	40738519
chr13	41239002	41239093
chr13	41363466	41363557
chr13	41635724	41635753
chr13	41706895	41706924
chr13	42031483	42031512
chr13	42535218	42535309
chr13	42846502	42846593
chr13	44453735	44453764
chr13	44716076	44716105
chr13	45393594	45393685
chr13	45563605	45563634
chr13	45752982	45753011
chr13	45753754	45753783
chr13	45793425	45793454
chr13	45992481	45992572
chr13	46014710	46014739
chr13	47182076	47182167
chr13	47262103	47262132
chr13	47370737	47370828
chr13	48611924	48612015
chr13	49200329	49200358
chr13	49684376	49684405
chr13	49888201	49888230
chr13	50134587	50134616
chr13	50159663	50159692
chr13	50510482	50510511
chr13	50698549	50698640
chr13	50699841	50699932
chr13	50819302	50819331
chr13	52027161	52027190
chr13	52027576	52027667
chr13	52338546	52338575
chr13	53024247	53024338
chr13	53024777	53024806
chr13	62239669	62239698
chr13	75977174	75977203
chr13	76123541	76123570
chr13	76366792	76366821
chr13	79234432	79234523
chr13	79980416	79980445
chr13	80055460	80055551
chr13	80915464	80915493
chr13	93876911	93876940
chr13	95134420	95134449
chr13	96296978	96297069
chr13	96329181	96329210
chr13	97780346	97780375
chr13	97910399	97910428
chr13	98085408	98085499
chr13	98143900	98143929
chr13	98628539	98628630
chr13	98794721	98794750
chr13	98795054	98795145
chr13	98825938	98825967
chr13	100089319	100089348
chr13	100258505	100258596
chr13	100741193	100741222
chr13	100752459	100752488
chr13	102359114	102359143
chr13	103248630	103248659
chr13	103249317	103249346
chr13	107855644	107855673
chr13	108867935	108867964
chr13	109568194	109568223
chr13	109909587	109909616
chr13	111138034	111138125
chr13	111522454	111522483
chr13	111567912	111567941
chr13	111567945	111568036
chr13	111607744	111607773
chr13	113241804	113241895
chr13	113242503	113242532
chr13	113344085	113344176
chr13	113344355	113344446
chr13	113345870	113345961
chr13	113547331	113547360
chr13	113548041	113548070
chr13	113597209	113597238
chr13	113863027	113863056
chr13	113864326	113864355
chr13	113929893	113929984
chr13	113951374	113951403
chr13	113954422	113954451
chr13	114830672	114830763
chr13	114881039	114881068
chr13	115000270	115000299
chr13	115079778	115079807
chr14	20801249	20801340
chr14	20923326	20923355
chr14	20929824	20929853
chr14	21081851	21081942
chr14	21443246	21443275
chr14	21571843	21571872
chr14	21736660	21736751
chr14	21737828	21737919
chr14	21852227	21852318
chr14	21852392	21852421
chr14	23058117	23058146
chr14	23067208	23067237
chr14	23290570	23290599
chr14	23476272	23476301
chr14	23548055	23548084
chr14	23564774	23564803
chr14	23770737	23770766
chr14	23790184	23790213
chr14	24506082	24506111
chr14	24564812	24564841
chr14	24583157	24583186
chr14	24584033	24584062
chr14	24682767	24682796
chr14	24711888	24711917
chr14	24911538	24911567
chr14	31502625	31502654
chr14	31517885	31517914
chr14	31560152	31560181
chr14	31675033	31675062
chr14	31699090	31699119
chr14	31731441	31731470
chr14	31732998	31733027
chr14	32404097	32404126
chr14	32407050	32407079
chr14	34145425	34145454
chr14	34521322	34521351
chr14	34931411	34931440
chr14	35183804	35183833
chr14	35343277	35343368
chr14	35451872	35451901
chr14	35591464	35591493
chr14	35805892	35805921
chr14	35834877	35834906
chr14	35873046	35873075
chr14	39639544	39639573
chr14	39639661	39639690
chr14	39644963	39644992
chr14	39735829	39735858
chr14	45431340	45431369
chr14	50052968	50053059
chr14	50053253	50053344
chr14	50065555	50065646
chr14	50087406	50087435
chr14	50234808	50234899
chr14	50237137	50237228
chr14	50329655	50329746
chr14	50359704	50359733
chr14	50485222	50485313
chr14	50511893	50511922
chr14	50527889	50527980
chr14	50779014	50779105
chr14	50848872	50848963
chr14	50999373	50999402
chr14	51135145	51135236
chr14	51387432	51387461
chr14	51707016	51707107
chr14	52118138	52118229
chr14	53019277	53019306
chr14	53258059	53258150
chr14	53258563	53258654
chr14	53417719	53417810
chr14	54600816	54600845
chr14	54863670	54863761
chr14	54864207	54864298
chr14	54907958	54908049
chr14	54955741	54955770
chr14	54976488	54976579
chr14	55119070	55119161
chr14	55121023	55121052
chr14	55574661	55574690
chr14	55878536	55878565
chr14	56066409	56066438
chr14	59495466	59495495
chr14	59744950	59744979
chr14	60558513	60558542
chr14	60561182	60561211
chr14	60715672	60715701
chr14	60981835	60981926
chr14	61448858	61448949
chr14	61939082	61939173
chr14	62004386	62004415
chr14	62019845	62019874
chr14	62020649	62020678
chr14	62028719	62028748
chr14	62076415	62076444
chr14	62161955	62161984
chr14	64194583	64194674
chr14	64212898	64212989
chr14	64390047	64390076
chr14	64855062	64855091
chr14	64970473	64970564
chr14	65007136	65007165
chr14	65446063	65446154
chr14	65453523	65453614
chr14	65453938	65454029
chr14	65569293	65569322
chr14	65569579	65569608
chr14	65647387	65647416
chr14	65705899	65705928
chr14	67826542	67826571
chr14	68205786	68205815
chr14	68283349	68283378
chr14	68745453	68745544
chr14	69152585	69152614
chr14	69245763	69245792
chr14	69246897	69246926
chr14	69251350	69251441
chr14	69259695	69259724
chr14	69404704	69404795
chr14	69408686	69408715
chr14	69446244	69446273
chr14	69468984	69469013
chr14	70104442	70104471
chr14	70110278	70110307
chr14	70312703	70312732
chr14	70346128	70346219
chr14	70777773	70777802
chr14	73493798	73493827
chr14	74004521	74004612
chr14	74016803	74016832
chr14	74035921	74035950
chr14	74036461	74036552
chr14	74048946	74049037
chr14	74180520	74180611
chr14	74226858	74226887
chr14	74226995	74227086
chr14	74238708	74238737
chr14	74251381	74251472
chr14	74252706	74252735
chr14	74318625	74318716
chr14	74319389	74319480
chr14	74353454	74353483
chr14	74551648	74551677
chr14	74960001	74960030
chr14	75085073	75085164
chr14	75348565	75348656
chr14	75518127	75518156
chr14	75614246	75614337
chr14	75614373	75614402
chr14	75725775	75725804
chr14	75745182	75745273
chr14	76044976	76045067
chr14	76114823	76114852
chr14	76127527	76127618
chr14	77279248	77279277
chr14	77385270	77385361
chr14	77413627	77413656
chr14	77414754	77414783
chr14	77428364	77428455
chr14	77480708	77480737
chr14	77506451	77506542
chr14	77506905	77506934
chr14	77564512	77564541
chr14	77770153	77770182
chr14	81687615	81687644
chr14	82000426	82000517
chr14	89882028	89882119
chr14	89883572	89883601
chr14	90422214	90422305
chr14	90863359	90863388
chr14	90866071	90866100
chr14	90968610	90968639
chr14	91090761	91090790
chr14	91224884	91224975
chr14	91580391	91580420
chr14	91884515	91884544
chr14	91976709	91976800
chr14	91976890	91976919
chr14	92572698	92572789
chr14	92573095	92573124
chr14	93260311	93260340
chr14	95731983	95732012
chr14	95893967	95893996
chr14	96000980	96001009
chr14	96828477	96828568
chr14	100019082	100019111
chr14	100029660	100029689
chr14	100070959	100071050
chr14	100485779	100485808
chr14	100659356	100659447
chr14	100680885	100680976
chr14	100704793	100704884
chr14	100706942	100706971
chr14	100842672	100842763
chr14	100942793	100942822
chr14	102414654	102414683
chr14	102431683	102431712
chr14	102553374	102553403
chr14	102553910	102553939
chr14	102729441	102729532
chr14	103058441	103058532
chr14	103570305	103570396
chr14	103587732	103587761
chr14	103621458	103621549
chr14	103995361	103995390
chr14	104091324	104091415
chr14	104181786	104181877
chr14	104314123	104314214
chr14	104376818	104376847
chr14	105215693	105215722
chr14	105219466	105219557
chr14	105267338	105267429
chr14	105282419	105282448
chr14	105487810	105487839
chr14	105553302	105553393
chr14	105947350	105947441
chr14	105957341	105957370
chr15	26020761	26020790
chr15	26327512	26327603
chr15	33494221	33494312
chr15	34610998	34611027
chr15	34635342	34635371
chr15	35277548	35277639
chr15	37392873	37392964
chr15	38546924	38546953
chr15	39652852	39652881
chr15	39656092	39656121
chr15	40345605	40345696
chr15	40361515	40361544
chr15	40391071	40391100
chr15	40857369	40857398
chr15	41085942	41086033
chr15	41186580	41186609
chr15	41187227	41187256
chr15	41293825	41293916
chr15	41408552	41408643
chr15	41836221	41836312
chr15	41913653	41913682
chr15	41914166	41914195
chr15	41954123	41954152
chr15	42066726	42066755
chr15	42349368	42349397
chr15	42684887	42684916
chr15	42867392	42867421
chr15	44038625	44038716
chr15	44084240	44084269
chr15	44450082	44450111
chr15	44719288	44719317
chr15	44719652	44719719
chr15	44828781	44828872
chr15	44829290	44829381
chr15	44955933	44955962
chr15	45414368	45414459
chr15	45492686	45492715
chr15	45627039	45627130
chr15	45879482	45879511
chr15	45926896	45926987
chr15	45933746	45933837
chr15	45941308	45941337
chr15	49338673	49338702
chr15	49462267	49462296
chr15	49462431	49462460
chr15	49913221	49913250
chr15	50978811	50978902
chr15	51914956	51915047
chr15	52263930	52264021
chr15	52311307	52311336
chr15	52312116	52312145
chr15	52395827	52395856
chr15	52861291	52861320
chr15	52971592	52971621
chr15	54123323	54123352
chr15	55700533	55700624
chr15	55790652	55790681
chr15	56332838	56332867
chr15	57770069	57770098
chr15	57770396	57770425
chr15	57998843	57998934
chr15	58624561	58624590
chr15	58759405	58759496
chr15	58759984	58760075
chr15	59041981	59042072
chr15	59063317	59063408
chr15	59156948	59156977
chr15	59904000	59904029
chr15	59981502	59981593
chr15	60547787	60547816
chr15	60666934	60666963
chr15	60685367	60685396
chr15	60884749	60884778
chr15	62862493	62862522
chr15	63189414	63189443
chr15	63308031	63308060
chr15	63340428	63340519
chr15	63345616	63345707
chr15	63400272	63400301
chr15	63766572	63766634
chr15	63793689	63793780
chr15	63796477	63796568
chr15	63796726	63796755
chr15	64363660	64363689
chr15	64679973	64680002
chr15	65149113	65149204
chr15	65176327	65176418
chr15	65282241	65282332
chr15	65336737	65336766
chr15	65337586	65337615
chr15	65349663	65349692
chr15	65477848	65477939
chr15	65596633	65596724
chr15	65597098	65597127
chr15	65822820	65822911
chr15	65903469	65903498
chr15	66084811	66084902
chr15	66125141	66125170
chr15	66649006	66649035
chr15	66994558	66994649
chr15	67065636	67065727
chr15	67224531	67224622
chr15	67336831	67336922
chr15	67340714	67340743
chr15	67341268	67341297
chr15	67358003	67358094
chr15	67397753	67397844
chr15	67402078	67402169
[truncated: 4,527 more rows]
