# Supplementary material for: Cell-free DNA epigenomic profiling enables noninvasive detection and monitoring of translocation renal cell carcinoma
Source: J Clin Invest. 2026 Feb 2;136(3):e195725. doi: 10.1172/JCI195725 (PMC12867156; doi:10.1172/JCI195725)
Supplement: Supplemental table 4 [file jci-136-195725-s353.xlsx]

## Sheet: Sheet1
sample_id	assay	peak_number	fragments	uniquely_mapped_reads	enrichment
TRCC_22	H3K27ac ChIP-seq	3096	3690180	8051486	9.53466
TRCC_25	H3K27ac ChIP-seq	2344	2858951	6258082	28.8724
TRCC_12-3	H3K27ac ChIP-seq	2151	14371019	29532709	6.74142
TRCC_12-5	H3K27ac ChIP-seq	2411	28552968	57983948	3.25765
TRCC_12-10	H3K27ac ChIP-seq	24498	11900105	24339371	30.0595
TRCC_12-6	H3K27ac ChIP-seq	957	17380937	35348361	2.92901
TRCC_13-3	H3K27ac ChIP-seq	9675	974725	2448075	23.5273
TRCC_12-8	H3K27ac ChIP-seq	14266	18948434	38376236	15.3469
TRCC_12-9	H3K27ac ChIP-seq	8088	18503773	37589019	10.3477
TRCC_10-2	H3K27ac ChIP-seq	3114	4079102	8656169	11.0821
TRCC_10-1	H3K27ac ChIP-seq	3141	5596555	12066014	11.674
TRCC_13-2	H3K27ac ChIP-seq	811	4876295	10455339	3.97273
TRCC_26	H3K27ac ChIP-seq	2978	4002990	8315979	34.1448
TRCC_5	H3K27ac ChIP-seq	3766	2207155	4816770	47.9004
TRCC_27	H3K27ac ChIP-seq	5691	1262370	3051421	11.8494
TRCC_8	H3K27ac ChIP-seq	12554	6730068	13875420	75.8903
TRCC_13-1	H3K27ac ChIP-seq	2441	1887896	4404034	22.1168
TRCC_24	H3K27ac ChIP-seq	1413	3302317	7235331	6.09193
TRCC_12-12	H3K27ac ChIP-seq	315	2577876	5226773	13.8409
TRCC_13-4	H3K27ac ChIP-seq	1901	2063453	4576837	12.063
TRCC_13-5	H3K27ac ChIP-seq	1622	2084951	4633478	14.5203
TRCC_12-4	H3K27ac ChIP-seq	2641	17313752	35492490	6.70615
TRCC_12-7	H3K27ac ChIP-seq	1026	20848966	42207092	2.04352
TRCC_12-11	H3K27ac ChIP-seq	3124	11267475	23252113	11.4419
TRCC_10-3	H3K27ac ChIP-seq	1629	4118630	8575456	8.40895
TRCC_12-13	H3K27ac ChIP-seq	2828	4516024	9314159	11.4801
TRCC_10-4	H3K27ac ChIP-seq	19143	5250413	10811918	62.214
TRCC_13-6	H3K27ac ChIP-seq	1245	2183282	4631074	5.30191
TRCC_22	H3K4me3 ChIP-seq	3748	1129379	2754755	14.9213
TRCC_25	H3K4me3 ChIP-seq	12059	1831597	4255136	31.3575
TRCC_12-3	H3K4me3 ChIP-seq	6275	4052569	8603719	12.5921
TRCC_12-5	H3K4me3 ChIP-seq	9130	24689710	50026044	4.75982
TRCC_12-10	H3K4me3 ChIP-seq	15369	12985488	26927454	14.3112
TRCC_12-6	H3K4me3 ChIP-seq	2420	10345023	21023772	4.90185
TRCC_13-3	H3K4me3 ChIP-seq	413	8735016	18280014	1.81089
TRCC_12-8	H3K4me3 ChIP-seq	17618	15489606	31415094	16.3349
TRCC_12-9	H3K4me3 ChIP-seq	16790	16556593	33668924	14.9503
TRCC_10-2	H3K4me3 ChIP-seq	6383	1392557	3218815	20.2367
TRCC_10-1	H3K4me3 ChIP-seq	12153	2011084	4422225	39.174
TRCC_13-2	H3K4me3 ChIP-seq	2267	1812792	3987775	7.28976
TRCC_26	H3K4me3 ChIP-seq	17740	3354709	7286562	40.9034
TRCC_5	H3K4me3 ChIP-seq	13918	1760737	4114555	33.9032
TRCC_27	H3K4me3 ChIP-seq	6724	877118	2121681	26.8554
TRCC_8	H3K4me3 ChIP-seq	14482	1385365	3177491	48.4102
TRCC_13-1	H3K4me3 ChIP-seq	9650	1617330	4002827	25.2187
TRCC_24	H3K4me3 ChIP-seq	3121	2382738	5365986	12.1784
TRCC_12-12	H3K4me3 ChIP-seq	10802	2762962	6028991	22.5576
TRCC_13-4	H3K4me3 ChIP-seq	2843	1371794	3206721	10.643
TRCC_13-5	H3K4me3 ChIP-seq	6645	1137654	2779739	15.2377
TRCC_12-4	H3K4me3 ChIP-seq	12252	12618381	25897800	10.7371
TRCC_12-7	H3K4me3 ChIP-seq	1332	12415970	25282027	2.9976
TRCC_10-3	H3K4me3 ChIP-seq	3674	1206319	2672376	10.9149
TRCC_12-13	H3K4me3 ChIP-seq	3331	3263111	6850816	8.63319
TRCC_10-4	H3K4me3 ChIP-seq	14550	3659171	7779141	34.1381
TRCC_13-6	H3K4me3 ChIP-seq	214	5009754	10344324	2.01827
TRCC_5	MeDIP-seq	149292	19172237	39720068	NA
TRCC_8	MeDIP-seq	190911	16071821	33302297	NA
TRCC_27	MeDIP-seq	85743	13000642	27618900	NA
TRCC_24	MeDIP-seq	147591	17984090	37522459	NA
TRCC_22	MeDIP-seq	156937	19877197	41345051	NA
TRCC_26	MeDIP-seq	229990	24369639	50981795	NA
TRCC_25	MeDIP-seq	162767	19039045	39803400	NA
TRCC_12-10	MeDIP-seq	221036	20033053	41207615	NA
TRCC_12-12	MeDIP-seq	215130	21202911	43751191	NA
TRCC_13-3	MeDIP-seq	28954	6493345	14219853	NA
TRCC_13-4	MeDIP-seq	165970	15142124	31840813	NA
TRCC_13-5	MeDIP-seq	104914	11970989	25476543	NA
TRCC_12-6	MeDIP-seq	228238	19957626	40829064	NA
TRCC_12-7	MeDIP-seq	191164	19956996	41273863	NA
TRCC_12-8	MeDIP-seq	261380	21818979	44974510	NA
TRCC_12-9	MeDIP-seq	207010	19498485	40060350	NA
TRCC_10-2	MeDIP-seq	85293	12472413	25999844	NA
TRCC_12-1	MeDIP-seq	216298	18772776	39415374	NA
TRCC_12-2	MeDIP-seq	71471	7694972	16609649	NA
TRCC_10-1	MeDIP-seq	206113	17806118	36987958	NA
TRCC_13-1	MeDIP-seq	68185	8916529	19287092	NA
TRCC_13-2	MeDIP-seq	31110	8397074	18056905	NA
TRCC_12-3	MeDIP-seq	132336	13713885	28312164	NA
TRCC_12-4	MeDIP-seq	269059	24813084	51066586	NA
TRCC_12-5	MeDIP-seq	228934	21026086	43152780	NA
TRCC_12-11	MeDIP-seq	197089	17964131	37164529	NA
TRCC_10-3	MeDIP-seq	64148	10910873	22430207	NA
TRCC_12-13	MeDIP-seq	94947	12763696	26424494	NA
TRCC_10-4	MeDIP-seq	116329	13438825	27727622	NA
TRCC_13-6	MeDIP-seq	95315	14994205	30876286	NA
TRCC_5	LP-WGS	NA	NA	21053728	NA
TRCC_8	LP-WGS	NA	NA	18938295	NA
TRCC_27	LP-WGS	NA	NA	33645548	NA
TRCC_24	LP-WGS	NA	NA	32611381	NA
TRCC_22	LP-WGS	NA	NA	32542598	NA
TRCC_26	LP-WGS	NA	NA	34240609	NA
TRCC_25	LP-WGS	NA	NA	35251387	NA
TRCC_12-10	LP-WGS	NA	NA	25401458	NA
TRCC_12-12	LP-WGS	NA	NA	21108628	NA
TRCC_13-3	LP-WGS	NA	NA	20956996	NA
TRCC_13-4	LP-WGS	NA	NA	20296227	NA
TRCC_13-5	LP-WGS	NA	NA	19033664	NA
TRCC_12-6	LP-WGS	NA	NA	25581019	NA
TRCC_12-7	LP-WGS	NA	NA	21311405	NA
TRCC_12-8	LP-WGS	NA	NA	23211043	NA
TRCC_12-9	LP-WGS	NA	NA	21883554	NA
TRCC_10-2	LP-WGS	NA	NA	21619337	NA
TRCC_12-1	LP-WGS	NA	NA	26946403	NA
TRCC_12-2	LP-WGS	NA	NA	26067123	NA
TRCC_10-1	LP-WGS	NA	NA	26110364	NA
TRCC_13-1	LP-WGS	NA	NA	19197208	NA
TRCC_13-2	LP-WGS	NA	NA	19752900	NA
TRCC_12-3	LP-WGS	NA	NA	20362658	NA
TRCC_12-4	LP-WGS	NA	NA	20657242	NA
TRCC_12-5	LP-WGS	NA	NA	23585129	NA
TRCC_12-11	LP-WGS	NA	NA	17802898	NA
TRCC_10-3	LP-WGS	NA	NA	16616152	NA
TRCC_12-13	LP-WGS	NA	NA	18740036	NA
TRCC_10-4	LP-WGS	NA	NA	15419335	NA
TRCC_13-6	LP-WGS	NA	NA	15615183	NA
