# Supplementary material for: Cell-free DNA epigenomic profiling enables noninvasive detection and monitoring of translocation renal cell carcinoma
Source: J Clin Invest. 2026 Feb 2;136(3):e195725. doi: 10.1172/JCI195725 (PMC12867156; doi:10.1172/JCI195725)
Supplement: Supporting data values [file jci-136-195725-s354.xlsx]

## Sheet: Fig 1B
H3K4me3
CellLines	UOK146	sTFE	FUUR1	A498	CAKI1	RFX393	786O
UOK146	1.00	0.66	0.68	0.64	0.67	0.61	0.67
sTFE	0.66	1.00	0.75	0.55	0.64	0.56	0.60
FUUR1	0.68	0.75	1.00	0.57	0.66	0.60	0.65
A498	0.64	0.55	0.57	1.00	0.72	0.71	0.74
CAKI1	0.67	0.64	0.66	0.72	1.00	0.79	0.80
RFX393	0.61	0.56	0.60	0.71	0.79	1.00	0.81
786O	0.67	0.60	0.65	0.74	0.80	0.81	1.00
H3K27ac
CellLines	RFX393	CAKI1	A498	UOK146	786O	UOK109	sTFE	FUUR1
RFX393	1.00	0.63	0.57	0.39	0.58	0.24	0.17	0.28
CAKI1	0.63	1.00	0.63	0.41	0.54	0.22	0.25	0.34
A498	0.57	0.63	1.00	0.49	0.56	0.29	0.33	0.39
UOK146	0.39	0.41	0.49	1.00	0.61	0.60	0.56	0.61
786O	0.58	0.54	0.56	0.61	1.00	0.52	0.44	0.52
UOK109	0.24	0.22	0.29	0.60	0.52	1.00	0.69	0.69
sTFE	0.17	0.25	0.33	0.56	0.44	0.69	1.00	0.73
FUUR1	0.28	0.34	0.39	0.61	0.52	0.69	0.73	1.00
MeDIP-Seq
CellLines	cA498	c786O	tUOK109	tFUUR1	tSTFE	tUOK146	cCaki1	c769P	cKRMC2
cA498	1.00	0.57	0.51	0.37	0.27	0.31	0.31	0.33	0.44
c786O	0.57	1.00	0.59	0.52	0.31	0.41	0.35	0.36	0.46
tUOK109	0.51	0.59	1.00	0.62	0.43	0.49	0.41	0.43	0.51
tFUUR1	0.37	0.52	0.62	1.00	0.48	0.58	0.48	0.48	0.55
tSTFE	0.27	0.31	0.43	0.48	1.00	0.54	0.49	0.50	0.51
tUOK146	0.31	0.41	0.49	0.58	0.54	1.00	0.53	0.58	0.55
cCaki1	0.31	0.35	0.41	0.48	0.49	0.53	1.00	0.56	0.58
c769P	0.33	0.36	0.43	0.48	0.50	0.58	0.56	1.00	0.58
cKRMC2	0.44	0.46	0.51	0.55	0.51	0.55	0.58	0.58	1.00

## Sheet: Fig 1C
H3K4me3					H3K27ac					MeDIP
regions	LFC	padj	color		regions	LFC	padj	color		regions	LFC	padj	color
chr8_28385679_28386079	5.2703	5.88e-27	#DC000099		chr20_34704278_34704678	4.81739	3.09e-31	#DC000099		chr12_54418071_54418471	-3.67438	1.46e-08	#B09C8599
chr16_89490096_89490496	5.52942	9.9e-25	#DC000099		chr16_55324818_55325218	7.2707	1.27e-23	#DC000099		chr17_80892462_80892862	-5.84226	2.96e-08	#B09C8599
chr6_3456417_3456817	5.63649	2.12e-23	#DC000099		chrX_9765391_9765791	8.6585	1e-21	#DC000099		chr19_11381550_11381950	-4.24601	3.82e-08	#B09C8599
chr3_197627295_197627695	4.96625	4.05e-23	#DC000099		chr9_76577302_76577702	-5.33422	2.25e-21	#B09C8599		chr10_77636256_77636656	-3.94271	3.82e-08	#B09C8599
chr8_19756944_19757344	5.257	4.97e-21	#DC000099		chr6_89411932_89412332	5.8817	9.18e-21	#DC000099		chr11_6319379_6319779	-3.76949	1.69e-07	#B09C8599
chr3_195909187_195909587	4.67566	2.16e-20	#DC000099		chr6_44072060_44072460	-5.28091	1.39e-20	#B09C8599		chr22_50482964_50483364	3.50878	1.69e-07	#DC000099
chr12_67649048_67649448	4.0771	2.01e-19	#DC000099		chr17_28744011_28744411	3.45554	1.24e-19	#DC000099		chr16_81645320_81645720	-3.11579	1.69e-07	#B09C8599
chr16_381701_382101	5.70658	2.01e-19	#DC000099		chr8_50056521_50056921	-5.40986	1.08e-18	#B09C8599		chr14_61750665_61751065	-5.06378	9.02e-07	#B09C8599
chr2_25341540_25341940	6.20097	3.26e-19	#DC000099		chr11_68121113_68121513	5.10438	1.81e-18	#DC000099		chr4_9268370_9268770	2.93584	1.13e-06	#DC000099
chr3_195989850_195990250	9.24121	2.41e-18	#DC000099		chr8_100473401_100473801	5.26745	1.94e-18	#DC000099		chr8_50398528_50398928	2.75733	1.13e-06	#DC000099
chr21_45405441_45405841	4.00576	5.67e-18	#DC000099		chr10_73998178_73998578	2.75632	4.86e-18	#DC000099		chr2_218781776_218782176	3.39754	1.5e-06	#DC000099
chr19_29811974_29812374	4.20507	1.19e-17	#DC000099		chr8_52843408_52843808	-6.00751	1.49e-17	#B09C8599		chr2_10331318_10331718	-2.9894	7.85e-06	#B09C8599
chr7_73155390_73155790	7.28314	1.22e-17	#DC000099		chr19_11578496_11578896	6.1878	2.09e-17	#DC000099		chr21_46498442_46498842	-2.65652	9.57e-06	#B09C8599
chr12_116879931_116880331	6.83411	1.37e-17	#DC000099		chr1_192559612_192560012	-5.26133	2.25e-17	#B09C8599		chr8_51262691_51263091	3.23866	9.78e-06	#DC000099
chr12_132687468_132687868	4.52038	3.68e-17	#DC000099		chr1_151831271_151831671	5.85716	2.25e-17	#DC000099		chr8_49569520_49569920	2.9875	1.17e-05	#DC000099
chr17_67825440_67825840	4.45764	3.68e-17	#DC000099		chr7_29146389_29146789	5.18757	3.7e-17	#DC000099		chr6_27235484_27235884	-3.47381	2.04e-05	#B09C8599
chr11_288994_289394	4.21446	3.68e-17	#DC000099		chr16_22218268_22218668	5.30073	1.09e-16	#DC000099		chr19_11380678_11381078	-3.28525	2.23e-05	#B09C8599
chrX_153943696_153944096	6.55062	3.82e-17	#DC000099		chrX_153944259_153944659	5.81869	1.66e-16	#DC000099		chr2_127084240_127084640	-3.38767	2.92e-05	#B09C8599
chr19_1206015_1206415	3.63752	4.53e-17	#DC000099		chr9_115650295_115650695	-6.03365	1.74e-16	#B09C8599		chr8_51591481_51591881	2.33849	4.77e-05	#DC000099
chr17_44219441_44219841	4.29199	4.73e-17	#DC000099		chr2_127387511_127387911	2.91894	3.53e-16	#DC000099		chr19_54158801_54159201	-2.93717	6.92e-05	#B09C8599
chr2_24919972_24920372	5.99273	8.63e-17	#DC000099		chr17_44199334_44199734	4.09887	5.83e-16	#DC000099		chr16_86664154_86664554	-3.05502	0.000102	#B09C8599
chr3_126180167_126180567	5.95807	1.26e-16	#DC000099		chr2_9801430_9801830	-5.24239	5.83e-16	#B09C8599		chr8_80300987_80301387	-4.04784	0.000102	#B09C8599
chr6_7910112_7910512	3.85192	1.8e-16	#DC000099		chr13_31756039_31756439	-6.00553	7.66e-16	#B09C8599		chr20_50818254_50818654	-2.43762	0.000114	#B09C8599
chr16_84648650_84649050	2.85184	1.97e-16	#DC000099		chr22_50484260_50484660	5.3795	1.1e-15	#DC000099		chr8_51058217_51058617	3.07091	0.000132	#DC000099
chr11_64777900_64778300	4.88303	1.97e-16	#DC000099		chr2_64453816_64454216	3.62178	1.72e-15	#DC000099		chr8_39393898_39394298	4.31861	0.000132	#DC000099
chr11_66856792_66857192	6.92341	2.31e-16	#DC000099		chr10_17002635_17003035	-5.07852	2.33e-15	#B09C8599		chr3_185799360_185799760	-3.1799	0.000212	#B09C8599
chr3_126356981_126357381	5.8988	2.31e-16	#DC000099		chr19_3141917_3142317	-4.8576	3.04e-15	#B09C8599		chr8_91436104_91436504	2.56079	0.000225	#DC000099
chr11_1309134_1309534	2.39611	4.07e-16	#DC000099		chr17_62791303_62791703	-5.81589	5.51e-15	#B09C8599		chr8_50069996_50070396	2.6371	0.000259	#DC000099
chr20_63969585_63969985	5.35875	5.53e-15	#DC000099		chr6_43171613_43172013	3.74416	6.18e-15	#DC000099		chr8_51406589_51406989	2.25118	0.000259	#DC000099
chr12_7935588_7935988	-9.12066	6.53e-15	#B09C8599		chr10_650136_650536	4.81142	9.01e-15	#DC000099		chr7_26857485_26857885	3.474	0.000276	#DC000099
chr2_127885509_127885909	4.55616	7.93e-15	#DC000099		chr5_20678751_20679151	-4.99019	1.2e-14	#B09C8599		chr4_181809384_181809784	3.51018	0.000287	#DC000099
chr22_21417417_21417817	8.58399	9.34e-15	#DC000099		chr8_130016359_130016759	3.30741	1.3e-14	#DC000099		chr2_71417109_71417509	2.42988	0.000299	#DC000099
chr16_88784651_88785051	3.92771	1.17e-14	#DC000099		chr11_70270701_70271101	3.66486	1.48e-14	#DC000099		chr3_195616787_195617187	-1.71776	0.00035	#B09C8599
chr10_23439639_23440039	3.82611	1.74e-14	#DC000099		chr16_48385030_48385430	3.88711	1.48e-14	#DC000099		chr13_100865126_100865526	2.31584	0.000356	#DC000099
chr12_57755100_57755500	3.89508	2.32e-14	#DC000099		chr2_238439094_238439494	-5.07567	1.77e-14	#B09C8599		chr5_129366908_129367308	2.82766	0.000368	#DC000099
chr11_27471994_27472394	3.24273	2.84e-14	#DC000099		chr9_91131313_91131713	-5.0076	2.01e-14	#B09C8599		chr8_137382765_137383165	2.94984	0.000391	#DC000099
chr11_61917195_61917595	3.28077	3.04e-14	#DC000099		chr10_12418988_12419388	-5.16455	2.17e-14	#B09C8599		chr2_228181700_228182100	1.94657	0.000553	#DC000099
chr20_63895302_63895702	2.96084	3.05e-14	#DC000099		chr7_33933523_33933923	-5.02137	2.24e-14	#B09C8599		chr11_13215701_13216101	-3.26974	0.000553	#B09C8599
chr13_27171103_27171503	4.22244	3.77e-14	#DC000099		chr1_147292293_147292693	-5.22179	2.46e-14	#B09C8599		chr11_126686008_126686408	2.30687	0.000553	#DC000099
chr16_87492692_87493092	4.83417	4.04e-14	#DC000099		chr16_67480759_67481159	2.72025	2.46e-14	#DC000099		chr7_133512332_133512732	-2.39946	0.000569	#B09C8599
chr16_2135410_2135810	8.60955	4.04e-14	#DC000099		chr12_122422156_122422556	3.36374	2.59e-14	#DC000099		chr9_81015574_81015974	3.93422	0.000569	#DC000099
chr17_19003767_19004167	8.58775	4.99e-14	#DC000099		chr17_48638187_48638587	-5.11087	2.7e-14	#B09C8599		chr7_141463728_141464128	-2.91477	0.000569	#B09C8599
chr11_30586002_30586402	4.9007	5.69e-14	#DC000099		chr7_101953256_101953656	-4.86943	2.7e-14	#B09C8599		chr19_48810500_48810900	-2.33656	0.000584	#B09C8599
chr9_126914900_126915300	4.70211	8.69e-14	#DC000099		chr5_36403405_36403805	-6.06102	2.7e-14	#B09C8599		chr9_25363109_25363509	2.52844	0.000597	#DC000099
chr8_37493079_37493479	-8.97382	1.03e-13	#B09C8599		chr10_88150122_88150522	-4.7737	3.73e-14	#B09C8599		chr7_146735147_146735547	2.90686	0.000652	#DC000099
chr1_42380578_42380978	4.69123	1.99e-13	#DC000099		chr12_119989204_119989604	5.59605	4.76e-14	#DC000099		chr8_51748202_51748602	2.41632	0.000652	#DC000099
chr5_176609846_176610246	2.80088	4.35e-13	#DC000099		chr11_3797198_3797598	2.43266	4.84e-14	#DC000099		chr1_38861079_38861479	2.55624	0.000694	#DC000099
chr15_64775119_64775519	5.20236	4.35e-13	#DC000099		chr14_90275568_90275968	-4.68751	5.55e-14	#B09C8599		chr8_79359913_79360313	1.85897	0.000712	#DC000099
chr11_122179772_122180172	-4.34038	4.73e-13	#B09C8599		chr6_41073280_41073680	2.60669	6.46e-14	#DC000099		chr6_122977520_122977920	2.59174	0.000719	#DC000099
chr19_7596000_7596400	3.72735	5.58e-13	#DC000099		chr15_74956416_74956816	4.97392	7.57e-14	#DC000099		chr5_22277558_22277958	3.13265	0.000749	#DC000099
chr12_70013175_70013575	8.30535	9.54e-13	#DC000099		chr4_90127984_90128384	6.15946	7.95e-14	#DC000099		chr10_86970590_86970990	-2.63537	0.000749	#B09C8599
chr3_113947697_113948097	3.17519	1.15e-12	#DC000099		chr12_68610902_68611302	3.83021	8.94e-14	#DC000099		chr8_68527161_68527561	1.73339	0.000749	#DC000099
chr4_1167410_1167810	-5.62793	1.21e-12	#B09C8599		chr4_170390717_170391117	-5.78501	8.94e-14	#B09C8599		chr15_32341877_32342277	3.73845	0.000749	#DC000099
chr6_1611100_1611500	4.36116	1.41e-12	#DC000099		chr1_65067353_65067753	3.69266	9.56e-14	#DC000099		chr8_40430689_40431089	2.33004	0.000749	#DC000099
chr1_109249619_109250019	4.48924	1.54e-12	#DC000099		chr10_62992250_62992650	-5.48967	9.99e-14	#B09C8599		chr11_29736068_29736468	2.99843	0.000749	#DC000099
chr9_135907185_135907585	5.77974	1.6e-12	#DC000099		chr16_86952211_86952611	-4.27756	1.12e-13	#B09C8599		chrX_9765083_9765483	2.76713	0.000799	#DC000099
chr1_149176142_149176542	7.09976	1.63e-12	#DC000099		chr5_132095081_132095481	-4.3447	1.15e-13	#B09C8599		chr8_14125227_14125627	2.6888	0.000799	#DC000099
chr16_88453317_88453717	5.11577	1.69e-12	#DC000099		chr4_181661330_181661730	-5.90673	1.15e-13	#B09C8599		chr11_126594820_126595220	2.38397	0.000799	#DC000099
chr19_1250422_1250822	3.40802	1.79e-12	#DC000099		chr19_38849669_38850069	2.85951	1.2e-13	#DC000099		chr8_50944989_50945389	2.51752	0.000799	#DC000099
chr5_178204818_178205218	3.19854	2.12e-12	#DC000099		chr6_12011561_12011961	4.57774	1.64e-13	#DC000099		chr9_26633589_26633989	2.47258	0.000882	#DC000099
chr7_27130210_27130610	3.08775	2.45e-12	#DC000099		chr16_20900756_20901156	2.33827	1.65e-13	#DC000099		chr16_63925784_63926184	2.32706	0.000882	#DC000099
chr16_89948900_89949300	3.15065	3.35e-12	#DC000099		chr10_12400593_12400993	-5.83216	2.11e-13	#B09C8599		chr8_50938809_50939209	2.33091	0.000939	#DC000099
chr2_85888608_85889008	3.22607	4.46e-12	#DC000099		chr12_42237895_42238295	3.50162	2.15e-13	#DC000099		chr2_228673054_228673454	2.29314	0.00115	#DC000099
chr17_64919025_64919425	3.21894	5.1e-12	#DC000099		chr2_186589994_186590394	2.68913	2.15e-13	#DC000099		chr21_10423692_10424092	2.42992	0.001346	#DC000099
chr17_30709120_30709520	3.8476	5.37e-12	#DC000099		chr16_85799748_85800148	2.85573	2.15e-13	#DC000099		chr4_170334827_170335227	1.92682	0.001346	#DC000099
chr3_141402429_141402829	6.13483	5.37e-12	#DC000099		chr5_158384457_158384857	-5.17523	2.15e-13	#B09C8599		chr11_126748477_126748877	1.99023	0.001346	#DC000099
chr1_151831196_151831596	6.2061	5.59e-12	#DC000099		chr9_131999716_132000116	-4.88535	2.27e-13	#B09C8599		chr13_79072341_79072741	2.79256	0.001346	#DC000099
chr5_176543052_176543452	3.81683	5.79e-12	#DC000099		chr10_6157468_6157868	-5.05567	2.39e-13	#B09C8599		chr9_10692955_10693355	2.70674	0.001346	#DC000099
chr10_14603810_14604210	3.25931	5.79e-12	#DC000099		chr16_234745_235145	3.34511	2.43e-13	#DC000099		chr14_83385844_83386244	2.95537	0.001346	#DC000099
chr2_73984948_73985348	4.49513	6.01e-12	#DC000099		chr7_66628952_66629352	3.13769	2.63e-13	#DC000099		chr8_79355036_79355436	2.94738	0.001514	#DC000099
chr5_132776922_132777322	3.34792	6.39e-12	#DC000099		chr17_57256056_57256456	3.57163	2.63e-13	#DC000099		chr4_181889098_181889498	2.53499	0.001514	#DC000099
chr6_1389699_1390099	6.34182	6.39e-12	#DC000099		chr11_819473_819873	3.4758	3.34e-13	#DC000099		chr8_61855008_61855408	3.45674	0.001514	#DC000099
chr13_112968714_112969114	7.91416	6.39e-12	#DC000099		chr1_206685005_206685405	3.50355	3.34e-13	#DC000099		chr3_138949512_138949912	-2.11555	0.001514	#B09C8599
chr17_81891148_81891548	3.47677	8.11e-12	#DC000099		chr17_19004345_19004745	6.94616	4.31e-13	#DC000099		chr9_89234703_89235103	3.20883	0.001514	#DC000099
chr12_123389095_123389495	6.92148	8.11e-12	#DC000099		chr19_1249290_1249690	3.17778	4.37e-13	#DC000099		chr3_195719290_195719690	-1.72688	0.001514	#B09C8599
chr19_1651827_1652227	3.78736	8.91e-12	#DC000099		chr17_44218914_44219314	3.78738	4.87e-13	#DC000099		chr2_214330067_214330467	2.28297	0.001514	#DC000099
chr2_149038580_149038980	8.1209	9.1e-12	#DC000099		chr11_1309279_1309679	3.72128	4.87e-13	#DC000099		chr12_113152643_113153043	-1.7483	0.001597	#B09C8599
chr4_184825462_184825862	3.89074	1.14e-11	#DC000099		chr2_240256119_240256519	5.4459	5.61e-13	#DC000099		chr5_12708558_12708958	2.73671	0.001597	#DC000099
chr5_73447240_73447640	4.05071	1.23e-11	#DC000099		chr7_157411710_157412110	-5.41441	5.61e-13	#B09C8599		chr12_33428630_33429030	2.2233	0.001597	#DC000099
chr20_41137239_41137639	3.76055	1.24e-11	#DC000099		chr5_128216877_128217277	-4.96645	5.98e-13	#B09C8599		chr8_50075590_50075990	2.31506	0.001931	#DC000099
chr16_48384664_48385064	3.37178	1.3e-11	#DC000099		chr19_3154811_3155211	-4.84885	6.32e-13	#B09C8599		chr10_19035056_19035456	2.17187	0.001931	#DC000099
chr1_65067206_65067606	3.82342	1.3e-11	#DC000099		chr19_42283958_42284358	3.9546	7.84e-13	#DC000099		chr7_29060799_29061199	-1.83384	0.001931	#B09C8599
chr20_43914814_43915214	7.79612	1.32e-11	#DC000099		chr10_28089384_28089784	-5.78896	8.77e-13	#B09C8599		chr7_146469766_146470166	2.39308	0.001931	#DC000099
chr2_110610571_110610971	4.95006	1.36e-11	#DC000099		chr8_50183221_50183621	-5.1116	9.17e-13	#B09C8599		chr8_68483263_68483663	2.36002	0.001931	#DC000099
chr18_11148719_11149119	8.36966	1.37e-11	#DC000099		chr5_78985119_78985519	3.03574	9.25e-13	#DC000099		chr8_50973175_50973575	3.31749	0.001931	#DC000099
chr5_177472918_177473318	2.85201	1.6e-11	#DC000099		chr16_31117589_31117989	3.19641	1.14e-12	#DC000099		chr9_23831126_23831526	2.88986	0.002024	#DC000099
chr5_180467372_180467772	-4.8712	1.81e-11	#B09C8599		chr2_46542869_46543269	3.96426	1.15e-12	#DC000099		chr8_88634859_88635259	2.49436	0.002025	#DC000099
chr8_8893170_8893570	6.03115	2.06e-11	#DC000099		chr4_181685724_181686124	-5.83642	1.15e-12	#B09C8599		chr10_66220433_66220833	2.61435	0.002043	#DC000099
chrX_9765180_9765580	6.80367	2.42e-11	#DC000099		chr13_106377181_106377581	-5.00507	1.19e-12	#B09C8599		chr13_53284170_53284570	2.50359	0.002043	#DC000099
chr8_21919845_21920245	2.58877	2.54e-11	#DC000099		chr5_143262159_143262559	-4.28243	1.21e-12	#B09C8599		chr14_69054994_69055394	-2.29051	0.002043	#B09C8599
chr16_1299033_1299433	7.83653	2.65e-11	#DC000099		chr6_51025263_51025663	-5.00548	1.28e-12	#B09C8599		chr1_72798515_72798915	2.29055	0.002353	#DC000099
chr2_237590389_237590789	4.54825	2.91e-11	#DC000099		chr10_62384471_62384871	-5.51511	1.36e-12	#B09C8599		chr16_54447700_54448100	-2.04094	0.002489	#B09C8599
chr20_36862879_36863279	3.79947	2.94e-11	#DC000099		chr19_56120745_56121145	3.1961	1.47e-12	#DC000099		chr16_82067959_82068359	-1.79422	0.002525	#B09C8599
chr4_6909726_6910126	4.07204	2.94e-11	#DC000099		chr2_216017673_216018073	4.93041	1.58e-12	#DC000099		chr2_228425607_228426007	1.8228	0.002525	#DC000099
chr16_70438644_70439044	3.14462	2.98e-11	#DC000099		chr4_10116422_10116822	3.3559	1.58e-12	#DC000099		chr7_137101487_137101887	1.87021	0.002584	#DC000099
chr19_14206370_14206770	5.47373	2.99e-11	#DC000099		chr6_108002953_108003353	4.06023	1.58e-12	#DC000099		chr4_46908782_46909182	1.69136	0.002727	#DC000099
chr1_40783786_40784186	6.31429	3.71e-11	#DC000099		chrX_9785894_9786294	7.09574	1.62e-12	#DC000099		chr6_62594025_62594425	2.56137	0.002819	#DC000099
chr7_2354796_2355196	2.89124	4.99e-11	#DC000099		chr7_33979621_33980021	-4.98275	1.98e-12	#B09C8599		chr19_16834793_16835193	-1.44964	0.002859	#B09C8599
chr16_87392623_87393023	2.28434	4.99e-11	#DC000099		chr11_6611862_6612262	3.0744	2.03e-12	#DC000099		chr1_116990834_116991234	-3.12746	0.002859	#B09C8599
chr2_164567718_164568118	7.15971	5.13e-11	#DC000099		chr4_176538388_176538788	-4.65051	2.07e-12	#B09C8599		chr17_13902950_13903350	2.64212	0.002859	#DC000099
chr8_97595336_97595736	4.93072	5.43e-11	#DC000099		chr7_32891362_32891762	2.55984	2.29e-12	#DC000099		chr7_29388941_29389341	-2.14951	0.002879	#B09C8599
chr17_57954904_57955304	3.63867	5.56e-11	#DC000099		chr11_747563_747963	2.95124	2.43e-12	#DC000099		chr7_9990848_9991248	2.77521	0.003053	#DC000099
chr1_85048208_85048608	3.43559	6.7e-11	#DC000099		chr7_152464169_152464569	2.86915	2.43e-12	#DC000099		chr1_76764944_76765344	2.06856	0.003053	#DC000099
chr12_120368900_120369300	6.76495	6.7e-11	#DC000099		chr8_19141021_19141421	-3.89975	2.53e-12	#B09C8599		chr5_17786487_17786887	2.34529	0.003084	#DC000099
chr17_15261394_15261794	-3.40287	6.74e-11	#B09C8599		chr13_98143499_98143899	3.95762	2.65e-12	#DC000099		chr4_47070796_47071196	2.29494	0.003117	#DC000099
chr14_56118455_56118855	3.45229	7.27e-11	#DC000099		chr12_124863298_124863698	3.54891	2.74e-12	#DC000099		chr19_47418434_47418834	-1.78633	0.003131	#B09C8599
chr19_11577634_11578034	5.76864	8.15e-11	#DC000099		chrX_44872864_44873264	3.74797	2.84e-12	#DC000099		chr1_242932537_242932937	2.31486	0.003132	#DC000099
chr5_150486234_150486634	3.22713	8.32e-11	#DC000099		chr17_7307708_7308108	2.94447	3.08e-12	#DC000099		chr8_51238323_51238723	2.24927	0.00329	#DC000099
chr11_KI270831v1_alt_222923_223323	7.51727	8.46e-11	#DC000099		chr11_45180683_45181083	3.19268	3.14e-12	#DC000099		chr11_126795715_126796115	2.94049	0.003366	#DC000099
chr7_6104779_6105179	3.8521	9.42e-11	#DC000099		chr1_205925505_205925905	-4.72484	3.23e-12	#B09C8599		chr13_38410240_38410640	1.87308	0.003366	#DC000099
chr9_134136019_134136419	3.23878	1.06e-10	#DC000099		chr1_41738840_41739240	-5.25309	3.27e-12	#B09C8599		chr8_49619209_49619609	3.00495	0.003366	#DC000099
chr2_71417037_71417437	7.72633	1.08e-10	#DC000099		chr3_184335751_184336151	3.4761	3.54e-12	#DC000099		chr8_92126850_92127250	1.93637	0.003642	#DC000099
chr9_95004912_95005312	3.97035	1.24e-10	#DC000099		chr17_40341340_40341740	3.64698	3.81e-12	#DC000099		chr8_14188759_14189159	2.64321	0.003645	#DC000099
chr16_2537870_2538270	4.82371	1.29e-10	#DC000099		chr12_53380213_53380613	2.89052	3.85e-12	#DC000099		chr11_126768670_126769070	2.36168	0.003648	#DC000099
chr17_77958552_77958952	4.08833	1.29e-10	#DC000099		chr5_95731339_95731739	3.11076	3.86e-12	#DC000099		chr21_13252971_13253371	2.60024	0.003697	#DC000099
chr8_65787668_65788068	6.2314	1.29e-10	#DC000099		chr14_55271583_55271983	3.15559	4.04e-12	#DC000099		chr7_52329263_52329663	1.99287	0.003798	#DC000099
chr6_2971008_2971408	2.84551	1.35e-10	#DC000099		chr10_68094333_68094733	-4.65785	4.09e-12	#B09C8599		chr14_100692671_100693071	-2.0005	0.003945	#B09C8599
chr1_15758920_15759320	7.22264	1.36e-10	#DC000099		chr12_80937191_80937591	4.9795	4.4e-12	#DC000099		chr6_8172820_8173220	-1.67506	0.004018	#B09C8599
chr6_143536918_143537318	3.67873	1.38e-10	#DC000099		chr1_85201261_85201661	3.13875	4.53e-12	#DC000099		chr16_3954412_3954812	-1.68646	0.004027	#B09C8599
chr6_138692580_138692980	3.47789	1.97e-10	#DC000099		chr21_36478596_36478996	-4.73607	4.85e-12	#B09C8599		chr8_50199485_50199885	2.8154	0.004115	#DC000099
chr6_26956635_26957035	4.05618	1.99e-10	#DC000099		chr20_32819937_32820337	2.94892	4.97e-12	#DC000099		chr4_178449704_178450104	2.34445	0.004115	#DC000099
chr5_7850444_7850844	4.85415	2.18e-10	#DC000099		chr10_19013707_19014107	-5.40717	4.97e-12	#B09C8599		chr5_168409619_168410019	-1.77317	0.004115	#B09C8599
chr12_120640716_120641116	4.88203	2.23e-10	#DC000099		chr12_7935727_7936127	-5.45106	5.18e-12	#B09C8599		chr1_101985940_101986340	2.55255	0.004115	#DC000099
chr5_180291914_180292314	2.82741	2.3e-10	#DC000099		chr16_22297511_22297911	2.62944	5.22e-12	#DC000099		chr9_25814325_25814725	2.49736	0.004157	#DC000099
chr2_169734120_169734520	2.96874	2.43e-10	#DC000099		chr14_23321536_23321936	2.82252	5.25e-12	#DC000099		chr16_2041382_2041782	-2.05634	0.004188	#B09C8599
chr13_113584990_113585390	4.20268	2.48e-10	#DC000099		chr5_179550507_179550907	2.86135	5.33e-12	#DC000099		chr5_98113400_98113800	2.81486	0.004188	#DC000099
chr6_107114963_107115363	3.63488	2.81e-10	#DC000099		chr7_25950783_25951183	4.74362	5.35e-12	#DC000099		chr5_22343319_22343719	2.52483	0.004327	#DC000099
chr17_76240384_76240784	4.02597	2.82e-10	#DC000099		chr15_40894580_40894980	2.72279	5.78e-12	#DC000099		chr8_50218063_50218463	2.79865	0.004428	#DC000099
chr16_641835_642235	3.09215	2.86e-10	#DC000099		chr4_19850593_19850993	-4.79658	6.46e-12	#B09C8599		chr12_7931981_7932381	1.87105	0.004428	#DC000099
chr19_48624422_48624822	5.64149	2.9e-10	#DC000099		chr1_205631500_205631900	3.19273	6.91e-12	#DC000099		chr4_43025483_43025883	2.28247	0.004712	#DC000099
chr19_7925652_7926052	4.21695	2.92e-10	#DC000099		chr8_100415510_100415910	4.57223	7.31e-12	#DC000099		chr20_55282723_55283123	2.87635	0.004782	#DC000099
chr11_130070187_130070587	3.73995	3.18e-10	#DC000099		chr3_61575167_61575567	-5.4886	7.92e-12	#B09C8599		chr11_38273308_38273708	1.70365	0.004947	#DC000099
chr5_150302175_150302575	6.37477	3.24e-10	#DC000099		chr1_159077054_159077454	-5.02142	8.93e-12	#B09C8599		chr10_18792783_18793183	2.85119	0.004947	#DC000099
chr2_42047733_42048133	4.77001	4.09e-10	#DC000099		chr15_82809664_82810064	2.85759	9.05e-12	#DC000099		chr7_86652189_86652589	2.38304	0.004968	#DC000099
chr12_112978607_112979007	-5.43801	4.24e-10	#B09C8599		chr17_76515019_76515419	-4.66612	1.01e-11	#B09C8599		chr8_77940399_77940799	1.68834	0.004993	#DC000099
chr11_72781518_72781918	4.13405	4.45e-10	#DC000099		chr7_42661517_42661917	-5.00437	1.09e-11	#B09C8599		chr8_79389114_79389514	1.81119	0.005223	#DC000099
chr1_195763283_195763683	4.71991	5.39e-10	#DC000099		chr5_157603626_157604026	-5.47229	1.09e-11	#B09C8599		chr6_167203424_167203824	-2.18658	0.00524	#B09C8599
chr22_38454919_38455319	7.67834	5.47e-10	#DC000099		chr6_82409131_82409531	-5.25668	1.14e-11	#B09C8599		chr8_49936871_49937271	2.58159	0.005269	#DC000099
chr19_40597491_40597891	-4.1662	5.72e-10	#B09C8599		chr19_35268830_35269230	4.13183	1.19e-11	#DC000099		chr4_171298139_171298539	2.50797	0.005269	#DC000099
chr7_128830619_128831019	-3.65403	5.77e-10	#B09C8599		chr2_99489686_99490086	3.58992	1.19e-11	#DC000099		chr3_161104462_161104862	1.97522	0.005269	#DC000099
chr3_169662824_169663224	3.02635	5.81e-10	#DC000099		chr11_66856513_66856913	5.92357	1.24e-11	#DC000099		chr8_49927842_49928242	2.10657	0.005337	#DC000099
chr19_7293705_7294105	3.8509	5.89e-10	#DC000099		chr8_121742660_121743060	-4.36949	1.3e-11	#B09C8599		chr7_34368504_34368904	2.16615	0.005337	#DC000099
chr7_22356661_22357061	4.7544	6.25e-10	#DC000099		chrX_136496924_136497324	2.53591	1.45e-11	#DC000099		chr1_147423164_147423564	2.11546	0.005422	#DC000099
chr9_109320405_109320805	6.18899	6.9e-10	#DC000099		chr10_33542991_33543391	-5.73994	1.66e-11	#B09C8599		chr8_79062226_79062626	2.29308	0.00546	#DC000099
chr3_184379883_184380283	7.41978	7.52e-10	#DC000099		chr5_60843865_60844265	3.75637	1.79e-11	#DC000099		chr16_66522472_66522872	-2.00751	0.00546	#B09C8599
chr13_28819928_28820328	7.35323	8.41e-10	#DC000099		chr8_122637740_122638140	-5.2244	1.84e-11	#B09C8599		chr3_80373531_80373931	2.18824	0.005585	#DC000099
chr7_101363592_101363992	3.92717	9.32e-10	#DC000099		chr2_113712239_113712639	5.15852	1.86e-11	#DC000099		chr2_228952837_228953237	2.66084	0.005585	#DC000099
chr12_121537669_121538069	3.94557	9.91e-10	#DC000099		chr2_190607995_190608395	-4.69368	2.14e-11	#B09C8599		chr11_44312455_44312855	-1.83285	0.005773	#B09C8599
chr2_95346232_95346632	3.47094	1e-09	#DC000099		chr6_3157677_3158077	3.17797	2.15e-11	#DC000099		chr8_53380820_53381220	2.62577	0.005803	#DC000099
chr3_126475276_126475676	2.97697	1e-09	#DC000099		chr12_22282568_22282968	-5.06253	2.17e-11	#B09C8599		chr4_44549568_44549968	2.60508	0.005867	#DC000099
chr15_85234132_85234532	7.38167	1.09e-09	#DC000099		chr2_32010353_32010753	3.21697	2.26e-11	#DC000099		chr14_43771748_43772148	2.00926	0.006125	#DC000099
chr2_10079938_10080338	5.24393	1.12e-09	#DC000099		chr4_94451985_94452385	2.69026	2.49e-11	#DC000099		chr8_50411020_50411420	2.19003	0.00616	#DC000099
chr16_90019489_90019889	2.43322	1.16e-09	#DC000099		chrX_120015086_120015486	5.96928	2.54e-11	#DC000099		chr22_50473785_50474185	-2.08015	0.006643	#B09C8599
chr2_54456713_54457113	2.68297	1.18e-09	#DC000099		chr3_172257785_172258185	4.83542	2.6e-11	#DC000099		chr8_88257911_88258311	2.31276	0.006804	#DC000099
chr19_15331783_15332183	3.56327	1.45e-09	#DC000099		chr5_56815468_56815868	3.61618	2.63e-11	#DC000099		chr16_81703765_81704165	-1.56467	0.006804	#B09C8599
chr8_42051413_42051813	4.49047	1.49e-09	#DC000099		chr8_130649930_130650330	-4.5144	2.63e-11	#B09C8599		chr14_40932622_40933022	2.14874	0.006893	#DC000099
chr17_77373283_77373683	7.04546	1.55e-09	#DC000099		chr11_64778160_64778560	3.31847	2.68e-11	#DC000099		chr8_108940449_108940849	1.4822	0.007148	#DC000099
chr11_926112_926512	2.40123	1.62e-09	#DC000099		chr17_60572704_60573104	4.77854	2.73e-11	#DC000099		chr8_79078637_79079037	1.96093	0.007148	#DC000099
chr17_31487946_31488346	3.49026	1.86e-09	#DC000099		chr16_21519826_21520226	3.17285	2.85e-11	#DC000099		chr4_46508699_46509099	2.45607	0.007148	#DC000099
chr11_777227_777627	3.49143	1.87e-09	#DC000099		chr18_9914176_9914576	2.69157	2.95e-11	#DC000099		chr11_127311255_127311655	2.06121	0.007148	#DC000099
chr5_62804525_62804925	7.14724	1.98e-09	#DC000099		chrX_47218600_47219000	2.63515	3.05e-11	#DC000099		chr7_113024434_113024834	1.2864	0.007148	#DC000099
chr16_70251354_70251754	3.75006	2.1e-09	#DC000099		chr11_59615401_59615801	3.1996	3.09e-11	#DC000099		chr8_50262328_50262728	1.60823	0.007148	#DC000099
chr13_91348526_91348926	3.70856	2.16e-09	#DC000099		chr18_11324959_11325359	-4.50692	3.14e-11	#B09C8599		chr13_29166962_29167362	2.43079	0.007279	#DC000099
chr6_33788523_33788923	2.95724	2.35e-09	#DC000099		chr3_170357648_170358048	2.59514	3.16e-11	#DC000099		chr8_15168124_15168524	2.6924	0.007279	#DC000099
chr17_83080654_83081054	6.22664	2.98e-09	#DC000099		chr1_97384140_97384540	-4.89535	3.27e-11	#B09C8599		chr8_50236388_50236788	1.73506	0.007395	#DC000099
chr11_35618817_35619217	2.94031	3.2e-09	#DC000099		chr16_29806458_29806858	3.48571	3.32e-11	#DC000099		chr9_124285052_124285452	-2.02194	0.007395	#B09C8599
chr2_64454413_64454813	2.633	3.27e-09	#DC000099		chr6_53544689_53545089	3.53231	3.64e-11	#DC000099		chr3_87973999_87974399	2.61928	0.007395	#DC000099
chr1_109397513_109397913	4.05524	3.45e-09	#DC000099		chr14_77028149_77028549	2.75353	3.64e-11	#DC000099		chr5_97744570_97744970	2.65937	0.007628	#DC000099
chr6_44270687_44271087	5.12356	3.56e-09	#DC000099		chr19_1026457_1026857	2.83404	3.68e-11	#DC000099		chr8_49582317_49582717	2.41824	0.007746	#DC000099
chr4_82561646_82562046	5.11719	3.56e-09	#DC000099		chr16_68264148_68264548	2.26544	3.74e-11	#DC000099		chr8_49863076_49863476	2.50619	0.007813	#DC000099
chr19_344103_344503	2.22352	3.75e-09	#DC000099		chrX_49269716_49270116	3.29173	3.8e-11	#DC000099		chr6_80914139_80914539	1.47165	0.007952	#DC000099
chr7_73667929_73668329	3.3418	3.75e-09	#DC000099		chr2_131093108_131093508	3.02604	3.8e-11	#DC000099		chr2_82333638_82334038	2.21481	0.008007	#DC000099
chr5_137889538_137889938	5.97869	4.18e-09	#DC000099		chr1_29709541_29709941	-4.75391	3.89e-11	#B09C8599		chr16_23836351_23836751	2.49491	0.008013	#DC000099
chr21_36699530_36699930	5.29897	4.18e-09	#DC000099		chr5_172959116_172959516	2.39617	3.94e-11	#DC000099		chr21_13196586_13196986	1.31842	0.008347	#DC000099
chr3_71753766_71754166	5.18515	4.21e-09	#DC000099		chr6_3068516_3068916	2.52015	4.27e-11	#DC000099		chr15_49775416_49775816	1.97966	0.008347	#DC000099
chr13_98143537_98143937	3.32971	5.25e-09	#DC000099		chr5_61332095_61332495	3.63213	4.41e-11	#DC000099		chr5_22686923_22687323	2.44812	0.008372	#DC000099
chr9_34957920_34958320	5.07048	5.41e-09	#DC000099		chr12_116277287_116277687	3.55656	4.49e-11	#DC000099		chr2_228628232_228628632	1.9119	0.008451	#DC000099
chr19_3359743_3360143	3.1597	5.86e-09	#DC000099		chr6_22146631_22147031	3.91911	4.88e-11	#DC000099		chr4_47092614_47093014	2.45511	0.008533	#DC000099
chr4_94757854_94758254	3.86485	6.15e-09	#DC000099		chr12_116880561_116880961	6.25543	4.91e-11	#DC000099		chr2_206157882_206158282	1.90998	0.008892	#DC000099
chr4_76234068_76234468	6.03579	6.27e-09	#DC000099		chr1_38991248_38991648	2.87028	5.02e-11	#DC000099		chr19_38650650_38651050	-2.04092	0.008948	#B09C8599
chr16_55324788_55325188	4.83989	6.45e-09	#DC000099		chr12_107093157_107093557	2.28501	5.06e-11	#DC000099		chr22_47323816_47324216	2.07584	0.009236	#DC000099
chr16_2514220_2514620	2.48577	6.47e-09	#DC000099		chr5_13910554_13910954	4.49036	5.06e-11	#DC000099		chr8_51435459_51435859	2.11111	0.009236	#DC000099
chr7_1670223_1670623	6.98162	6.47e-09	#DC000099		chr13_51803791_51804191	2.67363	5.23e-11	#DC000099		chr14_20625999_20626399	-1.50744	0.009236	#B09C8599
chr20_58309495_58309895	2.89554	6.52e-09	#DC000099		chr6_16760421_16760821	3.44306	5.25e-11	#DC000099		chr1_229858775_229859175	2.1105	0.009285	#DC000099
chr7_101017197_101017597	-3.31359	7.29e-09	#B09C8599		chr9_125521939_125522339	-3.82517	5.53e-11	#B09C8599		chr7_137284029_137284429	1.71661	0.009315	#DC000099
chr20_62804978_62805378	2.42865	7.32e-09	#DC000099		chr5_143033481_143033881	-4.61548	5.86e-11	#B09C8599		chr4_178779392_178779792	1.71666	0.009531	#DC000099
chr7_150977975_150978375	7.39467	7.59e-09	#DC000099		chr1_40979917_40980317	2.88734	5.86e-11	#DC000099		chr8_53413547_53413947	1.39531	0.0096	#DC000099
chr2_236569977_236570377	-5.64307	7.91e-09	#B09C8599		chr7_26959140_26959540	-4.57616	6.09e-11	#B09C8599		chr8_51530492_51530892	2.18496	0.0096	#DC000099
chr22_50201080_50201480	3.50303	8.71e-09	#DC000099		chr1_244863654_244864054	2.19164	6.64e-11	#DC000099		chr9_25734034_25734434	1.6635	0.0096	#DC000099
chr20_33443398_33443798	3.4418	8.71e-09	#DC000099		chr11_45146744_45147144	3.56824	7e-11	#DC000099		chr7_34196368_34196768	2.01557	0.009612	#DC000099
chr17_46193098_46193498	7.11231	9.05e-09	#DC000099		chr19_40799105_40799505	3.14589	7e-11	#DC000099		chr4_29292315_29292715	2.53574	0.009612	#DC000099
chr2_86720631_86721031	2.23973	1.01e-08	#DC000099		chr3_194141205_194141605	2.86889	7.69e-11	#DC000099		chr13_18301325_18301725	2.31991	0.00967	#DC000099
chr16_4116188_4116588	4.43717	1.05e-08	#DC000099		chr16_23497088_23497488	3.23637	7.77e-11	#DC000099		chr9_102890520_102890920	2.42649	0.009743	#DC000099
chr4_25030587_25030987	3.89321	1.2e-08	#DC000099		chr12_57430600_57431000	3.3399	7.77e-11	#DC000099		chr8_51506219_51506619	1.9096	0.009824	#DC000099
chr16_57763537_57763937	5.21532	1.22e-08	#DC000099		chr12_108730860_108731260	2.42808	7.88e-11	#DC000099		chr16_20625437_20625837	-1.16455	0.009938	#B09C8599
chr12_122021563_122021963	3.02749	1.23e-08	#DC000099		chr18_23779271_23779671	4.23083	7.89e-11	#DC000099		chr8_136273093_136273493	2.35716	0.010177	#DC000099
chr19_43639562_43639962	3.76784	1.23e-08	#DC000099		chr17_42980539_42980939	2.88337	7.89e-11	#DC000099		chr4_167380010_167380410	2.35755	0.010333	#DC000099
chr22_50487574_50487974	6.67074	1.3e-08	#DC000099		chr14_54000162_54000562	5.22611	7.92e-11	#DC000099		chr8_50959455_50959855	2.30511	0.010432	#DC000099
chr5_77210665_77211065	6.27474	1.3e-08	#DC000099		chr10_31745306_31745706	-4.54319	8.45e-11	#B09C8599		chr11_126860382_126860782	2.18762	0.010432	#DC000099
chr7_1531039_1531439	2.33273	1.3e-08	#DC000099		chr5_73311729_73312129	-5.16987	8.71e-11	#B09C8599		chr18_77130476_77130876	2.44074	0.010432	#DC000099
chr11_68460768_68461168	3.4121	1.34e-08	#DC000099		chr3_141401974_141402374	4.6617	8.84e-11	#DC000099		chr5_64505998_64506398	2.48354	0.010458	#DC000099
chr7_44325197_44325597	6.31323	1.37e-08	#DC000099		chr6_3750813_3751213	3.04009	8.95e-11	#DC000099		chr11_126772208_126772608	2.19035	0.010458	#DC000099
chr19_1241841_1242241	2.35163	1.64e-08	#DC000099		chr2_39996879_39997279	-4.8828	9.62e-11	#B09C8599		chr8_114023168_114023568	1.81944	0.010534	#DC000099
chr11_127000413_127000813	-3.94444	1.7e-08	#B09C8599		chr8_37493294_37493694	-5.0278	9.64e-11	#B09C8599		chr6_103076795_103077195	1.89576	0.010534	#DC000099
chr2_240568487_240568887	4.7807	1.81e-08	#DC000099		chr5_176416093_176416493	3.02606	9.99e-11	#DC000099		chr8_78228011_78228411	1.91485	0.010534	#DC000099
chr17_31858772_31859172	2.53753	1.88e-08	#DC000099		chr19_44846311_44846711	2.74872	9.99e-11	#DC000099		chr4_29182878_29183278	2.2841	0.010534	#DC000099
chr6_46491142_46491542	3.13498	1.95e-08	#DC000099		chr7_33987437_33987837	-4.94168	1e-10	#B09C8599		chr3_195698614_195699014	-1.43586	0.010537	#B09C8599
chr1_6026028_6026428	6.65022	1.99e-08	#DC000099		chr15_50134912_50135312	-4.38939	1.04e-10	#B09C8599		chr8_64254224_64254624	2.06096	0.010549	#DC000099
chr17_29593228_29593628	3.6761	1.99e-08	#DC000099		chr5_154755255_154755655	3.38419	1.07e-10	#DC000099		chr7_9436435_9436835	2.31543	0.011302	#DC000099
chr6_12011753_12012153	3.49651	2.08e-08	#DC000099		chr5_142959954_142960354	-3.64023	1.07e-10	#B09C8599		chr8_95780601_95781001	1.94335	0.01149	#DC000099
chr11_16110973_16111373	5.4129	2.35e-08	#DC000099		chr2_30146986_30147386	2.22994	1.1e-10	#DC000099		chr2_51854452_51854852	2.29182	0.011542	#DC000099
chr7_75092489_75092889	2.91722	2.37e-08	#DC000099		chr8_65788603_65789003	5.58153	1.12e-10	#DC000099		chr16_14364992_14365392	-2.19614	0.011754	#B09C8599
chr20_17681333_17681733	3.05738	2.59e-08	#DC000099		chr16_727620_728020	3.79292	1.12e-10	#DC000099		chr2_15090667_15091067	2.41042	0.011837	#DC000099
chr1_43531143_43531543	3.33335	2.72e-08	#DC000099		chr6_89433289_89433689	4.74086	1.15e-10	#DC000099		chr18_69627367_69627767	1.802	0.011837	#DC000099
chr4_1204659_1205059	6.95137	2.74e-08	#DC000099		chr12_39442729_39443129	3.35955	1.15e-10	#DC000099		chr19_50332660_50333060	-1.66834	0.012008	#B09C8599
chr9_41273154_41273554	3.1278	2.96e-08	#DC000099		chr3_126357020_126357420	6.19226	1.15e-10	#DC000099		chr19_47664523_47664923	-1.78146	0.012008	#B09C8599
chr2_172735787_172736187	4.19882	3e-08	#DC000099		chrX_154097158_154097558	3.29495	1.19e-10	#DC000099		chr13_18194274_18194674	1.97225	0.012008	#DC000099
chr7_30285321_30285721	3.10664	3.31e-08	#DC000099		chr19_12792165_12792565	2.3697	1.25e-10	#DC000099		chr18_29767928_29768328	2.36272	0.012008	#DC000099
chr11_61580727_61581127	4.73281	3.32e-08	#DC000099		chr14_54566115_54566515	3.02025	1.28e-10	#DC000099		chr5_22535105_22535505	1.66026	0.012008	#DC000099
chr2_176105170_176105570	-4.92199	3.42e-08	#B09C8599		chr3_12993632_12994032	4.42121	1.44e-10	#DC000099		chr7_129829940_129830340	-1.96287	0.012008	#B09C8599
chr16_2214055_2214455	2.91695	3.62e-08	#DC000099		chr16_46973313_46973713	2.53818	1.45e-10	#DC000099		chr1_176615203_176615603	1.48506	0.012008	#DC000099
chr11_17388982_17389382	3.15305	3.62e-08	#DC000099		chr16_30370090_30370490	4.23465	1.52e-10	#DC000099		chr4_27977536_27977936	1.592	0.012008	#DC000099
chr17_45489977_45490377	6.71511	3.72e-08	#DC000099		chr15_38130152_38130552	-4.85614	1.53e-10	#B09C8599		chr8_50162142_50162542	1.50427	0.012221	#DC000099
chr11_394635_395035	-4.62062	3.82e-08	#B09C8599		chr8_95793107_95793507	-4.75647	1.58e-10	#B09C8599		chr4_59316011_59316411	1.97805	0.012228	#DC000099
chr1_89128404_89128804	4.53097	3.85e-08	#DC000099		chr12_7960849_7961249	-4.9661	1.74e-10	#B09C8599		chr5_118078923_118079323	2.29785	0.012236	#DC000099
chr16_81779266_81779666	2.57953	3.89e-08	#DC000099		chr4_37977400_37977800	3.06431	1.74e-10	#DC000099		chr11_40699109_40699509	2.35459	0.012698	#DC000099
chr5_21341402_21341802	6.72083	4.19e-08	#DC000099		chr6_105459649_105460049	-5.38179	1.74e-10	#B09C8599		chr12_5634992_5635392	2.3491	0.012698	#DC000099
chr10_81874741_81875141	4.81688	4.19e-08	#DC000099		chr1_9539563_9539963	4.251	1.74e-10	#DC000099		chr12_124380227_124380627	-1.53595	0.012698	#B09C8599
chr5_123512466_123512866	2.40407	4.19e-08	#DC000099		chr20_17569874_17570274	2.63081	1.76e-10	#DC000099		chr14_27656184_27656584	2.23173	0.013194	#DC000099
chr20_35172006_35172406	-2.07522	4.32e-08	#B09C8599		chr8_21919809_21920209	3.41243	1.81e-10	#DC000099		chr2_1625024_1625424	-1.19602	0.013194	#B09C8599
chr19_16627916_16628316	2.4518	4.54e-08	#DC000099		chr8_144848636_144849036	-5.07679	1.82e-10	#B09C8599		chr15_63601076_63601476	-2.26994	0.013194	#B09C8599
chr12_110281197_110281597	3.1744	4.54e-08	#DC000099		chr19_8390303_8390703	2.31579	1.96e-10	#DC000099		chr20_55286285_55286685	1.40465	0.013194	#DC000099
chr10_110644372_110644772	3.48936	4.7e-08	#DC000099		chr1_201259591_201259991	-5.22001	2.05e-10	#B09C8599		chr15_88141009_88141409	1.92615	0.013473	#DC000099
chr5_176238352_176238752	3.28841	4.77e-08	#DC000099		chr11_73760597_73760997	2.43072	2.19e-10	#DC000099		chr15_63380860_63381260	-1.87407	0.013473	#B09C8599
chr10_49761848_49762248	2.59225	4.86e-08	#DC000099		chr11_67443191_67443591	3.17324	2.19e-10	#DC000099		chr13_112073743_112074143	1.77351	0.013473	#DC000099
chr10_79826096_79826496	2.47247	4.88e-08	#DC000099		chr11_70398566_70398966	3.06418	2.26e-10	#DC000099		chr4_30455497_30455897	1.9898	0.013666	#DC000099
chr17_76868427_76868827	6.50015	5.04e-08	#DC000099		chr4_185209789_185210189	4.15376	2.26e-10	#DC000099		chr5_165890020_165890420	2.26183	0.013744	#DC000099
chr1_229558429_229558829	2.60995	5.23e-08	#DC000099		chr1_186188407_186188807	-4.47796	2.27e-10	#B09C8599		chr1_234643035_234643435	2.30834	0.013744	#DC000099
chr10_116742003_116742403	2.53288	5.63e-08	#DC000099		chr17_954400_954800	3.96937	2.29e-10	#DC000099		chr2_226995807_226996207	-1.81362	0.013803	#B09C8599
chr11_68120804_68121204	3.04543	5.73e-08	#DC000099		chr2_68252089_68252489	2.82734	2.31e-10	#DC000099		chr15_27029318_27029718	1.70495	0.013803	#DC000099
chr12_50924997_50925397	4.89453	5.8e-08	#DC000099		chr11_33257566_33257966	2.12185	2.52e-10	#DC000099		chr4_170927133_170927533	1.8323	0.013977	#DC000099
chr19_34482166_34482566	4.56569	6.06e-08	#DC000099		chr6_107114917_107115317	4.40331	2.58e-10	#DC000099		chr3_96241688_96242088	1.91906	0.013977	#DC000099
chr12_125186468_125186868	4.43011	6.18e-08	#DC000099		chr7_75092525_75092925	3.21723	2.62e-10	#DC000099		chr8_801964_802364	1.61571	0.013977	#DC000099
chr12_47819355_47819755	2.43493	6.18e-08	#DC000099		chr7_73557330_73557730	2.45874	2.64e-10	#DC000099		chr5_161841391_161841791	2.29699	0.013981	#DC000099
chr19_4343426_4343826	2.37498	6.31e-08	#DC000099		chr12_112418931_112419331	2.36338	2.9e-10	#DC000099		chr10_19293690_19294090	2.29361	0.013999	#DC000099
chr16_2009507_2009907	2.81899	6.54e-08	#DC000099		chr8_130672816_130673216	-4.84869	2.9e-10	#B09C8599		chr2_2061839_2062239	2.15566	0.013999	#DC000099
chr5_179806155_179806555	2.03563	7.81e-08	#DC000099		chr1_153946142_153946542	3.22553	3e-10	#DC000099		chr5_55669877_55670277	-1.61011	0.013999	#B09C8599
chr4_158806985_158807385	5.87926	7.9e-08	#DC000099		chr5_34586615_34587015	-4.42563	3.01e-10	#B09C8599		chr18_59470830_59471230	2.14258	0.013999	#DC000099
chr9_68705554_68705954	4.42419	7.93e-08	#DC000099		chr5_150619176_150619576	-5.62615	3.03e-10	#B09C8599		chr7_136213046_136213446	2.08385	0.014106	#DC000099
chr10_129963911_129964311	4.68243	8.2e-08	#DC000099		chr2_159286310_159286710	3.11657	3.05e-10	#DC000099		chr2_172253512_172253912	-1.5794	0.014106	#B09C8599
chr5_130897519_130897919	5.93551	8.2e-08	#DC000099		chr6_1609988_1610388	3.56838	3.07e-10	#DC000099		chr16_63866532_63866932	2.27404	0.01428	#DC000099
chr2_99489416_99489816	2.51792	8.2e-08	#DC000099		chr10_17616932_17617332	3.30143	3.1e-10	#DC000099		chr13_51080456_51080856	1.67261	0.014411	#DC000099
chr12_112381794_112382194	2.73987	8.23e-08	#DC000099		chr8_124751736_124752136	-4.18391	3.17e-10	#B09C8599		chr8_113900968_113901368	1.42194	0.014411	#DC000099
chr3_96664719_96665119	6.59497	8.48e-08	#DC000099		chr6_17600371_17600771	3.23315	3.55e-10	#DC000099		chr9_24668420_24668820	2.25883	0.014418	#DC000099
chr16_980663_981063	7.2384	8.57e-08	#DC000099		chr6_47126845_47127245	3.41032	3.58e-10	#DC000099		chr8_87624850_87625250	1.29929	0.014484	#DC000099
chr19_7830155_7830555	2.71381	9.24e-08	#DC000099		chr7_34061515_34061915	-5.09429	3.66e-10	#B09C8599		chr19_53197268_53197668	1.09352	0.014484	#DC000099
chr19_46861166_46861566	2.30788	9.48e-08	#DC000099		chr5_65926004_65926404	2.16155	3.74e-10	#DC000099		chr21_20701832_20702232	2.02616	0.014484	#DC000099
chr5_177447054_177447454	2.40063	9.48e-08	#DC000099		chr13_97976299_97976699	3.39017	3.77e-10	#DC000099		chr4_28901930_28902330	1.96196	0.014586	#DC000099
chr3_182793560_182793960	2.59736	9.72e-08	#DC000099		chr3_122514484_122514884	2.54129	3.78e-10	#DC000099		chr10_18902120_18902520	1.19212	0.014607	#DC000099
chr11_22192571_22192971	4.42742	9.87e-08	#DC000099		chr1_117366908_117367308	2.52398	3.78e-10	#DC000099		chr14_56228562_56228962	-1.67419	0.014708	#B09C8599
chr5_11903736_11904136	6.51997	1.02e-07	#DC000099		chr3_47781459_47781859	2.7725	3.78e-10	#DC000099		chr4_170778818_170779218	2.15599	0.014726	#DC000099
chr16_56424679_56425079	2.33627	1.13e-07	#DC000099		chr19_531318_531718	2.97808	3.82e-10	#DC000099		chr11_126868076_126868476	2.01744	0.014726	#DC000099
chr16_66427182_66427582	4.0647	1.28e-07	#DC000099		chr9_19999276_19999676	-5.04254	3.83e-10	#B09C8599		chr8_92193527_92193927	1.63231	0.014726	#DC000099
chr11_12674912_12675312	2.89363	1.35e-07	#DC000099		chr8_143219258_143219658	2.32274	3.89e-10	#DC000099		chr8_11098062_11098462	2.23714	0.014823	#DC000099
chr3_23945639_23946039	3.84955	1.35e-07	#DC000099		chr5_69094030_69094430	2.23924	4.12e-10	#DC000099		chr17_44966976_44967376	-1.77546	0.014823	#B09C8599
chr13_30114735_30115135	3.64604	1.37e-07	#DC000099		chr17_80679024_80679424	-4.50789	4.18e-10	#B09C8599		chr2_132022023_132022423	2.22372	0.015122	#DC000099
chr16_50153593_50153993	2.38516	1.4e-07	#DC000099		chr2_86623247_86623647	2.88602	4.21e-10	#DC000099		chr3_31981572_31981972	-2.07343	0.015146	#B09C8599
chr5_168292075_168292475	2.19772	1.42e-07	#DC000099		chr3_141876451_141876851	3.19939	4.21e-10	#DC000099		chr5_19574629_19575029	2.13039	0.015276	#DC000099
chr10_119104302_119104702	2.11592	1.45e-07	#DC000099		chr12_69738864_69739264	3.41054	4.41e-10	#DC000099		chr8_92145941_92146341	1.6152	0.015326	#DC000099
chr3_13282644_13283044	6.55929	1.45e-07	#DC000099		chr6_42783046_42783446	2.65092	4.56e-10	#DC000099		chr3_195669168_195669568	-1.68403	0.015621	#B09C8599
chr17_31391746_31392146	6.51018	1.49e-07	#DC000099		chr12_112978464_112978864	-4.86155	4.58e-10	#B09C8599		chr7_121951820_121952220	1.27051	0.015719	#DC000099
chr11_120511271_120511671	3.85892	1.5e-07	#DC000099		chr6_14706706_14707106	-5.08769	4.58e-10	#B09C8599		chr5_3305434_3305834	1.29822	0.015719	#DC000099
chr16_89828094_89828494	2.58881	1.52e-07	#DC000099		chr11_69115389_69115789	4.84373	4.82e-10	#DC000099		chr6_156410182_156410582	1.68707	0.015957	#DC000099
chr17_48577836_48578236	2.27774	1.55e-07	#DC000099		chr1_151458959_151459359	2.35455	4.9e-10	#DC000099		chr6_45420016_45420416	-2.08833	0.015957	#B09C8599
chr2_98730581_98730981	3.544	1.55e-07	#DC000099		chr7_66251131_66251531	-4.28329	5.02e-10	#B09C8599		chr15_81970403_81970803	1.29638	0.015971	#DC000099
chr11_5412423_5412823	6.39792	1.57e-07	#DC000099		chr3_139758996_139759396	4.30092	5.16e-10	#DC000099		chr8_95774856_95775256	2.18369	0.015971	#DC000099
chr12_100717265_100717665	5.2715	1.68e-07	#DC000099		chr16_69566113_69566513	2.57559	5.2e-10	#DC000099		chr7_137267967_137268367	1.31736	0.015971	#DC000099
chr16_69566303_69566703	2.23146	1.69e-07	#DC000099		chr8_121748733_121749133	-4.10771	5.23e-10	#B09C8599		chr2_33909741_33910141	1.82332	0.015971	#DC000099
chr10_30998800_30999200	4.57753	1.71e-07	#DC000099		chr7_44885204_44885604	2.88047	5.3e-10	#DC000099		chr17_54131409_54131809	1.30725	0.016012	#DC000099
chr8_100475865_100476265	5.12746	1.71e-07	#DC000099		chr20_58524646_58525046	-3.79049	5.55e-10	#B09C8599		chr4_178531655_178532055	1.73714	0.016012	#DC000099
chr1_147423247_147423647	5.25698	1.75e-07	#DC000099		chr6_35259657_35260057	2.70528	5.58e-10	#DC000099		chr6_118253102_118253502	2.17477	0.016012	#DC000099
chr2_133266615_133267015	7.09984	1.77e-07	#DC000099		chr10_126386240_126386640	-4.51154	5.68e-10	#B09C8599		chr11_40788820_40789220	1.60501	0.016012	#DC000099
chr3_197003034_197003434	4.2221	1.81e-07	#DC000099		chr6_154554667_154555067	3.36606	5.7e-10	#DC000099		chr14_90522219_90522619	-1.24563	0.016545	#B09C8599
chr4_16226059_16226459	3.09842	1.85e-07	#DC000099		chr18_62437558_62437958	-4.74678	5.78e-10	#B09C8599		chr11_2533978_2534378	-1.52877	0.016666	#B09C8599
chr5_34244733_34245133	4.12831	1.85e-07	#DC000099		chr8_102412286_102412686	2.28658	5.79e-10	#DC000099		chr12_108613655_108614055	-1.5093	0.016666	#B09C8599
chr16_30659280_30659680	2.69561	1.86e-07	#DC000099		chr2_236749624_236750024	-5.5141	5.84e-10	#B09C8599		chr14_99589190_99589590	-1.79965	0.016666	#B09C8599
chr17_43246446_43246846	6.47606	1.86e-07	#DC000099		chr2_236769589_236769989	-4.05433	5.96e-10	#B09C8599		chr1_42277375_42277775	-1.80742	0.016666	#B09C8599
chr16_23835866_23836266	5.76529	1.86e-07	#DC000099		chr2_96637972_96638372	2.19421	6.13e-10	#DC000099		chr6_166796575_166796975	2.05907	0.016666	#DC000099
chr1_226548549_226548949	4.50321	1.86e-07	#DC000099		chr6_166383167_166383567	3.19948	6.16e-10	#DC000099		chr3_179994595_179994995	1.52574	0.016666	#DC000099
chr17_5078681_5079081	-7.38574	1.88e-07	#B09C8599		chr5_32522527_32522927	-5.44649	6.16e-10	#B09C8599		chr7_1733150_1733550	-1.3672	0.017028	#B09C8599
chr8_137040688_137041088	6.30822	1.92e-07	#DC000099		chr2_236871415_236871815	-4.10554	6.44e-10	#B09C8599		chr2_210375333_210375733	1.62726	0.017054	#DC000099
chr16_3879976_3880376	3.19858	1.93e-07	#DC000099		chr19_39539687_39540087	2.63849	6.8e-10	#DC000099		chr9_106359850_106360250	1.95166	0.017061	#DC000099
chr12_132710608_132711008	2.68532	1.94e-07	#DC000099		chr22_21629517_21629917	2.55688	6.87e-10	#DC000099		chr5_67004434_67004834	1.59014	0.017115	#DC000099
chr11_66466771_66467171	3.56474	1.94e-07	#DC000099		chr19_55640958_55641358	2.60577	6.94e-10	#DC000099		chr5_164650111_164650511	2.12356	0.017228	#DC000099
chr10_119726214_119726614	2.3246	2.09e-07	#DC000099		chr17_42536223_42536623	3.74632	7.21e-10	#DC000099		chr11_127069012_127069412	2.12333	0.017554	#DC000099
chr9_94374641_94375041	2.37734	2.13e-07	#DC000099		chr6_13711450_13711850	3.78172	7.21e-10	#DC000099		chr4_43673396_43673796	1.91122	0.017554	#DC000099
chr9_100516900_100517300	6.32853	2.14e-07	#DC000099		chr2_177264296_177264696	2.44214	7.5e-10	#DC000099		chr7_126547849_126548249	1.87626	0.017554	#DC000099
chr9_35605226_35605626	3.12432	2.14e-07	#DC000099		chr11_111602541_111602941	2.79015	8.21e-10	#DC000099		chr20_55339279_55339679	1.57242	0.017554	#DC000099
chr8_60679468_60679868	2.39997	2.15e-07	#DC000099		chr17_81891169_81891569	3.70422	9.24e-10	#DC000099		chr20_55551458_55551858	2.10629	0.017554	#DC000099
chr17_27456590_27456990	2.08764	2.17e-07	#DC000099		chrX_41334295_41334695	1.92511	9.32e-10	#DC000099		chr12_61231019_61231419	1.9503	0.017554	#DC000099
chr3_18444943_18445343	4.5892	2.19e-07	#DC000099		chr15_65044440_65044840	3.7509	9.6e-10	#DC000099		chr18_55439640_55440040	1.64024	0.017554	#DC000099
chr2_183453929_183454329	6.38068	2.19e-07	#DC000099		chr8_97090579_97090979	-4.40309	9.6e-10	#B09C8599		chr4_45173000_45173400	1.96394	0.017554	#DC000099
chr6_46735024_46735424	4.59453	2.27e-07	#DC000099		chr3_133573709_133574109	3.01812	9.89e-10	#DC000099		chr18_75521750_75522150	1.83261	0.017606	#DC000099
chr21_45074306_45074706	3.00454	2.27e-07	#DC000099		chr8_100623498_100623898	-5.13724	1.1e-09	#B09C8599		chr4_189500688_189501088	0.802829	0.017637	grey
chr8_28494229_28494629	2.64733	2.29e-07	#DC000099		chr5_84688185_84688585	-5.2395	1.2e-09	#B09C8599		chr22_KI270733v1_random_174975_175375	0.712489	0.01766	grey
chrX_108736549_108736949	5.27154	2.35e-07	#DC000099		chr11_63613602_63614002	3.41534	1.22e-09	#DC000099		chr13_55696816_55697216	2.08359	0.01766	#DC000099
chr6_114342577_114342977	3.73451	2.36e-07	#DC000099		chr16_75265507_75265907	2.42825	1.22e-09	#DC000099		chr17_76904091_76904491	1.71556	0.01766	#DC000099
chr15_32536855_32537255	6.21958	2.37e-07	#DC000099		chr16_54373934_54374334	-4.40274	1.22e-09	#B09C8599		chr4_189355655_189356055	1.70369	0.01766	#DC000099
chr11_45885510_45885910	3.31458	2.37e-07	#DC000099		chr5_65062929_65063329	-4.83795	1.26e-09	#B09C8599		chr9_26553418_26553818	1.30214	0.017839	#DC000099
chr7_45000164_45000564	2.5021	2.46e-07	#DC000099		chr7_30284947_30285347	2.68452	1.26e-09	#DC000099		chr5_130200451_130200851	2.00236	0.017839	#DC000099
chr16_85898933_85899333	6.13961	2.79e-07	#DC000099		chr2_176641931_176642331	-4.18158	1.28e-09	#B09C8599		chr8_68313624_68314024	1.82563	0.017847	#DC000099
chr2_108289385_108289785	4.33976	2.84e-07	#DC000099		chr14_73759678_73760078	3.04653	1.31e-09	#DC000099		chr19_48811595_48811995	-1.49202	0.017898	#B09C8599
chr21_44012042_44012442	2.70748	2.89e-07	#DC000099		chr3_128726281_128726681	2.24747	1.31e-09	#DC000099		chr8_15147332_15147732	1.9752	0.017898	#DC000099
chr16_81314920_81315320	2.08503	2.97e-07	#DC000099		chr3_129278907_129279307	2.76584	1.38e-09	#DC000099		chr13_80813088_80813488	1.87097	0.017898	#DC000099
chr12_21774434_21774834	2.83674	3.15e-07	#DC000099		chr9_124392554_124392954	-3.97027	1.41e-09	#B09C8599		chr12_127643619_127644019	2.08639	0.017898	#DC000099
chr7_87059377_87059777	3.8693	3.2e-07	#DC000099		chr7_44796662_44797062	2.16712	1.43e-09	#DC000099		chr11_36377507_36377907	2.04804	0.017898	#DC000099
chr16_66696390_66696790	3.56772	3.23e-07	#DC000099		chr15_80059911_80060311	2.71023	1.46e-09	#DC000099		chr8_79478601_79479001	1.86781	0.017943	#DC000099
chr19_662489_662889	1.99084	3.23e-07	grey		chr8_122318500_122318900	-5.18407	1.5e-09	#B09C8599		chr2_51312021_51312421	1.61208	0.017943	#DC000099
chr3_182980013_182980413	2.18327	3.31e-07	#DC000099		chr1_248838311_248838711	1.89174	1.52e-09	#DC000099		chr4_33255807_33256207	2.03672	0.017948	#DC000099
chr3_185551927_185552327	4.5675	3.32e-07	#DC000099		chr10_103849990_103850390	-4.38963	1.67e-09	#B09C8599		chr5_161250638_161251038	1.62419	0.017995	#DC000099
chr3_2098730_2099130	5.41439	3.41e-07	#DC000099		chr19_38356381_38356781	6.15738	1.69e-09	#DC000099		chr2_52066483_52066883	1.24446	0.017995	#DC000099
chr12_47773334_47773734	2.47694	3.41e-07	#DC000099		chr22_39961404_39961804	-5.08376	1.7e-09	#B09C8599		chr8_64472379_64472779	1.3072	0.017995	#DC000099
chr1_99004667_99005067	2.88252	3.42e-07	#DC000099		chr20_23361436_23361836	2.06861	1.71e-09	#DC000099		chr8_1256871_1257271	1.60213	0.017995	#DC000099
chr5_16616649_16617049	2.35678	3.58e-07	#DC000099		chr17_21042660_21043060	2.75363	1.76e-09	#DC000099		chr14_84152548_84152948	2.04303	0.017995	#DC000099
chr9_61856885_61857285	6.20482	3.58e-07	#DC000099		chr8_103371920_103372320	-4.43661	1.76e-09	#B09C8599		chr8_107842723_107843123	1.23675	0.017995	#DC000099
chr17_75843957_75844357	5.88555	3.65e-07	#DC000099		chr16_28974851_28975251	2.98494	1.79e-09	#DC000099		chr4_43349708_43350108	1.96862	0.017995	#DC000099
chr10_133637532_133637932	6.22952	3.78e-07	#DC000099		chrX_116272630_116273030	-4.30846	1.81e-09	#B09C8599		chr1_64471209_64471609	2.00725	0.018026	#DC000099
chr12_95790157_95790557	1.95861	3.97e-07	grey		chr3_183635783_183636183	3.07962	1.81e-09	#DC000099		chr1_170324018_170324418	1.86303	0.018026	#DC000099
chr9_76577201_76577601	-5.61444	3.98e-07	#B09C8599		chr4_23890145_23890545	3.96006	1.81e-09	#DC000099		chr6_7868287_7868687	-0.94606	0.018026	grey
chr6_GL000251v2_alt_111373_111773	6.26215	4.03e-07	#DC000099		chr8_10631556_10631956	-4.85995	1.81e-09	#B09C8599		chr4_178507642_178508042	2.02767	0.018026	#DC000099
chr12_67069044_67069444	2.12679	4.15e-07	#DC000099		chr18_75408424_75408824	-4.78593	1.85e-09	#B09C8599		chr8_92041428_92041828	1.49749	0.018026	#DC000099
chr7_151276866_151277266	3.76747	4.15e-07	#DC000099		chr19_7293914_7294314	4.47526	1.97e-09	#DC000099		chr8_126570359_126570759	1.96538	0.018026	#DC000099
chr3_181712207_181712607	3.31423	4.21e-07	#DC000099		chr18_21600250_21600650	2.68947	1.98e-09	#DC000099		chr6_32521978_32522378	-1.77326	0.018026	#B09C8599
chr11_819557_819957	2.17496	4.23e-07	#DC000099		chr11_12207051_12207451	-5.12648	1.99e-09	#B09C8599		chr5_91313518_91313918	-2.02419	0.018227	#B09C8599
chr2_109760383_109760783	5.17366	4.25e-07	#DC000099		chr3_196712336_196712736	2.96056	2.03e-09	#DC000099		chr10_70132183_70132583	-1.56466	0.018596	#B09C8599
chr1_237042148_237042548	6.53374	4.33e-07	#DC000099		chr11_16111391_16111791	4.99397	2.06e-09	#DC000099		chrX_120016527_120016927	-1.55413	0.018615	#B09C8599
chr2_232927831_232928231	5.43128	4.33e-07	#DC000099		chr5_53362241_53362641	-4.68394	2.06e-09	#B09C8599		chr12_95789248_95789648	1.4506	0.018868	#DC000099
chr8_KI270815v1_alt_57678_58078	4.56037	4.39e-07	#DC000099		chr4_176442981_176443381	-4.89733	2.13e-09	#B09C8599		chr11_126934667_126935067	1.61138	0.018887	#DC000099
chr1_155648193_155648593	-3.29313	4.56e-07	#B09C8599		chr1_15337855_15338255	-5.02139	2.14e-09	#B09C8599		chr8_11049923_11050323	1.75862	0.019356	#DC000099
chr4_48483191_48483591	6.04989	4.64e-07	#DC000099		chr1_212285408_212285808	2.85991	2.19e-09	#DC000099		chr1_6599011_6599411	1.28977	0.019405	#DC000099
chr2_234952275_234952675	2.63535	4.84e-07	#DC000099		chr14_56118577_56118977	5.51706	2.2e-09	#DC000099		chr3_84905104_84905504	1.91353	0.019427	#DC000099
chr15_45631642_45632042	-2.69566	5.06e-07	#B09C8599		chr19_40006074_40006474	-4.53146	2.22e-09	#B09C8599		chr8_39724953_39725353	2.01214	0.019644	#DC000099
chr11_14644109_14644509	2.74681	5.06e-07	#DC000099		chr19_18521510_18521910	2.22347	2.22e-09	#DC000099		chr8_68408683_68409083	1.32717	0.019697	#DC000099
chr20_62066152_62066552	2.40516	5.08e-07	#DC000099		chr10_97640730_97641130	3.09824	2.22e-09	#DC000099		chr8_65129533_65129933	1.14982	0.019799	#DC000099
chr8_29262649_29263049	2.14835	5.17e-07	#DC000099		chr20_58624095_58624495	-3.15201	2.34e-09	#B09C8599		chr4_171182283_171182683	1.7281	0.020155	#DC000099
chr1_10210709_10211109	2.86646	5.31e-07	#DC000099		chr15_85380783_85381183	2.97414	2.41e-09	#DC000099		chr20_25336705_25337105	-1.05845	0.020583	#B09C8599
chr3_192154985_192155385	3.81463	5.38e-07	#DC000099		chr11_842543_842943	2.87207	2.43e-09	#DC000099		chr1_239717584_239717984	1.71245	0.020583	#DC000099
chr2_238320665_238321065	2.2379	5.53e-07	#DC000099		chrX_154379360_154379760	2.41117	2.43e-09	#DC000099		chr3_180178581_180178981	1.5606	0.020667	#DC000099
chr9_125142948_125143348	2.62789	5.81e-07	#DC000099		chr16_69132235_69132635	3.06297	2.43e-09	#DC000099		chr6_7579918_7580318	-1.09864	0.020791	#B09C8599
chr2_100104828_100105228	3.0683	5.9e-07	#DC000099		chr8_60651856_60652256	2.43128	2.45e-09	#DC000099		chr1_217924896_217925296	1.80922	0.021266	#DC000099
chr10_5890208_5890608	2.12094	5.99e-07	#DC000099		chr16_2251232_2251632	3.20412	2.45e-09	#DC000099		chr21_9528568_9528968	1.63313	0.021475	#DC000099
chr11_47270027_47270427	2.03311	6.04e-07	#DC000099		chr7_96321673_96322073	2.35433	2.52e-09	#DC000099		chr3_86390034_86390434	1.95857	0.021475	#DC000099
chr6_3750945_3751345	2.20567	6.22e-07	#DC000099		chr5_22596175_22596575	-5.21448	2.53e-09	#B09C8599		chr20_16726014_16726414	1.7649	0.021807	#DC000099
chr18_5295387_5295787	3.31895	6.24e-07	#DC000099		chr12_121800643_121801043	2.63984	2.53e-09	#DC000099		chr2_8132432_8132832	1.5432	0.021902	#DC000099
chr17_32927840_32928240	5.57947	6.32e-07	#DC000099		chr10_43396842_43397242	2.4684	2.56e-09	#DC000099		chr8_91951934_91952334	1.04588	0.02192	#DC000099
chr11_70270583_70270983	2.77586	6.62e-07	#DC000099		chr15_68229126_68229526	3.21088	2.61e-09	#DC000099		chr6_2958242_2958642	-0.85122	0.02192	grey
chr16_21048267_21048667	6.53904	6.65e-07	#DC000099		chr12_30417838_30418238	-4.4587	2.67e-09	#B09C8599		chr4_64146722_64147122	1.60253	0.02192	#DC000099
chr16_89816206_89816606	2.5742	6.66e-07	#DC000099		chr14_103562463_103562863	2.84249	2.67e-09	#DC000099		chr4_179403900_179404300	1.93494	0.02192	#DC000099
chr17_42536307_42536707	2.67278	6.66e-07	#DC000099		chr12_118060550_118060950	2.26154	2.72e-09	#DC000099		chr10_122592214_122592614	1.78465	0.02192	#DC000099
chr13_31200098_31200498	3.00387	6.69e-07	#DC000099		chr17_6752520_6752920	-3.98596	2.8e-09	#B09C8599		chr9_17991526_17991926	1.50097	0.02192	#DC000099
chr20_41617859_41618259	1.91684	6.75e-07	grey		chr7_150368750_150369150	2.92472	2.8e-09	#DC000099		chr3_87027549_87027949	1.31953	0.022068	#DC000099
chr17_81804318_81804718	6.53311	6.83e-07	#DC000099		chr16_382077_382477	3.76285	2.93e-09	#DC000099		chr8_113878056_113878456	1.32276	0.022068	#DC000099
chr19_39342108_39342508	4.43437	8.3e-07	#DC000099		chr2_237590651_237591051	4.18012	2.94e-09	#DC000099		chr1_247236317_247236717	1.12159	0.022068	#DC000099
chr6_119078481_119078881	3.13366	8.41e-07	#DC000099		chr19_45097607_45098007	2.71408	2.95e-09	#DC000099		chr4_181752196_181752596	1.77382	0.022068	#DC000099
chr5_154190556_154190956	2.60568	8.72e-07	#DC000099		chr12_123533407_123533807	3.54739	2.99e-09	#DC000099		chr21_44484628_44485028	1.89211	0.022111	#DC000099
chr16_31135255_31135655	5.86619	9.19e-07	#DC000099		chr1_201267259_201267659	-4.20084	3.1e-09	#B09C8599		chr11_126956068_126956468	1.72272	0.022111	#DC000099
chr17_32487135_32487535	3.50682	9.23e-07	#DC000099		chr11_126327626_126328026	5.26108	3.15e-09	#DC000099		chr5_23757220_23757620	1.47407	0.022111	#DC000099
chr16_31472231_31472631	-3.97998	9.26e-07	#B09C8599		chr2_216013075_216013475	3.32287	3.25e-09	#DC000099		chr18_60662013_60662413	1.71803	0.022111	#DC000099
chr5_157266099_157266499	2.57695	9.62e-07	#DC000099		chr5_82357380_82357780	-4.56873	3.39e-09	#B09C8599		chr14_85348155_85348555	1.92074	0.022111	#DC000099
chr17_81917590_81917990	2.21106	9.68e-07	#DC000099		chr11_126373614_126374014	4.93425	3.41e-09	#DC000099		chr8_51231749_51232149	1.54793	0.022353	#DC000099
chr8_31639638_31640038	5.75268	9.84e-07	#DC000099		chr2_183038031_183038431	2.88154	3.43e-09	#DC000099		chr8_136966354_136966754	1.29026	0.022736	#DC000099
chr16_71883888_71884288	1.92062	9.85e-07	grey		chr6_15662327_15662727	3.16307	3.48e-09	#DC000099		chr7_9261395_9261795	1.78202	0.022923	#DC000099
chr16_KI270853v1_alt_508106_508506	3.00255	9.86e-07	#DC000099		chr11_88508462_88508862	5.04587	3.49e-09	#DC000099		chr3_149968258_149968658	-1.8005	0.023167	#B09C8599
chr8_92965694_92966094	-1.6534	9.86e-07	grey		chr6_37109504_37109904	4.59191	3.5e-09	#DC000099		chr4_166850437_166850837	1.51428	0.023212	#DC000099
chr10_73874072_73874472	2.14595	9.87e-07	#DC000099		chr13_44313442_44313842	-3.89515	3.53e-09	#B09C8599		chr12_116883152_116883552	-1.45696	0.023212	#B09C8599
chr4_2418342_2418742	2.82093	9.96e-07	#DC000099		chr21_46053082_46053482	-4.64266	3.54e-09	#B09C8599		chr2_236999611_237000011	1.78973	0.02344	#DC000099
chr2_86337242_86337642	4.19746	1e-06	#DC000099		chr3_195442520_195442920	2.51261	3.54e-09	#DC000099		chr8_87661691_87662091	1.71503	0.023597	#DC000099
chr3_179148364_179148764	1.86026	1.07e-06	grey		chr4_146957384_146957784	-4.91287	3.54e-09	#B09C8599		chr8_134713266_134713666	-1.32884	0.023597	#B09C8599
chr16_2196150_2196550	4.59686	1.08e-06	#DC000099		chr5_159209086_159209486	2.9966	3.59e-09	#DC000099		chr12_61409275_61409675	1.88209	0.023711	#DC000099
chr17_57256439_57256839	2.68922	1.09e-06	#DC000099		chr4_145482008_145482408	2.78454	3.65e-09	#DC000099		chr2_236947907_236948307	1.61371	0.023711	#DC000099
chr2_84971441_84971841	3.39013	1.11e-06	#DC000099		chr9_99259162_99259562	4.68347	3.66e-09	#DC000099		chr2_51150580_51150980	1.63438	0.023892	#DC000099
chr11_369364_369764	6.13492	1.12e-06	#DC000099		chr1_169485453_169485853	2.28402	3.66e-09	#DC000099		chr1_176249035_176249435	1.13782	0.023898	#DC000099
chr1_45206257_45206657	2.4585	1.12e-06	#DC000099		chr16_28823255_28823655	3.02227	3.7e-09	#DC000099		chr15_30196650_30197050	1.82409	0.023898	#DC000099
chr5_79236262_79236662	2.30229	1.13e-06	#DC000099		chr19_19405452_19405852	3.01135	3.71e-09	#DC000099		chr15_87058723_87059123	1.86956	0.023898	#DC000099
chr12_132084399_132084799	1.88898	1.16e-06	grey		chr18_67783166_67783566	-4.69478	3.81e-09	#B09C8599		chr13_18568049_18568449	1.39915	0.023898	#DC000099
chr19_1237391_1237791	2.32615	1.17e-06	#DC000099		chr7_43583249_43583649	2.49733	3.87e-09	#DC000099		chr8_49189055_49189455	1.83282	0.023898	#DC000099
chr16_19114166_19114566	2.1194	1.18e-06	#DC000099		chr4_183658735_183659135	3.44153	3.9e-09	#DC000099		chr7_158336937_158337337	1.54375	0.023898	#DC000099
chr1_107965051_107965451	3.9346	1.18e-06	#DC000099		chr11_14643797_14644197	5.95604	4.03e-09	#DC000099		chr9_80671640_80672040	1.56644	0.023898	#DC000099
chr21_45365270_45365670	-3.25024	1.18e-06	#B09C8599		chr11_73376623_73377023	3.08989	4.04e-09	#DC000099		chr4_30187373_30187773	1.53194	0.023898	#DC000099
chr6_123803481_123803881	3.26401	1.2e-06	#DC000099		chr17_40072391_40072791	4.91628	4.06e-09	#DC000099		chr8_53346925_53347325	1.37695	0.023898	#DC000099
chr18_48834387_48834787	-4.24068	1.22e-06	#B09C8599		chr10_110644332_110644732	4.04857	4.06e-09	#DC000099		chr3_185731542_185731942	-1.04965	0.023898	#B09C8599
chr16_69330049_69330449	1.97424	1.22e-06	grey		chr14_101948527_101948927	2.16862	4.12e-09	#DC000099		chr6_66061021_66061421	1.13569	0.023912	#DC000099
chrX_9786458_9786858	4.05025	1.22e-06	#DC000099		chr5_134225738_134226138	2.27941	4.12e-09	#DC000099		chr10_83168876_83169276	1.32433	0.024042	#DC000099
chr1_162069832_162070232	2.23584	1.22e-06	#DC000099		chr18_58362478_58362878	-4.09457	4.19e-09	#B09C8599		chr7_147608641_147609041	1.77905	0.024091	#DC000099
chr11_450208_450608	2.06247	1.29e-06	#DC000099		chr9_22008875_22009275	21.3836	4.42e-09	#DC000099		chr1_201552330_201552730	-1.5784	0.024108	#B09C8599
chr1_211416354_211416754	4.05146	1.3e-06	#DC000099		chr19_11381742_11382142	-4.08125	4.43e-09	#B09C8599		chr5_11858487_11858887	1.44649	0.024625	#DC000099
chr17_47531648_47532048	2.24749	1.3e-06	#DC000099		chr7_90384053_90384453	-4.50724	4.45e-09	#B09C8599		chr10_123791719_123792119	-1.80241	0.024625	#B09C8599
chr11_1749474_1749874	-5.17484	1.32e-06	#B09C8599		chr2_234428049_234428449	4.04639	4.45e-09	#DC000099		chr22_18550795_18551195	-1.74253	0.024625	#B09C8599
chr7_102478451_102478851	2.68981	1.34e-06	#DC000099		chr17_31549400_31549800	2.8707	4.61e-09	#DC000099		chr9_43054191_43054591	1.82541	0.024627	#DC000099
chr9_111037971_111038371	3.29331	1.38e-06	#DC000099		chr13_112968671_112969071	5.66773	4.8e-09	#DC000099		chr9_10868461_10868861	1.8374	0.024627	#DC000099
chr1_144643039_144643439	6.22966	1.39e-06	#DC000099		chr10_21534350_21534750	2.92075	4.83e-09	#DC000099		chr9_11927920_11928320	1.78194	0.024797	#DC000099
chr2_26970541_26970941	2.02161	1.42e-06	#DC000099		chr2_237688015_237688415	-2.69689	4.92e-09	#B09C8599		chr4_103622442_103622842	1.67862	0.025171	#DC000099
chr3_126983657_126984057	1.82226	1.42e-06	grey		chr12_7958952_7959352	-4.54353	5e-09	#B09C8599		chr7_52629387_52629787	1.63402	0.025177	#DC000099
chr11_68212766_68213166	2.57777	1.45e-06	#DC000099		chr3_78085841_78086241	-4.81503	5.01e-09	#B09C8599		chr15_26891759_26892159	1.14475	0.025177	#DC000099
chr11_KI270721v1_random_2337_2737	5.88307	1.47e-06	#DC000099		chr8_17362699_17363099	-4.67985	5.01e-09	#B09C8599		chr6_68423309_68423709	1.54018	0.025198	#DC000099
chr10_113553415_113553815	5.25345	1.48e-06	#DC000099		chr2_32357252_32357652	2.45788	5.03e-09	#DC000099		chr19_1410289_1410689	-1.4556	0.025208	#B09C8599
chr16_83899216_83899616	1.88463	1.52e-06	grey		chr8_75009332_75009732	4.32427	5.05e-09	#DC000099		chr21_22545688_22546088	1.78265	0.025288	#DC000099
chr17_45221949_45222349	3.34667	1.55e-06	#DC000099		chr22_38700471_38700871	2.95452	5.33e-09	#DC000099		chr7_57132862_57133262	1.36875	0.025288	#DC000099
chr2_237966893_237967293	3.62231	1.55e-06	#DC000099		chr20_5127094_5127494	3.02029	5.36e-09	#DC000099		chr22_38298874_38299274	-1.21624	0.025288	#B09C8599
chr19_35000498_35000898	1.8734	1.59e-06	grey		chr6_41941469_41941869	3.4476	5.39e-09	#DC000099		chr15_74956197_74956597	0.882793	0.025288	grey
chr15_KI270905v1_alt_4829789_4830189	5.89845	1.6e-06	#DC000099		chr12_107461331_107461731	-4.66346	5.39e-09	#B09C8599		chr2_123330889_123331289	1.62656	0.025292	#DC000099
chr8_30811882_30812282	1.4946	1.62e-06	grey		chr7_151695435_151695835	4.70736	5.44e-09	#DC000099		chr2_51806279_51806679	0.904489	0.025292	grey
chr7_726558_726958	1.83175	1.63e-06	grey		chr2_201698028_201698428	-4.54746	5.46e-09	#B09C8599		chr6_164244574_164244974	1.81147	0.025292	#DC000099
chr1_40861923_40862323	2.32584	1.63e-06	#DC000099		chr7_157565011_157565411	-5.43172	5.68e-09	#B09C8599		chr2_125936417_125936817	1.79539	0.025384	#DC000099
chr21_44300217_44300617	1.94669	1.64e-06	grey		chr10_30696111_30696511	-4.23497	5.72e-09	#B09C8599		chr4_30264514_30264914	1.62129	0.025401	#DC000099
chr8_24942039_24942439	-5.36021	1.64e-06	#B09C8599		chr19_6372752_6373152	2.55858	5.75e-09	#DC000099		chr2_236911579_236911979	0.769142	0.025534	grey
chr11_35944121_35944521	1.8685	1.68e-06	grey		chr15_92882882_92883282	3.21982	5.77e-09	#DC000099		chr9_25807418_25807818	1.73484	0.025664	#DC000099
chr21_45541940_45542340	2.28995	1.69e-06	#DC000099		chr19_34481647_34482047	4.91133	5.83e-09	#DC000099		chr2_214351425_214351825	1.45188	0.02568	#DC000099
chr2_86807880_86808280	2.9783	1.7e-06	#DC000099		chr9_106421018_106421418	-5.07403	5.94e-09	#B09C8599		chr18_55698139_55698539	1.79324	0.025686	#DC000099
chr2_231037537_231037937	4.55448	1.7e-06	#DC000099		chr20_45419273_45419673	-3.93904	5.98e-09	#B09C8599		chr5_22571314_22571714	1.69002	0.025708	#DC000099
chr2_214683867_214684267	3.56871	1.72e-06	#DC000099		chr19_1940693_1941093	2.97968	6.01e-09	#DC000099		chr10_123853629_123854029	-1.58921	0.02597	#B09C8599
chr1_247111386_247111786	3.19584	1.72e-06	#DC000099		chr4_176400593_176400993	-4.24632	6.14e-09	#B09C8599		chr18_55654274_55654674	1.62336	0.026296	#DC000099
chr5_38556239_38556639	2.39202	1.73e-06	#DC000099		chr2_238947961_238948361	-5.06796	6.18e-09	#B09C8599		chr15_46460389_46460789	1.46043	0.02653	#DC000099
chr18_8063118_8063518	6.32456	1.73e-06	#DC000099		chr17_81064815_81065215	4.49577	6.21e-09	#DC000099		chr8_114515929_114516329	1.44389	0.026817	#DC000099
chr8_94948945_94949345	3.10424	1.73e-06	#DC000099		chr20_35277656_35278056	2.55033	6.24e-09	#DC000099		chr2_5336639_5337039	1.27837	0.026871	#DC000099
chr15_78620669_78621069	6.38726	1.79e-06	#DC000099		chr3_48428969_48429369	3.08285	6.24e-09	#DC000099		chr3_127002351_127002751	-1.54052	0.027058	#B09C8599
chr3_179132334_179132734	6.39569	1.81e-06	#DC000099		chr17_78840535_78840935	3.00251	6.44e-09	#DC000099		chr6_8207592_8207992	-1.28506	0.027058	#B09C8599
chr10_123891395_123891795	6.44444	1.82e-06	#DC000099		chr2_86441306_86441706	2.65431	6.47e-09	#DC000099		chr9_73840539_73840939	1.66994	0.027071	#DC000099
chr17_78781909_78782309	2.32211	1.84e-06	#DC000099		chr2_236973012_236973412	-4.76445	6.49e-09	#B09C8599		chr7_23247740_23248140	1.05007	0.027071	#DC000099
chr6_89433268_89433668	2.46564	1.85e-06	#DC000099		chr11_67373296_67373696	2.70132	6.55e-09	#DC000099		chr4_29349291_29349691	1.73137	0.027211	#DC000099
chr9_123999764_124000164	5.78141	1.86e-06	#DC000099		chr5_8907499_8907899	-4.21181	6.59e-09	#B09C8599		chr1_114719051_114719451	-1.36247	0.027242	#B09C8599
chr12_106139151_106139551	2.372	1.87e-06	#DC000099		chr2_35462344_35462744	-4.42352	6.61e-09	#B09C8599		chr1_247747330_247747730	1.52353	0.027739	#DC000099
chr10_60733041_60733441	3.08823	1.92e-06	#DC000099		chrX_153886522_153886922	3.85256	6.69e-09	#DC000099		chr2_131815630_131816030	1.43964	0.027957	#DC000099
chr6_50819726_50820126	6.04931	1.94e-06	#DC000099		chr10_4703852_4704252	-4.03702	6.69e-09	#B09C8599		chr4_171709901_171710301	1.74174	0.027957	#DC000099
chr5_174019998_174020398	6.52192	1.94e-06	#DC000099		chr16_3457773_3458173	2.33871	6.69e-09	#DC000099		chr1_72990794_72991194	1.47195	0.02845	#DC000099
chr12_40224681_40225081	2.07651	1.96e-06	#DC000099		chr11_68146431_68146831	3.94414	6.69e-09	#DC000099		chr4_12294647_12295047	1.41007	0.028551	#DC000099
chr16_30095886_30096286	3.78822	1.97e-06	#DC000099		chr6_106546331_106546731	-3.97904	6.75e-09	#B09C8599		chr6_122138585_122138985	1.26902	0.028808	#DC000099
chr11_67372969_67373369	2.32211	1.97e-06	#DC000099		chr16_46831005_46831405	3.08611	6.76e-09	#DC000099		chr2_113212199_113212599	1.71315	0.028978	#DC000099
chr9_137295580_137295980	4.82083	1.97e-06	#DC000099		chr17_43778457_43778857	2.57817	6.86e-09	#DC000099		chr18_60964624_60965024	1.51897	0.02917	#DC000099
chr17_4584548_4584948	5.43712	2.01e-06	#DC000099		chr2_39436798_39437198	2.27839	7.03e-09	#DC000099		chr10_81194286_81194686	1.19679	0.029329	#DC000099
chr11_KI270831v1_alt_118142_118542	5.81194	2.08e-06	#DC000099		chr7_9149646_9150046	-4.75358	7.12e-09	#B09C8599		chr1_109484604_109485004	-0.91973	0.02941	grey
chr13_21060800_21061200	2.3061	2.08e-06	#DC000099		chr9_91060778_91061178	-3.62947	7.12e-09	#B09C8599		chr5_20352478_20352878	1.54599	0.0296	#DC000099
chr2_227163934_227164334	3.11661	2.18e-06	#DC000099		chr5_53419197_53419597	-5.07132	7.27e-09	#B09C8599		chr6_31498722_31499122	-1.0103	0.029603	#B09C8599
chr7_75638936_75639336	2.82547	2.19e-06	#DC000099		chr1_185316603_185317003	1.93809	7.3e-09	#DC000099		chr14_58180969_58181369	-1.0587	0.029632	#B09C8599
chr10_122461666_122462066	3.10772	2.21e-06	#DC000099		chr11_68460645_68461045	2.7665	7.34e-09	#DC000099		chr8_14566865_14567265	1.34735	0.029717	#DC000099
chr9_83817299_83817699	2.69557	2.23e-06	#DC000099		chr5_10229695_10230095	-4.49562	7.35e-09	#B09C8599		chr15_87196908_87197308	1.67046	0.030132	#DC000099
chr17_50865588_50865988	2.29706	2.24e-06	#DC000099		chr22_24985497_24985897	-4.72376	7.35e-09	#B09C8599		chr8_61308952_61309352	1.54736	0.030737	#DC000099
chr1_26066730_26067130	5.8973	2.27e-06	#DC000099		chr2_236642827_236643227	-4.19725	7.39e-09	#B09C8599		chr1_196933533_196933933	1.28208	0.030763	#DC000099
chr12_73153182_73153582	6.24567	2.28e-06	#DC000099		chr2_86720280_86720680	3.01596	7.65e-09	#DC000099		chr8_87323196_87323596	1.34367	0.030844	#DC000099
chr3_151874624_151875024	5.96565	2.3e-06	#DC000099		chr14_75453389_75453789	4.55764	7.71e-09	#DC000099		chr4_116816235_116816635	1.45947	0.031086	#DC000099
chr20_63272919_63273319	1.61996	2.33e-06	grey		chr5_5288018_5288418	-4.13483	7.71e-09	#B09C8599		chr2_228180710_228181110	1.45843	0.031111	#DC000099
chr3_14602507_14602907	5.88804	2.38e-06	#DC000099		chr5_111830060_111830460	-4.57786	7.72e-09	#B09C8599		chr2_123455133_123455533	1.59187	0.031296	#DC000099
chr4_78150009_78150409	5.80906	2.38e-06	#DC000099		chr14_48323244_48323644	-5.28182	7.87e-09	#B09C8599		chr7_146177911_146178311	1.64463	0.031645	#DC000099
chr4_113117082_113117482	4.78272	2.46e-06	#DC000099		chr2_207184617_207185017	-4.29499	7.88e-09	#B09C8599		chr16_14307723_14308123	-0.93698	0.031788	grey
chr5_7396055_7396455	5.78177	2.51e-06	#DC000099		chr1_209633632_209634032	-4.63919	8e-09	#B09C8599		chr11_97900178_97900578	1.46268	0.031808	#DC000099
chr19_2819992_2820392	2.15044	2.51e-06	#DC000099		chr3_150408471_150408871	2.15236	8e-09	#DC000099		chr5_119923683_119924083	1.22051	0.031808	#DC000099
chr11_85718427_85718827	-3.86048	2.51e-06	#B09C8599		chr18_23141499_23141899	4.94007	8e-09	#DC000099		chr13_57442433_57442833	1.66182	0.031808	#DC000099
chr3_13419749_13420149	3.99929	2.57e-06	#DC000099		chr20_62303002_62303402	3.32995	8e-09	#DC000099		chr6_78462950_78463350	1.62494	0.031808	#DC000099
chrX_6226176_6226576	4.70268	2.69e-06	#DC000099		chr8_58801069_58801469	-2.56482	8e-09	#B09C8599		chr12_127699635_127700035	1.65513	0.031808	#DC000099
chr2_176130100_176130500	2.87564	2.72e-06	#DC000099		chr10_90226962_90227362	-4.60718	8.09e-09	#B09C8599		chr13_96764970_96765370	1.25669	0.031808	#DC000099
chr5_155728016_155728416	6.06155	2.77e-06	#DC000099		chr6_13814165_13814565	2.53865	8.2e-09	#DC000099		chr8_51474768_51475168	1.63104	0.032101	#DC000099
chr12_83871018_83871418	6.21377	2.77e-06	#DC000099		chr22_26610295_26610695	-5.13698	8.33e-09	#B09C8599		chr10_9414882_9415282	1.34166	0.032745	#DC000099
chr15_40441405_40441805	3.28153	2.8e-06	#DC000099		chr7_74657887_74658287	3.09821	8.33e-09	#DC000099		chr12_14567386_14567786	1.33211	0.033015	#DC000099
chr7_29806636_29807036	3.70715	2.83e-06	#DC000099		chr5_126884612_126885012	-4.51361	8.45e-09	#B09C8599		chr4_28556905_28557305	1.5955	0.033031	#DC000099
chr20_32482966_32483366	2.28219	2.9e-06	#DC000099		chr4_72971747_72972147	-4.8792	8.46e-09	#B09C8599		chr8_15917759_15918159	1.44481	0.033031	#DC000099
chr19_6590542_6590942	-1.53653	2.95e-06	grey		chr17_29176817_29177217	3.03884	8.62e-09	#DC000099		chr9_11809718_11810118	1.63486	0.033273	#DC000099
chr4_131209509_131209909	5.7103	2.95e-06	#DC000099		chr5_160548702_160549102	-4.81668	8.69e-09	#B09C8599		chr8_113546897_113547297	1.53597	0.033273	#DC000099
chr1_2050363_2050763	3.46183	3e-06	#DC000099		chr11_126992419_126992819	-4.1113	8.77e-09	#B09C8599		chr7_101729403_101729803	-1.542	0.033404	#B09C8599
chr6_2245321_2245721	2.67863	3.12e-06	#DC000099		chr2_229489292_229489692	-4.57665	8.77e-09	#B09C8599		chr11_97198608_97199008	1.58427	0.033405	#DC000099
chr15_65045624_65046024	5.91307	3.17e-06	#DC000099		chr5_10353790_10354190	2.07471	8.81e-09	#DC000099		chr12_74388934_74389334	1.62938	0.033405	#DC000099
chr7_3301204_3301604	3.20802	3.2e-06	#DC000099		chr21_38244741_38245141	-4.68557	8.85e-09	#B09C8599		chr4_27771256_27771656	1.10908	0.033584	#DC000099
chr2_98936188_98936588	4.04003	3.22e-06	#DC000099		chr2_9179367_9179767	-4.15854	8.9e-09	#B09C8599		chr8_49019982_49020382	1.27398	0.033584	#DC000099
chr21_42654058_42654458	4.01429	3.24e-06	#DC000099		chr11_97966244_97966644	-5.40291	8.91e-09	#B09C8599		chr2_236690498_236690898	1.48529	0.033728	#DC000099
chr16_78202_78602	2.149	3.28e-06	#DC000099		chr6_36986033_36986433	2.69069	9.01e-09	#DC000099		chr5_19392534_19392934	1.54698	0.033728	#DC000099
chrX_150693532_150693932	2.50074	3.28e-06	#DC000099		chr7_1940762_1941162	-5.13046	9.06e-09	#B09C8599		chr4_29804963_29805363	1.13882	0.033728	#DC000099
chr2_39120243_39120643	1.85512	3.29e-06	grey		chr12_62934686_62935086	3.65718	9.45e-09	#DC000099		chr1_176595018_176595418	1.1771	0.033728	#DC000099
chr7_103074993_103075393	2.60682	3.33e-06	#DC000099		chr12_42144287_42144687	3.09183	9.46e-09	#DC000099		chr4_27813758_27814158	1.28867	0.033728	#DC000099
chr16_49855325_49855725	2.39483	3.33e-06	#DC000099		chr16_30334936_30335336	2.40125	9.49e-09	#DC000099		chr7_109624294_109624694	1.56664	0.033728	#DC000099
chr6_41546908_41547308	2.33491	3.36e-06	#DC000099		chr8_101205478_101205878	2.38447	9.49e-09	#DC000099		chr2_125478165_125478565	1.61492	0.033886	#DC000099
chr5_174336463_174336863	-4.70256	3.37e-06	#B09C8599		chr11_124899402_124899802	-4.79335	9.5e-09	#B09C8599		chr8_6201967_6202367	1.57397	0.033993	#DC000099
chr19_49850966_49851366	1.90059	3.39e-06	grey		chr11_14358669_14359069	3.0135	9.68e-09	#DC000099		chr4_43246179_43246579	1.47482	0.034007	#DC000099
chr4_1871771_1872171	2.52525	3.39e-06	#DC000099		chr6_37170778_37171178	3.02282	9.71e-09	#DC000099		chr7_129531518_129531918	-0.88068	0.03409	grey
chr7_1027830_1028230	2.12506	3.4e-06	#DC000099		chr11_65662652_65663052	2.72085	9.82e-09	#DC000099		chr8_107982849_107983249	1.53754	0.03409	#DC000099
chr7_99143502_99143902	2.61558	3.44e-06	#DC000099		chr20_35111365_35111765	-4.14145	9.86e-09	#B09C8599		chr8_107915572_107915972	1.49403	0.03411	#DC000099
chr16_73058176_73058576	2.84723	3.46e-06	#DC000099		chr6_148524715_148525115	-4.74175	9.91e-09	#B09C8599		chr8_137040798_137041198	1.28886	0.034208	#DC000099
chr11_101852580_101852980	6.41367	3.46e-06	#DC000099		chr13_49792189_49792589	3.06127	9.92e-09	#DC000099		chr7_136630334_136630734	1.32991	0.034234	#DC000099
chr4_166463328_166463728	5.82931	3.56e-06	#DC000099		chr2_236743893_236744293	-4.71499	1.01e-08	#B09C8599		chr13_54335623_54336023	1.52896	0.03428	#DC000099
chr6_15400218_15400618	5.73975	3.56e-06	#DC000099		chr18_12376792_12377192	3.03274	1.02e-08	#DC000099		chr11_45285712_45286112	1.59278	0.034854	#DC000099
chr6_111872864_111873264	3.49934	3.57e-06	#DC000099		chr7_140924479_140924879	2.668	1.04e-08	#DC000099		chr7_37699268_37699668	1.57209	0.034854	#DC000099
chr12_50057413_50057813	2.55448	3.62e-06	#DC000099		chr7_131188316_131188716	-3.04654	1.05e-08	#B09C8599		chr15_48293915_48294315	1.29751	0.034854	#DC000099
chr7_129188996_129189396	2.66315	3.66e-06	#DC000099		chr2_108786745_108787145	2.89207	1.07e-08	#DC000099		chr19_50699865_50700265	-1.26329	0.034854	#B09C8599
chr7_137774392_137774792	-4.98039	3.71e-06	#B09C8599		chr6_35497274_35497674	3.00123	1.07e-08	#DC000099		chr7_142349744_142350144	1.07176	0.034854	#DC000099
chr6_37819642_37820042	2.65406	3.72e-06	#DC000099		chr5_177447270_177447670	2.51765	1.1e-08	#DC000099		chr5_128259483_128259883	1.54616	0.034854	#DC000099
chr22_33920574_33920974	4.65362	3.74e-06	#DC000099		chr11_100830652_100831052	3.1919	1.12e-08	#DC000099		chr5_106154179_106154579	1.46017	0.034854	#DC000099
chr6_41895066_41895466	2.21619	3.75e-06	#DC000099		chr3_58260658_58261058	-4.68251	1.15e-08	#B09C8599		chr2_220963435_220963835	1.33478	0.034854	#DC000099
chr1_7940279_7940679	-3.65933	3.81e-06	#B09C8599		chr7_327200_327600	4.87109	1.15e-08	#DC000099		chr7_34161694_34162094	1.58269	0.034963	#DC000099
chr7_123527918_123528318	6.46392	3.81e-06	#DC000099		chr16_87383358_87383758	3.82372	1.16e-08	#DC000099		chr2_111974975_111975375	-1.55255	0.034998	#B09C8599
chr4_184804243_184804643	6.35251	3.88e-06	#DC000099		chr19_1407768_1408168	2.77922	1.17e-08	#DC000099		chr8_51222861_51223261	1.39468	0.035011	#DC000099
chr19_1941543_1941943	1.72512	3.89e-06	grey		chr8_22109060_22109460	2.80887	1.17e-08	#DC000099		chr4_30353386_30353786	1.54394	0.035018	#DC000099
chr6_48068562_48068962	5.10012	4.13e-06	#DC000099		chr12_46260363_46260763	3.85734	1.18e-08	#DC000099		chr5_18906547_18906947	0.997804	0.035018	grey
chr3_166574994_166575394	5.66774	4.16e-06	#DC000099		chr16_71474709_71475109	-4.62204	1.19e-08	#B09C8599		chr8_105047558_105047958	1.37315	0.035018	#DC000099
chrX_17860857_17861257	4.39426	4.38e-06	#DC000099		chr11_12674449_12674849	3.3912	1.21e-08	#DC000099		chr6_41894344_41894744	-0.96308	0.035018	grey
chr5_54517885_54518285	1.80159	4.44e-06	grey		chr11_61923476_61923876	6.04415	1.21e-08	#DC000099		chr4_28027462_28027862	1.51528	0.035018	#DC000099
chr2_105745163_105745563	2.25877	4.52e-06	#DC000099		chr1_224637522_224637922	-4.82355	1.22e-08	#B09C8599		chr5_153700304_153700704	1.56246	0.035024	#DC000099
chr12_118060852_118061252	2.73138	4.54e-06	#DC000099		chr2_240560480_240560880	2.55612	1.22e-08	#DC000099		chr2_50016330_50016730	1.53834	0.035024	#DC000099
chr18_6414526_6414926	3.8396	4.59e-06	#DC000099		chr1_15758939_15759339	5.51471	1.22e-08	#DC000099		chr10_15994221_15994621	1.51827	0.035036	#DC000099
chr15_29968609_29969009	6.06729	4.66e-06	#DC000099		chr6_159969159_159969559	3.50795	1.23e-08	#DC000099		chr8_49621340_49621740	1.55981	0.035036	#DC000099
chr1_KI270763v1_alt_866527_866927	5.67586	4.77e-06	#DC000099		chr6_132512758_132513158	3.3752	1.24e-08	#DC000099		chr5_18296144_18296544	1.24815	0.035036	#DC000099
chr17_44123295_44123695	2.33143	4.77e-06	#DC000099		chr3_171810049_171810449	2.18414	1.29e-08	#DC000099		chr5_12151350_12151750	1.41601	0.035036	#DC000099
chr11_32829746_32830146	1.80558	4.86e-06	grey		chr2_225091251_225091651	-5.11511	1.29e-08	#B09C8599		chr2_137952456_137952856	-1.33543	0.035036	#B09C8599
chr10_28533395_28533795	2.17085	4.95e-06	#DC000099		chr19_3933349_3933749	5.62777	1.29e-08	#DC000099		chr7_123770204_123770604	-1.36895	0.035104	#B09C8599
chr13_73059472_73059872	2.62345	4.95e-06	#DC000099		chr11_32893301_32893701	2.35921	1.3e-08	#DC000099		chr15_46401897_46402297	0.900589	0.035331	grey
chr2_235669588_235669988	3.70984	4.95e-06	#DC000099		chr3_182793613_182794013	3.20633	1.3e-08	#DC000099		chr3_13114722_13115122	-1.29405	0.035388	#B09C8599
chr1_206201659_206202059	5.60858	5.08e-06	#DC000099		chr2_64653646_64654046	2.46457	1.3e-08	#DC000099		chr12_84460250_84460650	0.820709	0.035402	grey
chr1_214673116_214673516	6.28174	5.09e-06	#DC000099		chr21_43789551_43789951	2.59794	1.31e-08	#DC000099		chr7_9917047_9917447	1.02096	0.03567	#DC000099
chr3_159789816_159790216	5.6421	5.09e-06	#DC000099		chr1_67978737_67979137	-4.40533	1.34e-08	#B09C8599		chr6_51981272_51981672	-0.887	0.03567	grey
chr3_119597797_119598197	3.3278	5.14e-06	#DC000099		chr18_7566683_7567083	2.92864	1.42e-08	#DC000099		chr7_137526696_137527096	1.49569	0.03567	#DC000099
chr6_43509882_43510282	2.45581	5.21e-06	#DC000099		chr1_206905530_206905930	-4.72514	1.47e-08	#B09C8599		chr15_88223093_88223493	1.52506	0.03567	#DC000099
chr4_2462513_2462913	4.17609	5.29e-06	#DC000099		chr5_33312148_33312548	-4.17001	1.47e-08	#B09C8599		chr8_95673929_95674329	1.44792	0.035886	#DC000099
chr13_27920108_27920508	4.02751	5.3e-06	#DC000099		chr5_77775806_77776206	1.88094	1.5e-08	#DC000099		chr4_178240930_178241330	1.47666	0.035886	#DC000099
chr10_132036616_132037016	6.38197	5.33e-06	#DC000099		chr20_43781726_43782126	-4.68887	1.53e-08	#B09C8599		chr7_43669340_43669740	-1.00215	0.035886	#B09C8599
chr16_30194521_30194921	2.762	5.44e-06	#DC000099		chr19_4065152_4065552	2.93033	1.53e-08	#DC000099		chr12_116876389_116876789	-1.02098	0.035886	#B09C8599
chr20_19990472_19990872	5.68482	5.45e-06	#DC000099		chr8_50139986_50140386	-4.44425	1.53e-08	#B09C8599		chr10_105693344_105693744	1.10563	0.036172	#DC000099
chr10_119651837_119652237	1.85795	5.45e-06	grey		chr19_12945835_12946235	2.04128	1.55e-08	#DC000099		chr17_41931976_41932376	-0.84178	0.036187	grey
chr1_154558432_154558832	2.5705	5.51e-06	#DC000099		chr2_229921464_229921864	2.44701	1.56e-08	#DC000099		chr9_127121669_127122069	1.26101	0.036196	#DC000099
chr17_68291577_68291977	2.2504	5.78e-06	#DC000099		chr20_4082643_4083043	-4.5344	1.59e-08	#B09C8599		chr12_116881963_116882363	-1.36325	0.036197	#B09C8599
chr8_103372240_103372640	-4.5304	5.78e-06	#B09C8599		chr14_49767999_49768399	3.06369	1.59e-08	#DC000099		chr21_21980879_21981279	1.46107	0.036197	#DC000099
chr5_134004213_134004613	2.12527	5.82e-06	#DC000099		chr10_113056399_113056799	-3.73126	1.6e-08	#B09C8599		chr8_61456489_61456889	1.48278	0.036197	#DC000099
chr7_75410267_75410667	3.61887	5.82e-06	#DC000099		chr21_42002856_42003256	-4.65734	1.6e-08	#B09C8599		chr8_95910633_95911033	1.53736	0.036313	#DC000099
chr1_10530471_10530871	-4.84221	5.82e-06	#B09C8599		chr7_101718152_101718552	-3.84768	1.62e-08	#B09C8599		chr4_29844584_29844984	0.713653	0.036319	grey
chr16_19884214_19884614	1.52154	5.82e-06	grey		chr9_79610695_79611095	-4.07095	1.74e-08	#B09C8599		chr8_50377803_50378203	1.0459	0.036697	#DC000099
chr1_31470891_31471291	5.15765	6e-06	#DC000099		chr6_136549992_136550392	3.65817	1.77e-08	#DC000099		chr6_7887364_7887764	-0.74464	0.036697	grey
chr16_4614327_4614727	2.15566	6.02e-06	#DC000099		chr19_29212679_29213079	2.84536	1.77e-08	#DC000099		chr7_23528221_23528621	-0.59915	0.036906	grey
chr7_74061909_74062309	-3.3253	6.06e-06	#B09C8599		chr8_75407603_75408003	2.82283	1.83e-08	#DC000099		chr16_75920869_75921269	1.51657	0.036951	#DC000099
chr11_76380675_76381075	2.51944	6.17e-06	#DC000099		chr10_133308565_133308965	2.87992	1.83e-08	#DC000099		chr20_12482434_12482834	1.50836	0.037224	#DC000099
chr11_64186088_64186488	2.68396	6.4e-06	#DC000099		chr6_63572661_63573061	2.5386	1.83e-08	#DC000099		chr5_22696052_22696452	1.39734	0.037224	#DC000099
chr10_44978370_44978770	-2.54634	6.58e-06	#B09C8599		chr11_207323_207723	2.18173	1.83e-08	#DC000099		chr8_113046087_113046487	1.15652	0.037229	#DC000099
chr4_56049216_56049616	3.24663	6.63e-06	#DC000099		chr2_42810125_42810525	2.3442	1.86e-08	#DC000099		chr9_12009555_12009955	1.16365	0.037229	#DC000099
chr12_116037608_116038008	5.55246	6.7e-06	#DC000099		chr14_49634505_49634905	2.35825	1.94e-08	#DC000099		chr6_50850360_50850760	1.51721	0.037229	#DC000099
chr16_50548154_50548554	2.71638	6.7e-06	#DC000099		chr9_12859738_12860138	-4.55864	1.97e-08	#B09C8599		chr5_130732974_130733374	1.14912	0.037281	#DC000099
chr3_32817865_32818265	5.86555	6.73e-06	#DC000099		chr17_81871199_81871599	2.70051	1.99e-08	#DC000099		chr8_63953746_63954146	1.45877	0.037791	#DC000099
chr16_4538209_4538609	2.23874	6.92e-06	#DC000099		chr5_173616193_173616593	2.43975	2.02e-08	#DC000099		chr1_54402946_54403346	-1.15165	0.037791	#B09C8599
chrX_131763402_131763802	5.96399	6.92e-06	#DC000099		chr13_48775508_48775908	-4.443	2.02e-08	#B09C8599		chr4_180182489_180182889	1.40786	0.037791	#DC000099
chr16_68737318_68737718	4.08726	6.94e-06	#DC000099		chr21_29342222_29342622	-4.33834	2.04e-08	#B09C8599		chr18_56040168_56040568	1.34345	0.037791	#DC000099
chr21_34614877_34615277	2.43541	7.03e-06	#DC000099		chr14_33647524_33647924	-4.81718	2.07e-08	#B09C8599		chr2_220940563_220940963	1.46794	0.037791	#DC000099
chrX_73214421_73214821	3.94548	7.06e-06	#DC000099		chr11_70935121_70935521	-5.4308	2.09e-08	#B09C8599		chr5_33442567_33442967	-1.17528	0.037791	#B09C8599
chr7_100271762_100272162	2.34288	7.09e-06	#DC000099		chr1_109397465_109397865	4.48459	2.12e-08	#DC000099		chr5_45702663_45703063	1.36092	0.037791	#DC000099
chr1_75615597_75615997	2.74912	7.19e-06	#DC000099		chr6_36196730_36197130	2.83728	2.12e-08	#DC000099		chr20_57265038_57265438	1.08634	0.037791	#DC000099
chrX_8731637_8732037	4.77322	7.19e-06	#DC000099		chr16_4616591_4616991	2.04705	2.12e-08	#DC000099		chr7_141074580_141074980	0.922765	0.037818	grey
chr12_132144238_132144638	2.04582	7.28e-06	#DC000099		chr6_14711606_14712006	-4.71252	2.13e-08	#B09C8599		chr9_26601972_26602372	1.29743	0.037845	#DC000099
chr3_126083577_126083977	1.56856	7.28e-06	grey		chr21_41622577_41622977	-4.30293	2.16e-08	#B09C8599		chr10_90531126_90531526	1.49603	0.037938	#DC000099
chr3_123991636_123992036	3.54644	7.28e-06	#DC000099		chr10_110497507_110497907	2.48036	2.18e-08	#DC000099		chr1_238985114_238985514	1.35244	0.037954	#DC000099
chr15_KI270905v1_alt_2480401_2480801	5.55715	7.37e-06	#DC000099		chr16_29594831_29595231	2.2816	2.2e-08	#DC000099		chr18_56159246_56159646	1.4968	0.037954	#DC000099
chr5_14581682_14582082	2.23405	7.54e-06	#DC000099		chr8_141000962_141001362	2.92755	2.24e-08	#DC000099		chr15_63600261_63600661	-1.31374	0.038159	#B09C8599
chr19_3933621_3934021	4.59409	7.63e-06	#DC000099		chr1_64966091_64966491	2.82596	2.3e-08	#DC000099		chr16_63888390_63888790	1.46467	0.038361	#DC000099
chr16_69397367_69397767	5.29347	7.68e-06	#DC000099		chr1_37807770_37808170	2.83991	2.3e-08	#DC000099		chr7_29297679_29298079	-1.28668	0.038556	#B09C8599
chr9_117414706_117415106	4.00296	7.75e-06	#DC000099		chr2_133667133_133667533	-4.46507	2.31e-08	#B09C8599		chr9_73882981_73883381	1.48594	0.038556	#DC000099
chr1_242524373_242524773	5.07644	7.83e-06	#DC000099		chr16_54928524_54928924	3.36138	2.32e-08	#DC000099		chr4_170566170_170566570	0.929483	0.038556	grey
chr14_105168035_105168435	3.8205	7.94e-06	#DC000099		chr1_224652453_224652853	-4.17019	2.34e-08	#B09C8599		chr16_85056093_85056493	-0.61783	0.039044	grey
chr20_58692897_58693297	2.56833	7.94e-06	#DC000099		chr13_21061149_21061549	2.5468	2.34e-08	#DC000099		chr2_220972722_220973122	1.40641	0.03912	#DC000099
chr4_78776288_78776688	2.50494	7.94e-06	#DC000099		chr10_96720478_96720878	3.7967	2.37e-08	#DC000099		chr8_51432691_51433091	1.37088	0.03912	#DC000099
chr22_16601777_16602177	6.29407	7.94e-06	#DC000099		chr11_61161124_61161524	2.94069	2.38e-08	#DC000099		chr1_188602645_188603045	1.32857	0.039407	#DC000099
chr3_50503167_50503567	5.42729	8.3e-06	#DC000099		chr17_1455853_1456253	2.55084	2.38e-08	#DC000099		chr3_180585990_180586390	1.40339	0.039407	#DC000099
chr16_88706364_88706764	1.60099	8.3e-06	grey		chr8_125328740_125329140	-3.32472	2.38e-08	#B09C8599		chr5_19632072_19632472	1.46136	0.039538	#DC000099
chr12_53990672_53991072	-4.04017	8.39e-06	#B09C8599		chr12_127550564_127550964	-4.25861	2.38e-08	#B09C8599		chr9_25147935_25148335	0.967566	0.039538	grey
chr1_146228314_146228714	2.40346	8.42e-06	#DC000099		chr2_40033344_40033744	-4.77028	2.4e-08	#B09C8599		chr8_39471147_39471547	1.37972	0.039538	#DC000099
chr20_6736054_6736454	5.31105	8.44e-06	#DC000099		chr5_5290953_5291353	-4.25666	2.47e-08	#B09C8599		chr20_62740039_62740439	-1.00162	0.039544	#B09C8599
chr17_40362908_40363308	2.32484	8.47e-06	#DC000099		chr22_37273196_37273596	-4.25958	2.48e-08	#B09C8599		chr7_113331259_113331659	1.40329	0.039544	#DC000099
chr1_40665450_40665850	2.22212	8.66e-06	#DC000099		chr19_1103933_1104333	3.2792	2.53e-08	#DC000099		chr5_119806882_119807282	0.855128	0.039544	grey
chr11_308301_308701	2.41759	8.9e-06	#DC000099		chr10_102119883_102120283	2.4318	2.54e-08	#DC000099		chr8_91611783_91612183	0.947552	0.039677	grey
chr19_42242403_42242803	2.38568	8.97e-06	#DC000099		chr6_124962176_124962576	3.45675	2.56e-08	#DC000099		chr8_108070195_108070595	1.45076	0.039677	#DC000099
chr9_69763400_69763800	5.44122	9.11e-06	#DC000099		chr1_58546265_58546665	2.19357	2.57e-08	#DC000099		chr8_95954668_95955068	1.38268	0.039766	#DC000099
chr16_50368382_50368782	1.69757	9.15e-06	grey		chr11_110093102_110093502	3.06613	2.59e-08	#DC000099		chr8_113946205_113946605	1.40245	0.039768	#DC000099
chr1_171373624_171374024	6.16963	9.17e-06	#DC000099		chr17_67431351_67431751	-3.92302	2.59e-08	#B09C8599		chr10_19040399_19040799	1.20682	0.039939	#DC000099
chr12_64780918_64781318	3.14429	9.19e-06	#DC000099		chr13_42720121_42720521	-4.67688	2.6e-08	#B09C8599		chr12_33683426_33683826	1.29148	0.040075	#DC000099
chr2_227472560_227472960	2.19874	9.21e-06	#DC000099		chr5_137889403_137889803	5.92251	2.6e-08	#DC000099		chr5_161168948_161169348	1.43291	0.040199	#DC000099
chr4_1794166_1794566	2.91261	9.25e-06	#DC000099		chr19_58544328_58544728	2.92183	2.61e-08	#DC000099		chr17_14015419_14015819	0.859106	0.040298	grey
chr6_4776717_4777117	2.88575	9.29e-06	#DC000099		chr16_71723264_71723664	3.22919	2.61e-08	#DC000099		chr8_14219437_14219837	1.41397	0.040851	#DC000099
chr14_103715992_103716392	2.5174	9.52e-06	#DC000099		chr16_588959_589359	2.84438	2.63e-08	#DC000099		chr6_68243592_68243992	1.43751	0.040858	#DC000099
chr5_105392188_105392588	5.33092	9.65e-06	#DC000099		chr13_36346035_36346435	2.78296	2.64e-08	#DC000099		chr12_103302163_103302563	1.21869	0.040858	#DC000099
chr19_3154815_3155215	-4.95275	9.7e-06	#B09C8599		chr1_51897196_51897596	-4.17878	2.74e-08	#B09C8599		chr2_210754621_210755021	1.4225	0.040939	#DC000099
chr12_94148491_94148891	4.35653	1.01e-05	#DC000099		chr9_95783430_95783830	-4.10161	2.77e-08	#B09C8599		chr7_19106340_19106740	0.940862	0.040939	grey
chr9_21974510_21974910	6.12142	1.01e-05	#DC000099		chr7_876216_876616	3.28386	2.79e-08	#DC000099		chr1_95944769_95945169	0.871676	0.040939	grey
chr19_9936113_9936513	4.22288	1.02e-05	#DC000099		chr5_150000703_150001103	2.22753	2.79e-08	#DC000099		chr13_58385300_58385700	1.1343	0.040939	#DC000099
chr3_194633050_194633450	1.68159	1.03e-05	grey		chr16_72191_72591	3.14538	2.83e-08	#DC000099		chr20_64080219_64080619	-0.75242	0.041209	grey
chrX_147181384_147181784	4.97966	1.03e-05	#DC000099		chr1_11990414_11990814	4.3406	2.9e-08	#DC000099		chr8_39326737_39327137	1.34913	0.041209	#DC000099
chr7_39950788_39951188	1.80076	1.03e-05	grey		chr18_32366073_32366473	4.39492	2.95e-08	#DC000099		chr18_64651452_64651852	1.17046	0.041219	#DC000099
chr5_132257608_132258008	5.90495	1.04e-05	#DC000099		chr9_16344084_16344484	-4.47175	2.95e-08	#B09C8599		chr8_39522594_39522994	1.42464	0.041349	#DC000099
chr19_54102711_54103111	5.40647	1.04e-05	#DC000099		chr18_9614176_9614576	3.24503	2.96e-08	#DC000099		chr16_22308805_22309205	-0.56363	0.041358	grey
chr6_71398150_71398550	5.51219	1.04e-05	#DC000099		chr5_132771309_132771709	4.01756	2.99e-08	#DC000099		chr5_29651007_29651407	1.05647	0.041496	#DC000099
chr13_113490633_113491033	3.23389	1.05e-05	#DC000099		chr2_158457576_158457976	2.56396	2.99e-08	#DC000099		chr4_63152849_63153249	1.39553	0.041496	#DC000099
chr11_129279136_129279536	3.74281	1.06e-05	#DC000099		chr19_10960794_10961194	3.20917	3e-08	#DC000099		chr3_161725851_161726251	1.28788	0.041558	#DC000099
chr7_74789317_74789717	5.49936	1.08e-05	#DC000099		chr15_32342136_32342536	5.34998	3e-08	#DC000099		chr4_12027095_12027495	0.822604	0.041558	grey
chr1_41241668_41242068	2.1497	1.08e-05	#DC000099		chr22_42887677_42888077	4.79795	3.08e-08	#DC000099		chrX_125491722_125492122	1.40951	0.041729	#DC000099
chr9_73065029_73065429	6.08445	1.09e-05	#DC000099		chr8_78508260_78508660	-4.38675	3.16e-08	#B09C8599		chr2_51871062_51871462	0.975626	0.041729	grey
chr12_30754634_30755034	2.9644	1.09e-05	#DC000099		chr14_105092432_105092832	2.65668	3.21e-08	#DC000099		chr9_104568498_104568898	0.897139	0.042255	grey
chr17_44199300_44199700	2.68383	1.09e-05	#DC000099		chr1_230113922_230114322	-4.56073	3.22e-08	#B09C8599		chr1_58903142_58903542	-1.30768	0.042255	#B09C8599
chr16_788175_788575	2.75396	1.1e-05	#DC000099		chr8_104746428_104746828	-4.23948	3.26e-08	#B09C8599		chr4_189449166_189449566	1.37664	0.042283	#DC000099
chr20_64327758_64328158	5.72432	1.1e-05	#DC000099		chr16_71808548_71808948	1.63715	3.31e-08	#DC000099		chr4_30314553_30314953	1.08177	0.042333	#DC000099
chrUn_GL000195v1_73895_74295	5.38158	1.1e-05	#DC000099		chr2_199229383_199229783	-4.7344	3.33e-08	#B09C8599		chr21_10427317_10427717	0.95255	0.042333	grey
chr11_78417352_78417752	2.32855	1.1e-05	#DC000099		chr12_43805987_43806387	2.46527	3.33e-08	#DC000099		chr5_80826563_80826963	-0.86636	0.042601	grey
chr8_98045139_98045539	-1.49972	1.11e-05	grey		chr2_199303465_199303865	-4.66036	3.34e-08	#B09C8599		chr3_180292767_180293167	1.18465	0.042601	#DC000099
chr1_6179503_6179903	6.10843	1.12e-05	#DC000099		chr2_234378165_234378565	-4.23107	3.36e-08	#B09C8599		chr4_29370809_29371209	1.14213	0.042601	#DC000099
chr20_25248362_25248762	1.73465	1.14e-05	grey		chr5_9188395_9188795	-4.44293	3.36e-08	#B09C8599		chr1_176666988_176667388	1.36854	0.042601	#DC000099
chr11_68312848_68313248	2.68057	1.15e-05	#DC000099		chr7_145624300_145624700	-3.83742	3.49e-08	#B09C8599		chr16_55324555_55324955	0.542593	0.042601	grey
chr1_224434446_224434846	2.27248	1.16e-05	#DC000099		chr2_38376887_38377287	2.43175	3.53e-08	#DC000099		chr6_17750076_17750476	-0.78243	0.042694	grey
chr13_94712928_94713328	5.72205	1.2e-05	#DC000099		chr12_71754813_71755213	2.47638	3.56e-08	#DC000099		chr13_18258914_18259314	0.950769	0.042991	grey
chr17_39618025_39618425	1.96481	1.21e-05	grey		chr11_122197377_122197777	-4.24173	3.56e-08	#B09C8599		chr11_44319523_44319923	-0.99299	0.043246	grey
chr2_101473767_101474167	-5.33471	1.25e-05	#B09C8599		chr12_77189614_77190014	-4.37772	3.63e-08	#B09C8599		chr21_10465453_10465853	1.27597	0.043429	#DC000099
chr14_94769863_94770263	4.29712	1.26e-05	#DC000099		chr17_68512342_68512742	2.45163	3.63e-08	#DC000099		chr15_29698110_29698510	-1.09867	0.043429	#B09C8599
chr10_107164713_107165113	5.81948	1.26e-05	#DC000099		chr18_59814571_59814971	-4.79395	3.63e-08	#B09C8599		chr21_8213023_8213423	0.40615	0.043643	grey
chr19_1567092_1567492	2.27467	1.27e-05	#DC000099		chr2_207513773_207514173	-4.01883	3.63e-08	#B09C8599		chr3_122565135_122565535	-0.77441	0.043643	grey
chr10_125896118_125896518	2.33601	1.28e-05	#DC000099		chr5_27328319_27328719	-4.51382	3.63e-08	#B09C8599		chr6_16218173_16218573	-0.79822	0.043707	grey
chr5_75052855_75053255	2.36417	1.29e-05	#DC000099		chr11_57667883_57668283	2.46287	3.66e-08	#DC000099		chr21_5233558_5233958	1.28822	0.043768	#DC000099
chr8_108248329_108248729	-1.57505	1.3e-05	grey		chr20_34825259_34825659	3.31367	3.72e-08	#DC000099		chr2_220988246_220988646	0.909931	0.043768	grey
chr10_650143_650543	4.66556	1.3e-05	#DC000099		chr20_63215735_63216135	3.02906	3.73e-08	#DC000099		chr8_79590797_79591197	1.10743	0.044202	#DC000099
chr11_134069006_134069406	6.01882	1.31e-05	#DC000099		chr12_133130176_133130576	2.59888	3.74e-08	#DC000099		chr15_63382121_63382521	-1.18972	0.04438	#B09C8599
chr13_31846656_31847056	2.39495	1.33e-05	#DC000099		chr3_112561665_112562065	2.07582	3.75e-08	#DC000099		chr2_95304273_95304673	-0.75802	0.044384	grey
chr2_241558834_241559234	2.59866	1.36e-05	#DC000099		chr10_110824270_110824670	4.70144	3.82e-08	#DC000099		chr2_76575364_76575764	0.92997	0.044384	grey
chr7_45574697_45575097	4.97494	1.38e-05	#DC000099		chr9_114611243_114611643	2.67651	3.82e-08	#DC000099		chr8_79368892_79369292	1.36614	0.044384	#DC000099
chr3_23810670_23811070	2.7811	1.39e-05	#DC000099		chr12_12561807_12562207	2.83194	3.88e-08	#DC000099		chr8_15111572_15111972	1.15111	0.044384	#DC000099
chr2_100321514_100321914	4.14765	1.45e-05	#DC000099		chr3_134708824_134709224	-4.7709	3.9e-08	#B09C8599		chr9_11184395_11184795	1.36186	0.044472	#DC000099
chr15_80251794_80252194	4.18553	1.45e-05	#DC000099		chr2_108288974_108289374	3.44647	3.9e-08	#DC000099		chr6_65759126_65759526	1.26586	0.044472	#DC000099
chr14_61812697_61813097	4.67913	1.45e-05	#DC000099		chr16_87392014_87392414	3.01483	3.9e-08	#DC000099		chr16_21296899_21297299	-0.75581	0.044472	grey
chr8_77940663_77941063	5.2334	1.45e-05	#DC000099		chr20_21303326_21303726	1.9777	3.9e-08	#DC000099		chr7_109613089_109613489	1.06874	0.044472	#DC000099
chr3_151085804_151086204	2.78927	1.45e-05	#DC000099		chr22_41091855_41092255	2.28383	3.9e-08	#DC000099		chr7_24978745_24979145	-0.94607	0.044472	grey
chr8_72537079_72537479	3.54925	1.46e-05	#DC000099		chr16_83899137_83899537	3.49773	3.91e-08	#DC000099		chr3_139677326_139677726	0.695588	0.044703	grey
chr17_62704070_62704470	2.19658	1.46e-05	#DC000099		chr2_10447995_10448395	3.03802	3.94e-08	#DC000099		chr20_55131000_55131400	1.046	0.044746	#DC000099
chr17_80678991_80679391	-3.69293	1.46e-05	#B09C8599		chr3_39107213_39107613	2.64237	3.99e-08	#DC000099		chr5_20720171_20720571	1.28012	0.045415	#DC000099
chr8_81685858_81686258	-1.24772	1.46e-05	grey		chr20_59010907_59011307	-3.3233	4.04e-08	#B09C8599		chr8_49071876_49072276	1.28831	0.045415	#DC000099
chr13_112894321_112894721	2.99581	1.46e-05	#DC000099		chr1_209632978_209633378	-4.95763	4.07e-08	#B09C8599		chr8_4730452_4730852	1.28783	0.04553	#DC000099
chr17_42120941_42121341	2.15742	1.46e-05	#DC000099		chr5_54517759_54518159	2.79401	4.09e-08	#DC000099		chr5_21741148_21741548	1.22677	0.04563	#DC000099
chr8_123041870_123042270	-1.51205	1.48e-05	grey		chr8_89312983_89313383	-4.27051	4.1e-08	#B09C8599		chr6_90848320_90848720	1.26434	0.045636	#DC000099
chrX_132161631_132162031	5.94775	1.49e-05	#DC000099		chr2_135742077_135742477	1.89643	4.13e-08	#DC000099		chr10_102301838_102302238	-0.71702	0.045936	grey
chr17_50101160_50101560	3.83998	1.51e-05	#DC000099		chr12_116737664_116738064	3.23931	4.14e-08	#DC000099		chr8_49775702_49776102	1.30343	0.046237	#DC000099
chr7_954073_954473	4.61146	1.52e-05	#DC000099		chr9_18459559_18459959	-5.78805	4.14e-08	#B09C8599		chr11_93055415_93055815	1.26038	0.046237	#DC000099
chr10_101775848_101776248	6.08567	1.52e-05	#DC000099		chr8_133303139_133303539	-4.13798	4.19e-08	#B09C8599		chr16_70530910_70531310	-0.78544	0.046237	grey
chr19_40365804_40366204	5.81492	1.53e-05	#DC000099		chr17_34980722_34981122	2.01526	4.19e-08	#DC000099		chr14_104941462_104941862	-0.69593	0.046237	grey
chr2_33134615_33135015	-3.76006	1.54e-05	#B09C8599		chr14_34018540_34018940	-4.06389	4.27e-08	#B09C8599		chr7_109104721_109105121	1.21137	0.046237	#DC000099
chr6_17281584_17281984	1.51218	1.55e-05	grey		chr10_13299703_13300103	2.45738	4.3e-08	#DC000099		chr7_29383710_29384110	-1.08866	0.046237	#B09C8599
chr10_14329336_14329736	-4.85028	1.57e-05	#B09C8599		chr19_42088930_42089330	-4.75585	4.37e-08	#B09C8599		chr13_111965788_111966188	1.16535	0.046237	#DC000099
chr4_174778496_174778896	5.87046	1.57e-05	#DC000099		chr2_84971406_84971806	3.31738	4.37e-08	#DC000099		chr4_45836230_45836630	1.33401	0.046237	#DC000099
chr15_26772738_26773138	4.81391	1.58e-05	#DC000099		chr3_48918787_48919187	2.45103	4.43e-08	#DC000099		chrX_122411805_122412205	1.16591	0.046237	#DC000099
chr11_119356421_119356821	-5.79427	1.6e-05	#B09C8599		chr19_913031_913431	2.45303	4.43e-08	#DC000099		chr8_92124977_92125377	0.967872	0.046384	grey
chr7_29271092_29271492	5.27837	1.64e-05	#DC000099		chr21_25107252_25107652	-4.85464	4.48e-08	#B09C8599		chrY_10669265_10669665	0.528043	0.046384	grey
chr2_240452656_240453056	2.95923	1.66e-05	#DC000099		chr10_62915904_62916304	-4.56606	4.55e-08	#B09C8599		chr3_96624478_96624878	0.871544	0.046384	grey
chr1_228735420_228735820	1.91756	1.67e-05	grey		chr5_178860088_178860488	2.62605	4.57e-08	#DC000099		chr22_18493055_18493455	-1.08215	0.046557	#B09C8599
chr16_11915316_11915716	2.37852	1.67e-05	#DC000099		chr15_101579381_101579781	-4.79318	4.6e-08	#B09C8599		chr6_69515135_69515535	1.16405	0.046557	#DC000099
chr6_43804486_43804886	4.82246	1.69e-05	#DC000099		chr7_46811259_46811659	-4.26698	4.62e-08	#B09C8599		chr3_124766038_124766438	-0.61983	0.04668	grey
chr14_104136282_104136682	5.4983	1.74e-05	#DC000099		chr17_1516326_1516726	2.81624	4.63e-08	#DC000099		chr7_146772417_146772817	1.25426	0.046732	#DC000099
chr12_109309614_109310014	3.63454	1.74e-05	#DC000099		chr13_42040084_42040484	2.51783	4.65e-08	#DC000099		chr7_109457668_109458068	0.862503	0.047006	grey
chr9_97013145_97013545	2.24673	1.8e-05	#DC000099		chr2_97663570_97663970	2.73887	4.67e-08	#DC000099		chr4_1153020_1153420	-0.78399	0.047121	grey
chr4_183658971_183659371	2.62792	1.81e-05	#DC000099		chr6_4776183_4776583	3.74781	4.67e-08	#DC000099		chr21_30492780_30493180	1.12448	0.047121	#DC000099
chr20_62238690_62239090	1.62576	1.82e-05	grey		chr16_89720922_89721322	2.53763	4.74e-08	#DC000099		chr5_166470584_166470984	1.31853	0.047121	#DC000099
chr19_590205_590605	3.65142	1.82e-05	#DC000099		chr3_150763045_150763445	2.49888	4.81e-08	#DC000099		chr2_83704716_83705116	1.31501	0.047191	#DC000099
chr15_58066114_58066514	3.69398	1.83e-05	#DC000099		chr1_156870321_156870721	-5.02441	4.85e-08	#B09C8599		chr8_51356231_51356631	1.2725	0.047312	#DC000099
chr1_171653969_171654369	5.2759	1.84e-05	#DC000099		chr2_228613367_228613767	-4.3815	4.92e-08	#B09C8599		chr4_22047759_22048159	0.997247	0.047407	grey
chr12_55728384_55728784	1.52267	1.89e-05	grey		chr11_95067152_95067552	2.33827	4.92e-08	#DC000099		chr6_5726875_5727275	-0.67047	0.047567	grey
chr3_159783865_159784265	4.12044	1.89e-05	#DC000099		chr11_18698759_18699159	4.10185	5e-08	#DC000099		chr1_242783473_242783873	1.24824	0.047567	#DC000099
chr6_GL000256v2_alt_4863684_4864084	5.5462	1.9e-05	#DC000099		chr14_55580402_55580802	2.76815	5.12e-08	#DC000099		chr2_84240771_84241171	1.31336	0.047567	#DC000099
chrX_128782784_128783184	5.81834	1.91e-05	#DC000099		chr16_69385579_69385979	2.92212	5.12e-08	#DC000099		chr5_161457376_161457776	1.29393	0.047567	#DC000099
chr2_72917365_72917765	2.92662	1.91e-05	#DC000099		chr2_86807751_86808151	4.07698	5.13e-08	#DC000099		chr6_156107573_156107973	1.30646	0.047679	#DC000099
chr11_747679_748079	1.22191	1.94e-05	grey		chr5_178204669_178205069	2.85926	5.13e-08	#DC000099		chr10_117551673_117552073	-0.98222	0.047679	grey
chrX_115727767_115728167	6.00488	1.95e-05	#DC000099		chr3_126475553_126475953	3.47741	5.13e-08	#DC000099		chr10_83009769_83010169	1.30536	0.048121	#DC000099
chr2_31060545_31060945	5.41635	1.96e-05	#DC000099		chr17_50707544_50707944	2.3782	5.2e-08	#DC000099		chr18_69026078_69026478	1.09223	0.048121	#DC000099
chr9_109483045_109483445	4.58951	1.97e-05	#DC000099		chr10_126421391_126421791	-4.44682	5.25e-08	#B09C8599		chr12_70013010_70013410	1.12741	0.048121	#DC000099
chr10_119030258_119030658	2.40394	1.98e-05	#DC000099		chr11_61917263_61917663	3.9575	5.29e-08	#DC000099		chr12_33362786_33363186	1.29653	0.048121	#DC000099
chr7_2688386_2688786	-4.58986	1.98e-05	#B09C8599		chr13_86571800_86572200	-4.35604	5.33e-08	#B09C8599		chr7_76958556_76958956	-1.02157	0.048121	#B09C8599
chr11_18698845_18699245	1.96735	1.98e-05	grey		chr18_59718415_59718815	-4.93918	5.4e-08	#B09C8599		chr2_83295068_83295468	0.974656	0.048158	grey
chr19_1286122_1286522	5.09384	2.01e-05	#DC000099		chr13_113297198_113297598	3.20824	5.41e-08	#DC000099		chr3_10366446_10366846	-1.20905	0.04834	#B09C8599
chr5_157743943_157744343	2.0207	2.02e-05	#DC000099		chr8_133217091_133217491	-3.58594	5.5e-08	#B09C8599		chr6_26188446_26188846	-0.89149	0.04834	grey
chr3_53927326_53927726	5.31353	2.02e-05	#DC000099		chr17_29390367_29390767	2.28006	5.57e-08	#DC000099		chr2_220770043_220770443	1.19406	0.04834	#DC000099
chr15_62164283_62164683	5.96979	2.05e-05	#DC000099		chr9_35748897_35749297	2.58258	5.57e-08	#DC000099		chr2_83896822_83897222	1.26069	0.04834	#DC000099
chr2_206085376_206085776	2.62832	2.08e-05	#DC000099		chr7_6374519_6374919	3.33546	5.58e-08	#DC000099		chr4_179987222_179987622	1.14928	0.04834	#DC000099
chr19_4969306_4969706	1.87085	2.09e-05	grey		chrX_111040621_111041021	-4.43984	5.62e-08	#B09C8599		chr7_109267615_109268015	1.15613	0.04834	#DC000099
chr11_842452_842852	2.24186	2.1e-05	#DC000099		chr21_36211180_36211580	-3.26393	5.73e-08	#B09C8599		chr2_166864949_166865349	1.05598	0.04834	#DC000099
chr17_76265696_76266096	2.13658	2.14e-05	#DC000099		chr6_3918913_3919313	2.76616	5.75e-08	#DC000099		chrX_134250218_134250618	-0.98588	0.048352	grey
chr12_42483111_42483511	1.70728	2.14e-05	grey		chr5_160119026_160119426	2.4503	5.75e-08	#DC000099		chr8_51471618_51472018	1.22347	0.048644	#DC000099
chr11_29269213_29269613	5.37998	2.16e-05	#DC000099		chr20_55160331_55160731	-4.35693	5.78e-08	#B09C8599		chr2_50773793_50774193	1.26913	0.048644	#DC000099
chr15_90871333_90871733	2.78604	2.16e-05	#DC000099		chr14_75277397_75277797	1.87013	5.79e-08	#DC000099		chr2_49524499_49524899	1.24597	0.048644	#DC000099
chr3_69542144_69542544	5.38359	2.16e-05	#DC000099		chr3_152120846_152121246	-4.32717	5.95e-08	#B09C8599		chr3_129514117_129514517	-0.66774	0.048948	grey
chr19_35717742_35718142	2.85025	2.16e-05	#DC000099		chr12_57845777_57846177	2.37056	6e-08	#DC000099		chr11_38067607_38068007	1.19046	0.049016	#DC000099
chr16_1309850_1310250	1.75961	2.16e-05	grey		chr21_41362099_41362499	-4.83743	6.01e-08	#B09C8599		chr1_34109791_34110191	1.24444	0.049027	#DC000099
chr19_35310254_35310654	5.70851	2.16e-05	#DC000099		chr8_51394936_51395336	-4.46311	6.02e-08	#B09C8599		chr11_41147898_41148298	1.28241	0.049027	#DC000099
chr11_87623693_87624093	5.61808	2.16e-05	#DC000099		chr16_11586423_11586823	2.91536	6.15e-08	#DC000099		chr6_65967728_65968128	1.19948	0.049219	#DC000099
chr12_69739135_69739535	1.87977	2.18e-05	grey		chr5_16957495_16957895	-4.99906	6.24e-08	#B09C8599		chr19_38691586_38691986	-0.8814	0.049219	grey
chr9_11064694_11065094	4.82978	2.19e-05	#DC000099		chr22_38202131_38202531	2.37817	6.24e-08	#DC000099		chr4_46689270_46689670	1.2691	0.049219	#DC000099
chr21_33324962_33325362	-1.4173	2.19e-05	grey		chr20_48921690_48922090	2.20348	6.25e-08	#DC000099		chr6_98219324_98219724	1.00751	0.049219	#DC000099
chr2_200307147_200307547	2.04667	2.24e-05	#DC000099		chr2_207472840_207473240	-3.86034	6.39e-08	#B09C8599		chr12_33632349_33632749	1.2187	0.049219	#DC000099
chr4_159804321_159804721	5.67978	2.29e-05	#DC000099		chr9_114733527_114733927	-4.36303	6.49e-08	#B09C8599		chr4_179919105_179919505	1.08141	0.049543	#DC000099
chr8_67745777_67746177	-4.95291	2.31e-05	#B09C8599		chr3_179148306_179148706	2.68032	6.51e-08	#DC000099		chr14_85529731_85530131	1.14248	0.049604	#DC000099
chr19_45792223_45792623	1.49603	2.32e-05	grey		chr2_109613448_109613848	2.42349	6.51e-08	#DC000099		chr3_133945000_133945400	-1.08951	0.049784	#B09C8599
chr4_73997970_73998370	-6.01143	2.32e-05	#B09C8599		chr10_77593149_77593549	-3.7582	6.56e-08	#B09C8599		chr11_126764382_126764782	1.25317	0.050412	grey
chr7_155002984_155003384	2.79612	2.33e-05	#DC000099		chr12_132084253_132084653	2.65385	6.6e-08	#DC000099		chr4_29203555_29203955	1.26189	0.050412	grey
chr6_83803397_83803797	5.41748	2.33e-05	#DC000099		chr1_35807916_35808316	3.65828	6.61e-08	#DC000099		chr8_11083350_11083750	1.25246	0.050483	grey
chr15_73752796_73753196	4.55413	2.33e-05	#DC000099		chr8_79021197_79021597	-4.51329	6.69e-08	#B09C8599		chr9_26485180_26485580	1.10819	0.050771	grey
chr10_91162957_91163357	2.27481	2.35e-05	#DC000099		chr11_12224250_12224650	-4.43986	6.77e-08	#B09C8599		chr1_247741676_247742076	1.2604	0.050796	grey
chr1_51330497_51330897	3.27838	2.37e-05	#DC000099		chr16_89972507_89972907	2.09403	6.84e-08	#DC000099		chr8_78106547_78106947	1.18426	0.050894	grey
chr6_165057695_165058095	5.29971	2.38e-05	#DC000099		chr12_65562378_65562778	-3.9225	6.93e-08	#B09C8599		chrUn_GL000219v1_143813_144213	1.03223	0.05099	grey
chr18_9137111_9137511	2.57804	2.38e-05	#DC000099		chr7_46004060_46004460	-4.23218	6.97e-08	#B09C8599		chr7_127320059_127320459	1.22456	0.05099	grey
chr2_241702016_241702416	3.95931	2.4e-05	#DC000099		chr10_48306636_48307036	2.66062	7.21e-08	#DC000099		chr7_51839136_51839536	0.94877	0.05099	grey
chr17_82735487_82735887	4.00341	2.41e-05	#DC000099		chr8_144291688_144292088	2.04785	7.22e-08	#DC000099		chr6_37643746_37644146	-0.62362	0.051089	grey
chr7_131556458_131556858	2.81074	2.45e-05	#DC000099		chr10_4764036_4764436	-3.60048	7.26e-08	#B09C8599		chr8_79432197_79432597	1.11754	0.05138	grey
chr9_42128704_42129104	4.96363	2.47e-05	#DC000099		chr5_34564242_34564642	-3.6088	7.39e-08	#B09C8599		chr8_49538151_49538551	1.21505	0.05138	grey
chr6_37125914_37126314	4.35179	2.48e-05	#DC000099		chr2_173075955_173076355	2.89431	7.41e-08	#DC000099		chr5_152797706_152798106	1.21884	0.05138	grey
chr9_136712590_136712990	4.23355	2.54e-05	#DC000099		chr3_186745854_186746254	4.0764	7.42e-08	#DC000099		chr5_118286606_118287006	1.23991	0.051627	grey
chr19_55117081_55117481	1.58641	2.55e-05	grey		chr1_219798000_219798400	-4.55303	7.42e-08	#B09C8599		chr4_171404369_171404769	1.17841	0.051826	grey
chr11_94401133_94401533	5.44387	2.56e-05	#DC000099		chr3_4418115_4418515	-4.49891	7.46e-08	#B09C8599		chr5_129152043_129152443	1.23147	0.051826	grey
chr11_9091417_9091817	4.70788	2.56e-05	#DC000099		chr2_40032554_40032954	-5.16296	7.48e-08	#B09C8599		chr21_10366190_10366590	1.10995	0.051826	grey
chr11_47981353_47981753	1.63779	2.56e-05	grey		chr16_57447302_57447702	2.37552	7.64e-08	#DC000099		chr8_114714061_114714461	1.11187	0.051826	grey
chr1_22142977_22143377	4.67477	2.61e-05	#DC000099		chr14_105490353_105490753	2.88009	7.64e-08	#DC000099		chr2_228744902_228745302	0.691501	0.051826	grey
chr20_5504155_5504555	5.19867	2.62e-05	#DC000099		chr12_121537388_121537788	3.78965	7.64e-08	#DC000099		chr16_63744112_63744512	1.16936	0.051826	grey
chrX_73511011_73511411	5.25901	2.66e-05	#DC000099		chr5_137471008_137471408	-4.58275	7.64e-08	#B09C8599		chr7_21682289_21682689	0.965609	0.051826	grey
chr8_41896820_41897220	5.31376	2.68e-05	#DC000099		chr9_37575923_37576323	4.1936	7.8e-08	#DC000099		chr18_35081993_35082393	-1.03511	0.051826	grey
chr2_108534391_108534791	2.06422	2.68e-05	#DC000099		chr12_32198793_32199193	-4.80438	7.81e-08	#B09C8599		chr17_5737403_5737803	0.632276	0.051826	grey
chr11_19777153_19777553	3.40815	2.75e-05	#DC000099		chr5_57538444_57538844	-4.75606	7.9e-08	#B09C8599		chr6_2956520_2956920	-0.77082	0.051826	grey
chr11_910345_910745	1.29861	2.81e-05	grey		chr18_40867866_40868266	-4.56551	7.92e-08	#B09C8599		chr6_16228930_16229330	-0.54506	0.051826	grey
chr4_109433852_109434252	2.6023	2.82e-05	#DC000099		chr19_10576706_10577106	2.59219	7.93e-08	#DC000099		chr4_52632758_52633158	0.819826	0.052219	grey
chr10_86366359_86366759	4.01028	2.83e-05	#DC000099		chr10_132396768_132397168	4.08511	8.02e-08	#DC000099		chr3_138938553_138938953	-0.59321	0.052219	grey
chr3_50269204_50269604	4.68077	2.83e-05	#DC000099		chr20_4686488_4686888	2.8898	8.04e-08	#DC000099		chr5_59892173_59892573	-0.71005	0.052281	grey
chr5_179733184_179733584	1.65548	2.83e-05	grey		chr6_7140821_7141221	2.03597	8.04e-08	#DC000099		chr8_114782410_114782810	1.11689	0.052531	grey
chr20_35226916_35227316	2.50439	2.83e-05	#DC000099		chr10_62627258_62627658	-4.46065	8.04e-08	#B09C8599		chr4_25495371_25495771	0.737185	0.052531	grey
chr9_100473292_100473692	1.90486	2.86e-05	grey		chr4_1289894_1290294	2.75437	8.14e-08	#DC000099		chr2_2267167_2267567	1.21405	0.052531	grey
chr14_73829455_73829855	-3.92648	2.86e-05	#B09C8599		chr5_177426420_177426820	3.37199	8.25e-08	#DC000099		chr2_39737648_39738048	-0.97359	0.052531	grey
chr17_1562100_1562500	1.95635	2.87e-05	grey		chr5_180331274_180331674	-3.89568	8.25e-08	#B09C8599		chr18_40261188_40261588	1.00135	0.052882	grey
chr21_41878933_41879333	3.50068	2.87e-05	#DC000099		chr2_101446453_101446853	-4.52752	8.29e-08	#B09C8599		chr5_170631942_170632342	-0.56082	0.052898	grey
chr9_137605881_137606281	2.3687	2.87e-05	#DC000099		chr6_44257144_44257544	2.27205	8.29e-08	#DC000099		chr5_119355771_119356171	0.36578	0.053645	grey
chr9_134067702_134068102	3.92346	2.87e-05	#DC000099		chr16_88784808_88785208	3.04046	8.33e-08	#DC000099		chr15_21446396_21446796	1.17138	0.053645	grey
chr2_240998536_240998936	3.75003	2.87e-05	#DC000099		chr11_126394149_126394549	3.82376	8.57e-08	#DC000099		chr8_112713095_112713495	1.19864	0.053645	grey
chr12_42237894_42238294	2.05298	2.87e-05	#DC000099		chr13_99571789_99572189	-4.11616	8.61e-08	#B09C8599		chr8_52366981_52367381	0.882041	0.053645	grey
chr17_55501834_55502234	5.5471	2.87e-05	#DC000099		chr3_113696322_113696722	2.62289	8.64e-08	#DC000099		chr4_162203338_162203738	0.94893	0.053764	grey
chr5_60541249_60541649	5.3754	2.94e-05	#DC000099		chr11_925899_926299	2.81617	8.76e-08	#DC000099		chr18_40409579_40409979	0.626766	0.053779	grey
chr12_108802473_108802873	4.74663	2.95e-05	#DC000099		chr5_125094043_125094443	-3.95094	8.92e-08	#B09C8599		chr6_7248570_7248970	-0.52918	0.053779	grey
chr16_14976575_14976975	5.18184	2.96e-05	#DC000099		chr15_52077142_52077542	-3.47931	9.12e-08	#B09C8599		chr5_118589446_118589846	1.20465	0.053779	grey
chr16_74367615_74368015	1.29986	2.98e-05	grey		chr10_1056357_1056757	1.7259	9.12e-08	#DC000099		chr7_52525082_52525482	1.19958	0.053796	grey
chr9_111483222_111483622	2.32019	3.01e-05	#DC000099		chr10_116742543_116742943	2.93394	9.13e-08	#DC000099		chrX_46749796_46750196	-0.69332	0.0539	grey
chr2_150134873_150135273	4.73792	3.03e-05	#DC000099		chr12_7936534_7936934	-4.89695	9.39e-08	#B09C8599		chr20_54941615_54942015	1.16291	0.0539	grey
chr9_76576736_76577136	-5.53296	3.04e-05	#B09C8599		chr12_126493645_126494045	-4.27847	9.47e-08	#B09C8599		chr8_107894490_107894890	0.909513	0.053933	grey
chr2_148875150_148875550	4.1045	3.04e-05	#DC000099		chr16_81315113_81315513	3.15332	9.51e-08	#DC000099		chr6_3236717_3237117	-0.69376	0.054024	grey
chr3_19102801_19103201	5.54862	3.04e-05	#DC000099		chr9_115691299_115691699	-3.49119	9.67e-08	#B09C8599		chr9_10743478_10743878	1.20713	0.054024	grey
chr22_43343018_43343418	5.33258	3.06e-05	#DC000099		chr2_241701532_241701932	2.56798	9.67e-08	#DC000099		chr4_179271384_179271784	1.1575	0.054132	grey
chr20_21705503_21705903	5.18525	3.13e-05	#DC000099		chr14_34461881_34462281	2.95585	9.71e-08	#DC000099		chr4_179166860_179167260	0.992632	0.054139	grey
chr12_41188610_41189010	5.04596	3.13e-05	#DC000099		chr17_6755735_6756135	-4.14373	9.83e-08	#B09C8599		chr4_108450580_108450980	1.16716	0.05427	grey
chr20_2693032_2693432	4.51553	3.13e-05	#DC000099		chr17_81712065_81712465	3.32087	9.92e-08	#DC000099		chr15_94018241_94018641	0.934718	0.054467	grey
chr17_44759069_44759469	3.87381	3.14e-05	#DC000099		chr21_38853898_38854298	-4.56713	1.01e-07	#B09C8599		chr8_113296620_113297020	1.15353	0.05471	grey
chr2_56184133_56184533	2.52286	3.17e-05	#DC000099		chr4_153676619_153677019	-4.66068	1.02e-07	#B09C8599		chr5_50872477_50872877	0.963503	0.05471	grey
chr17_63622429_63622829	2.38764	3.17e-05	#DC000099		chr3_179322991_179323391	2.73153	1.03e-07	#DC000099		chr9_25112784_25113184	1.16061	0.054814	grey
chr4_90128009_90128409	3.76492	3.26e-05	#DC000099		chr11_46391748_46392148	4.81682	1.03e-07	#DC000099		chr1_179575607_179576007	1.05681	0.054981	grey
chr2_9003709_9004109	2.68649	3.26e-05	#DC000099		chr5_179732763_179733163	3.10461	1.04e-07	#DC000099		chr4_58371763_58372163	1.19402	0.054981	grey
chr7_74657987_74658387	2.39857	3.33e-05	#DC000099		chr1_245859452_245859852	-4.52788	1.04e-07	#B09C8599		chr15_50066846_50067246	1.15914	0.054981	grey
chr19_58033950_58034350	5.83791	3.33e-05	#DC000099		chr7_34155341_34155741	-4.25982	1.04e-07	#B09C8599		chr8_138636299_138636699	0.71872	0.055135	grey
chr17_81165923_81166323	4.14995	3.33e-05	#DC000099		chr21_32596755_32597155	-4.7258	1.04e-07	#B09C8599		chr6_37558555_37558955	-0.64068	0.055135	grey
chr5_168529156_168529556	5.06216	3.34e-05	#DC000099		chr13_48303759_48304159	2.82409	1.05e-07	#DC000099		chr8_87890038_87890438	0.9552	0.055135	grey
chr10_16521062_16521462	5.53845	3.36e-05	#DC000099		chr3_126267631_126268031	3.17216	1.06e-07	#DC000099		chr7_76533794_76534194	-0.98305	0.055135	grey
chr17_63446037_63446437	2.46011	3.38e-05	#DC000099		chr19_18001077_18001477	2.51308	1.06e-07	#DC000099		chr2_15795381_15795781	-0.68355	0.055176	grey
chr20_8132276_8132676	3.06238	3.38e-05	#DC000099		chr1_224434553_224434953	2.0095	1.08e-07	#DC000099		chr13_58752422_58752822	1.09354	0.055176	grey
chr10_32982724_32983124	-3.43271	3.39e-05	#B09C8599		chr1_156728533_156728933	2.1828	1.09e-07	#DC000099		chr2_166868103_166868503	1.04296	0.055453	grey
chrX_136147218_136147618	2.47684	3.39e-05	#DC000099		chr12_48350793_48351193	2.60379	1.1e-07	#DC000099		chr7_33928160_33928560	0.946419	0.055817	grey
chr17_82698370_82698770	2.13905	3.43e-05	#DC000099		chr10_79331519_79331919	-3.66024	1.1e-07	#B09C8599		chr15_93999001_93999401	1.00032	0.055868	grey
chr19_1104183_1104583	2.23567	3.47e-05	#DC000099		chr5_158407235_158407635	-4.5754	1.12e-07	#B09C8599		chr14_83964563_83964963	1.17741	0.05592	grey
chr12_116859879_116860279	-3.94619	3.48e-05	#B09C8599		chr17_81977545_81977945	2.73538	1.12e-07	#DC000099		chr12_132907707_132908107	-0.73695	0.056016	grey
chr3_123449627_123450027	3.63416	3.5e-05	#DC000099		chr5_56534653_56535053	3.72027	1.13e-07	#DC000099		chr8_50146203_50146603	0.977729	0.056016	grey
chr19_5292856_5293256	1.73783	3.54e-05	grey		chr5_120152654_120153054	-4.06188	1.13e-07	#B09C8599		chr6_44073759_44074159	-0.67056	0.056016	grey
chr7_101733568_101733968	-3.62798	3.56e-05	#B09C8599		chr11_35662787_35663187	2.11565	1.13e-07	#DC000099		chr8_96037716_96038116	1.03985	0.056016	grey
chr13_25371957_25372357	4.3864	3.56e-05	#DC000099		chr7_7566986_7567386	2.23882	1.13e-07	#DC000099		chr9_22939941_22940341	1.14397	0.056228	grey
chr2_111493987_111494387	3.32513	3.56e-05	#DC000099		chr13_30465224_30465624	3.51755	1.13e-07	#DC000099		chr9_102181464_102181864	0.907381	0.056299	grey
chr9_KI270719v1_random_170547_170947	4.81167	3.57e-05	#DC000099		chr7_74083811_74084211	3.05733	1.13e-07	#DC000099		chr8_78048462_78048862	1.11463	0.056527	grey
chr9_136665791_136666191	4.19156	3.57e-05	#DC000099		chr4_74217570_74217970	-4.09494	1.13e-07	#B09C8599		chr8_114711767_114712167	1.00303	0.056527	grey
chr22_49853660_49854060	4.46254	3.6e-05	#DC000099		chr1_173269616_173270016	-4.31229	1.14e-07	#B09C8599		chr5_117802947_117803347	0.616361	0.056696	grey
chr5_132813202_132813602	2.71363	3.64e-05	#DC000099		chr10_102342559_102342959	-4.15133	1.14e-07	#B09C8599		chr21_10341893_10342293	0.747051	0.056696	grey
chr14_95156988_95157388	2.85148	3.65e-05	#DC000099		chr5_173056365_173056765	3.10363	1.15e-07	#DC000099		chr17_7232800_7233200	0.910483	0.056696	grey
chr8_102238311_102238711	-1.18294	3.66e-05	grey		chr2_219279382_219279782	2.19058	1.15e-07	#DC000099		chr3_180324750_180325150	0.658881	0.056696	grey
chr8_94552949_94553349	-1.23021	3.71e-05	grey		chr14_105300682_105301082	2.6055	1.15e-07	#DC000099		chr2_83692234_83692634	1.11782	0.056862	grey
chr8_72479145_72479545	5.66195	3.77e-05	#DC000099		chr8_30812471_30812871	2.90379	1.15e-07	#DC000099		chr3_50124914_50125314	-0.8399	0.056862	grey
chr7_129611702_129612102	2.73864	3.8e-05	#DC000099		chr14_100238458_100238858	3.18481	1.15e-07	#DC000099		chr5_69580082_69580482	-0.96612	0.056862	grey
chr3_184261423_184261823	2.3816	3.8e-05	#DC000099		chr19_54008460_54008860	-5.03057	1.16e-07	#B09C8599		chr1_118528579_118528979	1.06919	0.056862	grey
chr2_64143798_64144198	1.6321	3.83e-05	grey		chr12_93441582_93441982	2.18269	1.16e-07	#DC000099		chr8_78237788_78238188	1.16321	0.056892	grey
chr3_126524257_126524657	2.79591	3.84e-05	#DC000099		chr1_166839455_166839855	2.96829	1.18e-07	#DC000099		chr10_82869516_82869916	1.1283	0.057316	grey
chr16_69385442_69385842	1.83525	3.98e-05	grey		chr2_174597441_174597841	-4.34603	1.18e-07	#B09C8599		chr8_71582677_71583077	1.08931	0.057334	grey
chr11_577152_577552	2.28286	3.98e-05	#DC000099		chr12_65649355_65649755	-3.93208	1.18e-07	#B09C8599		chr6_303435_303835	-0.64684	0.057534	grey
chr17_47694160_47694560	1.67358	3.99e-05	grey		chr12_95790247_95790647	3.14196	1.19e-07	#DC000099		chr4_167151463_167151863	0.940069	0.057706	grey
chr17_82520008_82520408	1.95239	3.99e-05	grey		chr13_100876028_100876428	-4.29701	1.23e-07	#B09C8599		chr6_164144429_164144829	0.713492	0.057867	grey
chr17_75525587_75525987	2.31472	4.01e-05	#DC000099		chr10_931210_931610	3.17254	1.23e-07	#DC000099		chr2_7146945_7147345	1.08076	0.057867	grey
chr19_3699895_3700295	1.76322	4.04e-05	grey		chr18_22435207_22435607	-4.247	1.24e-07	#B09C8599		chr1_247639459_247639859	0.980368	0.057956	grey
chr5_152207360_152207760	5.18727	4.1e-05	#DC000099		chr10_79333172_79333572	-4.3296	1.25e-07	#B09C8599		chr5_24032886_24033286	1.12196	0.058249	grey
chr11_67288981_67289381	2.59124	4.12e-05	#DC000099		chr22_26322161_26322561	-4.75388	1.25e-07	#B09C8599		chr17_22288159_22288559	0.981534	0.058596	grey
chr2_84103929_84104329	5.37996	4.12e-05	#DC000099		chr16_29605270_29605670	3.56153	1.25e-07	#DC000099		chr2_81255898_81256298	0.860385	0.058643	grey
chr17_32007637_32008037	1.93607	4.12e-05	grey		chr9_16417345_16417745	-4.35342	1.26e-07	#B09C8599		chr13_54318320_54318720	1.1206	0.058643	grey
chr11_28976415_28976815	4.6504	4.12e-05	#DC000099		chr15_65791901_65792301	2.63534	1.27e-07	#DC000099		chr8_34861216_34861616	1.14332	0.058761	grey
chr8_116766590_116766990	-1.11409	4.13e-05	grey		chr12_12010236_12010636	-4.35367	1.27e-07	#B09C8599		chr13_54378732_54379132	1.1027	0.05887	grey
chrX_14529020_14529420	5.4092	4.14e-05	#DC000099		chr8_91599959_91600359	-4.40713	1.29e-07	#B09C8599		chr2_83716817_83717217	0.639328	0.05887	grey
chr22_20495432_20495832	2.66963	4.15e-05	#DC000099		chr2_234191397_234191797	-3.43515	1.31e-07	#B09C8599		chr6_164657104_164657504	1.05306	0.05887	grey
chr1_34929346_34929746	4.14623	4.22e-05	#DC000099		chr19_2163872_2164272	3.06484	1.32e-07	#DC000099		chr6_18501335_18501735	-1.02579	0.059322	grey
chr20_62142659_62143059	1.40195	4.25e-05	grey		chr8_124772412_124772812	-3.80103	1.32e-07	#B09C8599		chr8_15003941_15004341	1.09892	0.059322	grey
chr13_51222221_51222621	2.99251	4.25e-05	#DC000099		chr12_69239649_69240049	3.25556	1.33e-07	#DC000099		chr2_83695237_83695637	0.74732	0.059322	grey
chr12_1594166_1594566	3.22943	4.25e-05	#DC000099		chr2_207505333_207505733	-3.50317	1.33e-07	#B09C8599		chr7_97291544_97291944	1.09774	0.059322	grey
chr5_64506153_64506553	4.82446	4.28e-05	#DC000099		chr5_126883860_126884260	-3.99114	1.33e-07	#B09C8599		chr3_96325618_96326018	0.935201	0.059322	grey
chr22_37019384_37019784	2.60652	4.31e-05	#DC000099		chr2_222787762_222788162	4.79451	1.35e-07	#DC000099		chr8_51418768_51419168	0.982567	0.059477	grey
chr19_50567928_50568328	5.68507	4.31e-05	#DC000099		chr2_212843548_212843948	-4.45402	1.35e-07	#B09C8599		chr7_34563579_34563979	0.811723	0.059854	grey
chr6_139135494_139135894	2.50904	4.32e-05	#DC000099		chr1_209657231_209657631	-3.9531	1.37e-07	#B09C8599		chr6_39472805_39473205	-0.72	0.059881	grey
chr9_61330668_61331068	3.29625	4.36e-05	#DC000099		chr6_156021911_156022311	-4.71498	1.38e-07	#B09C8599		chr3_163801892_163802292	1.0876	0.060181	grey
chr15_KI270905v1_alt_1854429_1854829	5.28743	4.42e-05	#DC000099		chr10_33263894_33264294	-2.88362	1.39e-07	#B09C8599		chr8_91716567_91716967	0.724523	0.060181	grey
chr12_45051271_45051671	5.4654	4.46e-05	#DC000099		chr11_74319378_74319778	-4.36346	1.39e-07	#B09C8599		chr4_176001215_176001615	0.933268	0.060181	grey
chr7_86340340_86340740	5.4067	4.46e-05	#DC000099		chr5_14406652_14407052	-3.59818	1.4e-07	#B09C8599		chr8_114386930_114387330	1.05066	0.060934	grey
chr16_84700190_84700590	1.54802	4.48e-05	grey		chr2_46699135_46699535	2.59482	1.41e-07	#DC000099		chr2_82204677_82205077	1.03922	0.060978	grey
chr15_40900815_40901215	5.05991	4.49e-05	#DC000099		chr19_44808482_44808882	2.88337	1.41e-07	#DC000099		chr11_126754376_126754776	1.03719	0.061297	grey
chr11_130428156_130428556	4.41948	4.52e-05	#DC000099		chr13_31199988_31200388	3.16055	1.43e-07	#DC000099		chr4_28869757_28870157	0.912554	0.061372	grey
chr7_156892729_156893129	2.38998	4.53e-05	#DC000099		chr1_31689587_31689987	-4.00785	1.43e-07	#B09C8599		chr2_210272259_210272659	1.1069	0.061512	grey
chr2_206443478_206443878	3.67588	4.53e-05	#DC000099		chr12_67981473_67981873	-3.21298	1.44e-07	#B09C8599		chr6_119781739_119782139	0.807324	0.061512	grey
chr5_175478669_175479069	1.31516	4.57e-05	grey		chr11_46347536_46347936	2.74949	1.44e-07	#DC000099		chr5_81698398_81698798	-0.84822	0.061512	grey
chrX_131812868_131813268	3.83523	4.63e-05	#DC000099		chr1_179082125_179082525	2.64714	1.45e-07	#DC000099		chr7_74558665_74559065	-0.54568	0.061512	grey
chr5_35990673_35991073	4.93526	4.63e-05	#DC000099		chr8_60678849_60679249	2.31483	1.46e-07	#DC000099		chr8_88352783_88353183	1.05435	0.061512	grey
chr10_110497960_110498360	2.3634	4.82e-05	#DC000099		chr3_115146704_115147104	2.42256	1.47e-07	#DC000099		chr6_166842758_166843158	1.1105	0.061512	grey
chr8_54135244_54135644	-1.17128	4.9e-05	grey		chr11_129637476_129637876	-4.22994	1.48e-07	#B09C8599		chr4_103797727_103798127	0.941384	0.061704	grey
chr3_71244722_71245122	5.2451	4.91e-05	#DC000099		chr1_40783860_40784260	5.45056	1.48e-07	#DC000099		chr4_180401135_180401535	0.825923	0.061704	grey
chr2_238847848_238848248	5.01332	4.92e-05	#DC000099		chr7_151519260_151519660	2.80162	1.48e-07	#DC000099		chr15_91153152_91153552	-1.03575	0.061704	grey
chr1_10530989_10531389	-4.41226	4.94e-05	#B09C8599		chr9_107810152_107810552	-4.24212	1.48e-07	#B09C8599		chr5_130228979_130229379	1.01536	0.06182	grey
chr2_176122784_176123184	4.03717	4.95e-05	#DC000099		chr6_43383308_43383708	-4.41677	1.52e-07	#B09C8599		chr15_20280844_20281244	0.949747	0.06182	grey
chr1_120415350_120415750	1.85434	4.97e-05	grey		chr21_35351841_35352241	-4.83394	1.52e-07	#B09C8599		chr2_210747011_210747411	1.06108	0.061958	grey
chr6_94873875_94874275	5.13485	4.99e-05	#DC000099		chr20_45036051_45036451	-3.25381	1.52e-07	#B09C8599		chr3_126126273_126126673	-0.99712	0.061958	grey
chr20_62602650_62603050	-3.66431	4.99e-05	#B09C8599		chr1_244048865_244049265	3.43047	1.52e-07	#DC000099		chr18_75896520_75896920	0.675345	0.061958	grey
chr16_11255825_11256225	2.73695	5.03e-05	#DC000099		chr14_44897284_44897684	2.26286	1.52e-07	#DC000099		chr6_91926844_91927244	0.693051	0.061958	grey
chr16_1351837_1352237	1.62091	5.04e-05	grey		chr10_33253039_33253439	-3.97496	1.52e-07	#B09C8599		chr17_22279480_22279880	1.01153	0.061958	grey
chr19_5804932_5805332	3.68862	5.06e-05	#DC000099		chr2_8679195_8679595	2.34208	1.55e-07	#DC000099		chr9_102153483_102153883	1.0952	0.061988	grey
chr6_43368823_43369223	1.73588	5.07e-05	grey		chr3_126083880_126084280	2.88929	1.55e-07	#DC000099		chr6_120748985_120749385	1.0566	0.062175	grey
chr15_73368509_73368909	3.43588	5.09e-05	#DC000099		chr7_5530146_5530546	2.59938	1.57e-07	#DC000099		chr9_100935363_100935763	0.868246	0.062438	grey
chr22_24633110_24633510	5.63233	5.1e-05	#DC000099		chr2_201858681_201859081	-4.68717	1.65e-07	#B09C8599		chr4_170423867_170424267	1.05248	0.062698	grey
chr1_39788839_39789239	2.88478	5.11e-05	#DC000099		chr10_60943852_60944252	2.54518	1.66e-07	#DC000099		chr10_26438227_26438627	-1.06825	0.062749	grey
chr3_28059206_28059606	5.50819	5.11e-05	#DC000099		chr4_43330517_43330917	-4.72113	1.67e-07	#B09C8599		chr15_21260961_21261361	0.990405	0.063036	grey
chr9_38068044_38068444	1.98387	5.2e-05	grey		chr7_148564058_148564458	-4.15187	1.67e-07	#B09C8599		chr5_12439233_12439633	0.913725	0.063036	grey
chr11_KI270830v1_alt_16174_16574	1.43567	5.24e-05	grey		chr8_132775368_132775768	2.51308	1.68e-07	#DC000099		chr15_87893600_87894000	1.07951	0.063036	grey
chr17_58531878_58532278	3.14552	5.26e-05	#DC000099		chr4_139177192_139177592	3.41021	1.71e-07	#DC000099		chr6_118232846_118233246	1.08306	0.063036	grey
chr17_47733329_47733729	4.53208	5.26e-05	#DC000099		chr12_92928896_92929296	2.36318	1.71e-07	#DC000099		chr10_19026739_19027139	0.976022	0.063036	grey
chr6_47459665_47460065	5.49724	5.28e-05	#DC000099		chr1_219324786_219325186	-4.56856	1.71e-07	#B09C8599		chr5_21213686_21214086	1.02249	0.063036	grey
chr9_114611356_114611756	2.15375	5.28e-05	#DC000099		chr6_692751_693151	2.49631	1.71e-07	#DC000099		chr1_72886889_72887289	0.955374	0.063036	grey
chr2_233448811_233449211	4.76992	5.32e-05	#DC000099		chr1_6026026_6026426	5.17523	1.71e-07	#DC000099		chr21_13267550_13267950	1.0764	0.063036	grey
chrX_138711125_138711525	5.09939	5.33e-05	#DC000099		chr9_38068848_38069248	2.29975	1.73e-07	#DC000099		chr8_88534667_88535067	0.93272	0.063036	grey
chr17_15786149_15786549	3.24743	5.35e-05	#DC000099		chr13_100694854_100695254	-4.13204	1.73e-07	#B09C8599		chr2_33952829_33953229	1.01958	0.063036	grey
chr9_125701003_125701403	-4.14617	5.38e-05	#B09C8599		chr20_46959517_46959917	-4.62197	1.74e-07	#B09C8599		chr2_107737286_107737686	1.04601	0.063079	grey
chr7_128902556_128902956	3.94752	5.42e-05	#DC000099		chr2_237432984_237433384	-3.49422	1.74e-07	#B09C8599		chr4_47113975_47114375	0.638983	0.063079	grey
chr7_128531741_128532141	1.93145	5.48e-05	grey		chr5_159850727_159851127	-4.4234	1.75e-07	#B09C8599		chr15_47521721_47522121	1.06595	0.063079	grey
chr3_61575149_61575549	-4.83492	5.48e-05	#B09C8599		chr5_136811063_136811463	-4.12699	1.75e-07	#B09C8599		chr5_165354649_165355049	1.06628	0.063079	grey
chr12_40105394_40105794	1.60363	5.49e-05	grey		chr10_86521233_86521633	2.03912	1.76e-07	#DC000099		chr2_158959822_158960222	-0.90319	0.06319	grey
chr16_30395484_30395884	1.6324	5.52e-05	grey		chr6_110875390_110875790	2.42849	1.77e-07	#DC000099		chr7_126310401_126310801	0.987739	0.06319	grey
chrX_67546257_67546657	4.18835	5.52e-05	#DC000099		chr22_36387483_36387883	3.04816	1.77e-07	#DC000099		chr6_1643895_1644295	-0.66892	0.063554	grey
chr2_24359848_24360248	1.34195	5.56e-05	grey		chr5_127255209_127255609	-4.76223	1.78e-07	#B09C8599		chr4_167876591_167876991	0.979562	0.063745	grey
chr17_31320899_31321299	-3.79553	5.57e-05	#B09C8599		chr10_14329240_14329640	-4.99808	1.79e-07	#B09C8599		chr2_216371334_216371734	1.04011	0.063745	grey
chr8_100150540_100150940	-1.3127	5.57e-05	grey		chr5_150302187_150302587	5.01786	1.79e-07	#DC000099		chr10_107960424_107960824	0.850428	0.06377	grey
chr15_89662624_89663024	-3.90982	5.6e-05	#B09C8599		chrX_48465433_48465833	-3.94911	1.81e-07	#B09C8599		chr6_138682830_138683230	-0.92011	0.06377	grey
chr6_108003264_108003664	4.2408	5.64e-05	#DC000099		chr5_132963151_132963551	2.24911	1.83e-07	#DC000099		chr10_66493795_66494195	0.553619	0.06377	grey
chr17_81871234_81871634	2.18086	5.67e-05	#DC000099		chr21_38839696_38840096	-3.68245	1.85e-07	#B09C8599		chr8_89422283_89422683	1.06194	0.06377	grey
chr9_67059165_67059565	2.89431	5.67e-05	#DC000099		chr3_196081700_196082100	2.36827	1.85e-07	#DC000099		chr14_84014898_84015298	1.0683	0.063931	grey
chr2_229714117_229714517	3.58071	5.76e-05	#DC000099		chr6_151391074_151391474	2.59673	1.86e-07	#DC000099		chr9_10363879_10364279	1.06429	0.063936	grey
chr6_33633477_33633877	3.03249	5.79e-05	#DC000099		chr12_27982364_27982764	-4.15268	1.87e-07	#B09C8599		chr2_76864306_76864706	1.05731	0.064282	grey
chr17_81712404_81712804	1.95414	5.83e-05	grey		chr10_5684805_5685205	2.4125	1.88e-07	#DC000099		chr9_74086582_74086982	1.00225	0.064342	grey
chr14_71932264_71932664	5.49901	5.86e-05	#DC000099		chr5_172983835_172984235	1.84571	1.88e-07	#DC000099		chr13_54129168_54129568	1.06523	0.064673	grey
chr15_58431919_58432319	4.09295	5.93e-05	#DC000099		chr5_33272447_33272847	-3.84005	1.9e-07	#B09C8599		chr7_86598704_86599104	0.762425	0.064673	grey
chr5_1633538_1633938	2.81446	5.95e-05	#DC000099		chr4_1870683_1871083	2.44957	1.9e-07	#DC000099		chr17_13872482_13872882	1.05025	0.064784	grey
chr6_138087253_138087653	4.79723	6.05e-05	#DC000099		chr10_68527146_68527546	2.47339	1.9e-07	#DC000099		chr14_64686585_64686985	-0.64716	0.064784	grey
chr1_120068990_120069390	1.60765	6.07e-05	grey		chr3_183099106_183099506	2.56631	1.9e-07	#DC000099		chr8_78970373_78970773	1.04457	0.064784	grey
chr3_138348545_138348945	2.03201	6.2e-05	#DC000099		chr9_26809696_26810096	-4.07586	1.93e-07	#B09C8599		chr4_116492882_116493282	0.973609	0.064784	grey
chr3_141051693_141052093	4.34065	6.2e-05	#DC000099		chr3_142724056_142724456	2.36531	1.93e-07	#DC000099		chr3_111084177_111084577	-0.7814	0.064893	grey
chr19_47230825_47231225	1.68532	6.24e-05	grey		chr3_109396176_109396576	5.0094	1.93e-07	#DC000099		chr15_49719241_49719641	1.041	0.065354	grey
chr15_66842468_66842868	3.1972	6.24e-05	#DC000099		chr7_18861264_18861664	-4.30403	1.96e-07	#B09C8599		chr7_136677780_136678180	1.04078	0.065404	grey
chr6_63565342_63565742	4.35428	6.28e-05	#DC000099		chr9_34254140_34254540	-3.47833	1.97e-07	#B09C8599		chr10_56883233_56883633	1.0425	0.065404	grey
chr7_148563929_148564329	-4.87227	6.3e-05	#B09C8599		chr16_57472298_57472698	4.26599	1.98e-07	#DC000099		chr5_165293504_165293904	1.04079	0.065404	grey
chr12_103434497_103434897	4.86679	6.3e-05	#DC000099		chr10_10830828_10831228	-3.67023	1.99e-07	#B09C8599		chr6_30896743_30897143	-0.6259	0.065404	grey
chrX_47218716_47219116	2.04141	6.33e-05	#DC000099		chr16_67562556_67562956	3.11591	1.99e-07	#DC000099		chr7_10854232_10854632	0.96087	0.065404	grey
chr6_136429644_136430044	4.87991	6.44e-05	#DC000099		chr3_15753703_15754103	-4.11924	2.02e-07	#B09C8599		chr18_64197299_64197699	1.05661	0.065404	grey
chr13_75793207_75793607	4.89868	6.45e-05	#DC000099		chr1_85048256_85048656	4.05375	2.02e-07	#DC000099		chr17_22092202_22092602	0.718088	0.065404	grey
chr4_1767063_1767463	4.74278	6.46e-05	#DC000099		chr3_4351107_4351507	-3.72729	2.03e-07	#B09C8599		chr8_56530578_56530978	1.04623	0.065404	grey
chr3_113696541_113696941	2.0217	6.46e-05	#DC000099		chr13_50714106_50714506	-4.83497	2.06e-07	#B09C8599		chr19_46731956_46732356	-0.83856	0.065404	grey
chr11_46347692_46348092	1.19846	6.48e-05	grey		chr9_1207980_1208380	-5.12418	2.06e-07	#B09C8599		chr3_13953838_13954238	1.03096	0.065591	grey
chr16_21500100_21500500	3.33747	6.48e-05	#DC000099		chr19_18281290_18281690	3.1333	2.06e-07	#DC000099		chr9_18930520_18930920	0.921576	0.065683	grey
chr2_98445033_98445433	1.72166	6.55e-05	grey		chr21_42040558_42040958	-3.46378	2.06e-07	#B09C8599		chr13_80586094_80586494	0.990226	0.065861	grey
chr7_124032738_124033138	4.04571	6.66e-05	#DC000099		chr12_26125717_26126117	2.50406	2.07e-07	#DC000099		chr2_78316520_78316920	0.985507	0.065993	grey
chr19_48414803_48415203	-3.62742	6.67e-05	#B09C8599		chr13_39777128_39777528	-4.78752	2.07e-07	#B09C8599		chr6_2917636_2918036	-0.74995	0.066052	grey
chr11_16396456_16396856	4.62919	6.67e-05	#DC000099		chr5_140175219_140175619	2.1392	2.08e-07	#DC000099		chr21_36211551_36211951	-0.91872	0.066097	grey
chr6_49387046_49387446	5.24342	6.67e-05	#DC000099		chr5_172771566_172771966	1.54326	2.08e-07	#DC000099		chr13_37844375_37844775	1.04047	0.066113	grey
chr10_132666712_132667112	-3.74644	6.67e-05	#B09C8599		chr9_108837266_108837666	-4.9417	2.1e-07	#B09C8599		chr11_44311358_44311758	-0.62413	0.0662	grey
chr11_KI270832v1_alt_90235_90635	4.45532	6.67e-05	#DC000099		chr19_16161046_16161446	-4.03197	2.1e-07	#B09C8599		chr16_23837441_23837841	-1.03652	0.066532	grey
chr6_148524719_148525119	-3.97343	6.78e-05	#B09C8599		chr1_222334027_222334427	-4.71647	2.1e-07	#B09C8599		chr2_190180672_190181072	0.342187	0.066532	grey
chr5_10237869_10238269	5.31684	6.78e-05	#DC000099		chr6_43804193_43804593	3.97484	2.11e-07	#DC000099		chr5_20552649_20553049	0.84416	0.066532	grey
chr3_195625070_195625470	4.2866	6.79e-05	#DC000099		chr10_30701565_30701965	-3.88143	2.11e-07	#B09C8599		chrX_30698473_30698873	-0.68303	0.066532	grey
chr20_63626895_63627295	1.78711	6.83e-05	grey		chr4_147371947_147372347	-4.47811	2.11e-07	#B09C8599		chr4_30420818_30421218	0.862749	0.066532	grey
chr1_226121772_226122172	1.86915	6.83e-05	grey		chr21_45329390_45329790	2.03067	2.11e-07	#DC000099		chr13_55250874_55251274	0.830216	0.066532	grey
chr16_30369652_30370052	1.51988	6.86e-05	grey		chr10_13924420_13924820	-3.63902	2.13e-07	#B09C8599		chr8_49401811_49402211	0.974808	0.066627	grey
chr8_90399050_90399450	4.70642	6.92e-05	#DC000099		chr13_91348483_91348883	3.32804	2.14e-07	#DC000099		chr8_112082982_112083382	0.993924	0.06678	grey
chr3_185342345_185342745	4.75985	6.94e-05	#DC000099		chr6_51049803_51050203	-3.79981	2.14e-07	#B09C8599		chr2_220669350_220669750	0.972782	0.066889	grey
chr6_11043744_11044144	1.97677	7e-05	grey		chr12_123388610_123389010	2.78241	2.14e-07	#DC000099		chr7_147189763_147190163	0.846875	0.066889	grey
chr12_21088194_21088594	5.2864	7.01e-05	#DC000099		chr10_21173726_21174126	3.73324	2.14e-07	#DC000099		chr12_122202801_122203201	-0.76509	0.067062	grey
chr15_33310890_33311290	4.12999	7.03e-05	#DC000099		chr7_157009219_157009619	4.56334	2.14e-07	#DC000099		chr1_119745573_119745973	-0.74221	0.067062	grey
chr12_56007424_56007824	2.11049	7.05e-05	#DC000099		chr18_75489542_75489942	-4.67092	2.14e-07	#B09C8599		chr8_79399875_79400275	0.881354	0.067062	grey
chr22_49918406_49918806	2.26454	7.06e-05	#DC000099		chr11_132685127_132685527	-4.57268	2.15e-07	#B09C8599		chr9_102984646_102985046	0.988476	0.067062	grey
chr5_178860115_178860515	1.39646	7.08e-05	grey		chr6_19804927_19805327	2.44261	2.17e-07	#DC000099		chr8_63374987_63375387	0.828473	0.067062	grey
chr2_128318097_128318497	2.19089	7.08e-05	#DC000099		chr8_80873666_80874066	4.37113	2.17e-07	#DC000099		chr3_195628241_195628641	-0.64723	0.067062	grey
chr2_113713485_113713885	4.92617	7.09e-05	#DC000099		chr3_43286545_43286945	3.62567	2.18e-07	#DC000099		chrUn_KI270747v1_60931_61331	0.893109	0.067062	grey
chr7_139777246_139777646	1.91306	7.17e-05	grey		chr3_13419858_13420258	4.68301	2.18e-07	#DC000099		chr2_59655988_59656388	0.83883	0.067062	grey
chr22_38843302_38843702	3.10672	7.17e-05	#DC000099		chr10_94402752_94403152	2.42733	2.18e-07	#DC000099		chr14_24443967_24444367	-0.89647	0.067062	grey
chr19_40191265_40191665	1.4345	7.24e-05	grey		chr12_96400078_96400478	2.3883	2.18e-07	#DC000099		chr2_103083899_103084299	0.824188	0.067062	grey
chr2_201806477_201806877	-3.57585	7.3e-05	#B09C8599		chr9_79812377_79812777	-4.14505	2.18e-07	#B09C8599		chr9_18649850_18650250	0.962882	0.067131	grey
chr19_14363464_14363864	-3.70098	7.3e-05	#B09C8599		chr12_7937990_7938390	-4.87357	2.2e-07	#B09C8599		chr8_68445683_68446083	0.915001	0.067323	grey
chr8_74599739_74600139	4.96209	7.42e-05	#DC000099		chr2_227472216_227472616	2.93832	2.2e-07	#DC000099		chr5_118594961_118595361	0.706378	0.067323	grey
chr1_26994127_26994527	2.08221	7.44e-05	#DC000099		chr1_42682404_42682804	2.43864	2.21e-07	#DC000099		chr7_39141655_39142055	-0.69359	0.067323	grey
chr7_50304126_50304526	5.33671	7.44e-05	#DC000099		chr16_46747542_46747942	5.58257	2.23e-07	#DC000099		chr2_228577435_228577835	0.710574	0.067621	grey
chr1_84412403_84412803	-3.85509	7.5e-05	#B09C8599		chr11_120325244_120325644	2.66578	2.23e-07	#DC000099		chr8_88742571_88742971	0.563507	0.06765	grey
chr13_99970647_99971047	3.40436	7.5e-05	#DC000099		chr11_777152_777552	3.04586	2.29e-07	#DC000099		chr4_179354790_179355190	0.945365	0.06765	grey
chr1_41361535_41361935	2.7907	7.53e-05	#DC000099		chr5_78627921_78628321	3.93713	2.32e-07	#DC000099		chr15_20408188_20408588	0.747917	0.067771	grey
chr20_41366437_41366837	5.35185	7.54e-05	#DC000099		chr14_75428059_75428459	3.54848	2.33e-07	#DC000099		chr3_141402133_141402533	0.820182	0.067876	grey
chr21_36747597_36747997	4.21616	7.57e-05	#DC000099		chr11_59732696_59733096	3.77141	2.34e-07	#DC000099		chr5_12247454_12247854	0.70262	0.068406	grey
chr5_176817859_176818259	1.87242	7.57e-05	grey		chr3_126179989_126180389	5.22168	2.36e-07	#DC000099		chr8_89655554_89655954	0.892963	0.06848	grey
chr19_7874305_7874705	3.41701	7.64e-05	#DC000099		chr16_89701231_89701631	2.44404	2.36e-07	#DC000099		chr1_215745829_215746229	0.928369	0.068648	grey
chr3_138824396_138824796	3.41128	7.66e-05	#DC000099		chr6_89081262_89081662	2.83031	2.38e-07	#DC000099		chr1_247588532_247588932	1.00035	0.06883	grey
chr2_40238181_40238581	5.52764	7.66e-05	#DC000099		chr2_28752036_28752436	1.97363	2.38e-07	#DC000099		chr12_84227956_84228356	1.00811	0.06883	grey
chr14_53881381_53881781	4.81521	7.66e-05	#DC000099		chr8_124814841_124815241	-4.58236	2.38e-07	#B09C8599		chr10_54104551_54104951	0.796118	0.068899	grey
chr11_22666682_22667082	3.80229	7.66e-05	#DC000099		chr8_129508692_129509092	-4.30268	2.38e-07	#B09C8599		chr8_56937776_56938176	0.948395	0.068933	grey
chr2_222424537_222424937	2.71848	7.69e-05	#DC000099		chr14_53953587_53953987	4.16282	2.39e-07	#DC000099		chr16_70137084_70137484	-0.46141	0.06912	grey
chr11_14358465_14358865	1.73552	7.72e-05	grey		chr12_25958627_25959027	3.45957	2.39e-07	#DC000099		chr15_30261352_30261752	-0.81395	0.06912	grey
chr15_51737205_51737605	2.26527	7.72e-05	#DC000099		chr11_117011501_117011901	-3.84182	2.4e-07	#B09C8599		chr2_123380578_123380978	0.9524	0.069123	grey
chr20_32536661_32537061	3.12112	7.78e-05	#DC000099		chr3_196867866_196868266	2.47728	2.41e-07	#DC000099		chr13_54840950_54841350	0.977929	0.069347	grey
chr6_43171494_43171894	2.07154	7.78e-05	#DC000099		chr5_78648196_78648596	2.16875	2.41e-07	#DC000099		chr6_2169889_2170289	-0.7463	0.069354	grey
chr2_96816019_96816419	2.0659	7.79e-05	#DC000099		chr11_73308741_73309141	2.42964	2.43e-07	#DC000099		chr6_72520415_72520815	0.853977	0.069371	grey
chr3_23806349_23806749	2.3076	7.82e-05	#DC000099		chr7_73738745_73739145	2.29593	2.43e-07	#DC000099		chr16_70156406_70156806	-0.56706	0.069371	grey
chr3_120284965_120285365	3.7703	7.86e-05	#DC000099		chr19_10764954_10765354	2.96838	2.43e-07	#DC000099		chr15_84065077_84065477	0.871598	0.069371	grey
chr17_12021134_12021534	1.94764	7.94e-05	grey		chr10_17023767_17024167	-2.84082	2.44e-07	#B09C8599		chr8_11059306_11059706	0.516712	0.069506	grey
chr11_38336858_38337258	5.34303	7.99e-05	#DC000099		chr9_108534951_108535351	-4.81599	2.45e-07	#B09C8599		chr17_41268853_41269253	-0.45358	0.069703	grey
chr1_84892939_84893339	5.05335	8.01e-05	#DC000099		chr7_2313853_2314253	2.50933	2.45e-07	#DC000099		chr4_167698522_167698922	0.957999	0.069703	grey
chr5_180208693_180209093	2.47598	8.04e-05	#DC000099		chr2_53970873_53971273	2.19712	2.49e-07	#DC000099		chr16_62423633_62424033	0.673459	0.070117	grey
chr6_2766048_2766448	1.62178	8.08e-05	grey		chr1_29570539_29570939	-4.0744	2.49e-07	#B09C8599		chr9_10503858_10504258	0.858299	0.070117	grey
chr12_94424774_94425174	-5.03088	8.08e-05	#B09C8599		chr6_167203527_167203927	-4.20305	2.55e-07	#B09C8599		chrX_31369839_31370239	-0.75797	0.070117	grey
chr12_94650047_94650447	2.03138	8.08e-05	#DC000099		chr3_31077372_31077772	-4.56496	2.56e-07	#B09C8599		chr8_93212407_93212807	0.813912	0.070117	grey
chr15_77819694_77820094	4.38174	8.12e-05	#DC000099		chr7_72950116_72950516	4.40292	2.56e-07	#DC000099		chr10_131650868_131651268	0.991656	0.07049	grey
chr2_130755931_130756331	4.36251	8.14e-05	#DC000099		chr7_42678099_42678499	-4.32511	2.57e-07	#B09C8599		chr8_100105732_100106132	0.871415	0.07049	grey
chr12_119989282_119989682	2.44481	8.14e-05	#DC000099		chr14_58898781_58899181	-3.56288	2.57e-07	#B09C8599		chr17_18615860_18616260	0.515948	0.07049	grey
chr8_22367441_22367841	1.27773	8.15e-05	grey		chr21_42974691_42975091	2.98343	2.57e-07	#DC000099		chr8_90466295_90466695	0.82762	0.07049	grey
chrX_135098472_135098872	2.91703	8.15e-05	#DC000099		chr2_54772281_54772681	-4.06395	2.6e-07	#B09C8599		chr14_100586241_100586641	-0.82889	0.07082	grey
chr11_74749063_74749463	1.7529	8.15e-05	grey		chr8_92008995_92009395	-3.83828	2.6e-07	#B09C8599		chr5_4199599_4199999	0.980549	0.070841	grey
chr16_2148751_2149151	2.79578	8.18e-05	#DC000099		chr1_234656846_234657246	-4.08384	2.61e-07	#B09C8599		chr1_109467206_109467606	-0.59865	0.070861	grey
chr2_238202967_238203367	1.65802	8.23e-05	grey		chr11_62786864_62787264	2.65546	2.63e-07	#DC000099		chr4_155108658_155109058	0.868935	0.070861	grey
chr10_133261608_133262008	2.31783	8.35e-05	#DC000099		chr5_53360405_53360805	-4.14957	2.64e-07	#B09C8599		chr10_131575066_131575466	0.737153	0.071051	grey
chr5_152659408_152659808	4.8303	8.44e-05	#DC000099		chr10_1048697_1049097	1.94747	2.67e-07	#DC000099		chr9_69022920_69023320	-0.74142	0.071135	grey
chr19_1383957_1384357	1.19938	8.54e-05	grey		chr17_75182608_75183008	2.49842	2.68e-07	#DC000099		chr3_50251300_50251700	-0.78122	0.071506	grey
chr4_5708040_5708440	-4.95087	8.58e-05	#B09C8599		chr4_39044893_39045293	3.14432	2.68e-07	#DC000099		chr5_14200927_14201327	-0.80031	0.071672	grey
chr15_76346314_76346714	4.75801	8.6e-05	#DC000099		chr1_235588736_235589136	-4.29539	2.68e-07	#B09C8599		chrX_95710629_95711029	0.819645	0.07188	grey
chr14_99793506_99793906	2.66137	8.62e-05	#DC000099		chr1_40861844_40862244	3.84154	2.69e-07	#DC000099		chr4_179774362_179774762	0.978754	0.07188	grey
chr11_KI270721v1_random_3768_4168	4.32513	8.63e-05	#DC000099		chr4_26197148_26197548	-4.1366	2.7e-07	#B09C8599		chr2_14559395_14559795	0.959731	0.07218	grey
chr2_233419367_233419767	-4.0029	8.68e-05	#B09C8599		chr20_51033520_51033920	-3.50589	2.73e-07	#B09C8599		chr2_2656080_2656480	0.965899	0.072446	grey
chr1_46180968_46181368	4.68631	8.68e-05	#DC000099		chr5_56951784_56952184	3.12231	2.74e-07	#DC000099		chr8_13886106_13886506	0.965041	0.072446	grey
chr16_351944_352344	1.87765	8.68e-05	grey		chr6_47309515_47309915	2.94361	2.75e-07	#DC000099		chr4_9271697_9272097	0.635935	0.072544	grey
chr3_183287703_183288103	-3.54299	8.87e-05	#B09C8599		chr9_96450385_96450785	3.39845	2.77e-07	#DC000099		chr4_180385689_180386089	0.875839	0.072544	grey
chr1_177170847_177171247	3.61403	8.89e-05	#DC000099		chr8_121338756_121339156	-3.72867	2.8e-07	#B09C8599		chr5_129379912_129380312	0.789043	0.072634	grey
chr3_52290468_52290868	4.9483	8.97e-05	#DC000099		chr7_73005498_73005898	2.43399	2.81e-07	#DC000099		chr1_65149182_65149582	-0.78829	0.072634	grey
chr7_23035728_23036128	5.39754	9.06e-05	#DC000099		chr16_88570327_88570727	2.32919	2.81e-07	#DC000099		chr4_132249518_132249918	0.907693	0.072634	grey
chr10_84424915_84425315	-3.71285	9.24e-05	#B09C8599		chr2_143425900_143426300	-4.32051	2.83e-07	#B09C8599		chr3_120176402_120176802	-0.7084	0.07276	grey
chr2_113541711_113542111	4.23466	9.26e-05	#DC000099		chr2_201797781_201798181	-2.96348	2.85e-07	#B09C8599		chr7_9604523_9604923	0.823524	0.07276	grey
chr4_176788952_176789352	-4.8986	9.31e-05	#B09C8599		chr5_173645624_173646024	4.00556	2.85e-07	#DC000099		chr1_102157659_102158059	0.912352	0.07276	grey
chr1_63774300_63774700	1.96608	9.31e-05	grey		chr2_65432143_65432543	2.49774	2.86e-07	#DC000099		chr7_1679766_1680166	-0.60471	0.07276	grey
chr12_54378923_54379323	2.20315	9.36e-05	#DC000099		chr3_115996644_115997044	-3.91511	2.87e-07	#B09C8599		chr1_187886633_187887033	0.82646	0.073038	grey
chr16_30526520_30526920	2.04434	9.39e-05	#DC000099		chr2_237255009_237255409	-4.47359	2.89e-07	#B09C8599		chr3_126101750_126102150	-0.61274	0.073038	grey
chr8_22130388_22130788	4.16856	9.39e-05	#DC000099		chr5_34929683_34930083	2.41225	2.9e-07	#DC000099		chr4_43813299_43813699	0.948342	0.073038	grey
chr16_29082168_29082568	4.07707	9.47e-05	#DC000099		chr7_35694675_35695075	1.83875	2.92e-07	#DC000099		chr6_43308571_43308971	-0.8865	0.073038	grey
chr16_29598064_29598464	4.78283	9.49e-05	#DC000099		chr1_51236467_51236867	2.26507	2.93e-07	#DC000099		chr1_65626537_65626937	-0.70626	0.073038	grey
chr17_2171971_2172371	-3.96111	9.54e-05	#B09C8599		chr2_103135297_103135697	-4.7069	2.94e-07	#B09C8599		chr4_179914568_179914968	0.938155	0.073038	grey
chr20_62406751_62407151	1.56037	9.55e-05	grey		chr12_132144405_132144805	2.47188	2.95e-07	#DC000099		chr7_145653274_145653674	0.669739	0.073038	grey
chr19_45251372_45251772	1.67064	9.6e-05	grey		chr14_100306071_100306471	3.69898	2.97e-07	#DC000099		chr20_38164538_38164938	-0.69107	0.073051	grey
chr16_1153608_1154008	5.24482	9.65e-05	#DC000099		chr14_70809013_70809413	2.96174	2.97e-07	#DC000099		chr12_46269685_46270085	-0.90436	0.073182	grey
chr17_43832660_43833060	1.75653	9.78e-05	grey		chr9_95138876_95139276	4.70004	2.97e-07	#DC000099		chr5_165314395_165314795	0.815046	0.073284	grey
chr22_41914740_41915140	3.95969	9.78e-05	#DC000099		chr13_42406004_42406404	-4.9553	2.98e-07	#B09C8599		chr9_98709058_98709458	0.34317	0.073289	grey
chr17_KI270908v1_alt_597015_597415	5.02915	9.79e-05	#DC000099		chr11_6618972_6619372	2.12427	2.98e-07	#DC000099		chr2_2586710_2587110	0.869084	0.073289	grey
chr13_106535100_106535500	2.73347	9.79e-05	#DC000099		chr14_85607808_85608208	-4.67196	3.04e-07	#B09C8599		chr13_112125473_112125873	0.744956	0.073289	grey
chr7_84532492_84532892	4.28048	9.79e-05	#DC000099		chr13_59776999_59777399	-4.08191	3.05e-07	#B09C8599		chr4_100189864_100190264	0.955148	0.073289	grey
chr4_2261381_2261781	1.58317	9.82e-05	grey		chr5_57804513_57804913	2.89656	3.06e-07	#DC000099		chr21_13553515_13553915	0.687353	0.073289	grey
chr20_38164983_38165383	-1.53465	9.9e-05	grey		chr8_126121074_126121474	-3.12351	3.08e-07	#B09C8599		chr4_59057358_59057758	0.937665	0.073289	grey
chr16_55479549_55479949	-4.3597	0.000101	#B09C8599		chr3_78918621_78919021	-4.39481	3.09e-07	#B09C8599		chr8_87620194_87620594	0.821792	0.073791	grey
chr2_10911899_10912299	3.92379	0.000101	#DC000099		chr3_186570640_186571040	1.93432	3.1e-07	#DC000099		chr4_179689382_179689782	0.564207	0.073791	grey
chr8_19141039_19141439	-3.1907	0.000102	#B09C8599		chr8_97887996_97888396	4.31353	3.13e-07	#DC000099		chr4_59364219_59364619	0.928981	0.073791	grey
chr22_26169559_26169959	4.8509	0.000102	#DC000099		chr6_52577262_52577662	2.23455	3.15e-07	#DC000099		chr9_68704923_68705323	0.263744	0.073912	grey
chr5_180494478_180494878	1.64109	0.000102	grey		chr12_110281263_110281663	2.91958	3.2e-07	#DC000099		chr2_144513501_144513901	-0.86632	0.074191	grey
chr9_131277604_131278004	2.99099	0.000103	#DC000099		chr11_46275913_46276313	4.33332	3.21e-07	#DC000099		chr6_156333835_156334235	0.93435	0.074191	grey
chr6_19838101_19838501	3.10954	0.000103	#DC000099		chr12_65656639_65657039	-3.77545	3.24e-07	#B09C8599		chr6_6725078_6725478	-0.54176	0.074363	grey
chr2_127675115_127675515	3.02123	0.000106	#DC000099		chr5_73370905_73371305	-3.38744	3.24e-07	#B09C8599		chr3_71496508_71496908	-0.71999	0.074363	grey
chr1_228165911_228166311	2.19635	0.000107	#DC000099		chr5_179698792_179699192	2.25137	3.27e-07	#DC000099		chr8_91421037_91421437	0.882546	0.074363	grey
chr2_233638331_233638731	5.14227	0.000108	#DC000099		chr15_65409072_65409472	-3.20417	3.28e-07	#B09C8599		chr7_145777469_145777869	0.786627	0.074425	grey
chr10_96720240_96720640	1.58974	0.000108	grey		chr7_39949832_39950232	1.80906	3.29e-07	#DC000099		chr8_95652696_95653096	0.850425	0.074442	grey
chr10_59176562_59176962	3.24548	0.000109	#DC000099		chr2_224837183_224837583	-4.44127	3.33e-07	#B09C8599		chr5_164968936_164969336	0.854626	0.074506	grey
chr11_7251813_7252213	4.25927	0.000109	#DC000099		chr7_1961478_1961878	-4.67245	3.35e-07	#B09C8599		chr3_123110383_123110783	-0.5216	0.074506	grey
chr7_23247606_23248006	4.92976	0.00011	#DC000099		chr11_64234596_64234996	3.69677	3.38e-07	#DC000099		chr18_46756755_46757155	0.760654	0.074506	grey
chr12_51217738_51218138	1.92369	0.000112	grey		chr16_89508121_89508521	2.23897	3.4e-07	#DC000099		chr10_24716299_24716699	0.83025	0.074513	grey
chrX_25012833_25013233	3.41278	0.000112	#DC000099		chr17_2172424_2172824	-4.03245	3.42e-07	#B09C8599		chr2_220874752_220875152	0.799607	0.074852	grey
chr12_69239938_69240338	1.33768	0.000112	grey		chr10_126199266_126199666	-3.61711	3.42e-07	#B09C8599		chr8_56477038_56477438	0.93689	0.074954	grey
chr12_51848145_51848545	3.30371	0.000112	#DC000099		chr16_86824605_86825005	-4.19585	3.44e-07	#B09C8599		chr6_589839_590239	-0.5883	0.074954	grey
chr18_112047_112447	3.16851	0.000114	#DC000099		chr2_69789476_69789876	3.00125	3.44e-07	#DC000099		chr13_57494609_57495009	0.899412	0.074954	grey
chr7_157690393_157690793	4.14028	0.000114	#DC000099		chr6_11195251_11195651	4.72194	3.45e-07	#DC000099		chr14_91228411_91228811	-0.94627	0.074954	grey
chr11_2884214_2884614	3.44043	0.000115	#DC000099		chr14_31026027_31026427	2.64083	3.47e-07	#DC000099		chr8_49827573_49827973	0.926281	0.075064	grey
chr17_40443488_40443888	3.34829	0.000115	#DC000099		chr7_139889410_139889810	-4.0442	3.48e-07	#B09C8599		chr17_3637545_3637945	0.693201	0.075183	grey
chr11_1389773_1390173	3.21221	0.000116	#DC000099		chr1_170707941_170708341	-4.1227	3.49e-07	#B09C8599		chr18_23257959_23258359	-0.76713	0.075314	grey
chr11_111299288_111299688	2.73319	0.000116	#DC000099		chr8_122602084_122602484	-4.26725	3.5e-07	#B09C8599		chr16_76238046_76238446	0.771217	0.075409	grey
chr7_97117718_97118118	-1.54167	0.000117	grey		chr1_84412380_84412780	-4.13079	3.55e-07	#B09C8599		chr10_133087811_133088211	0.197663	0.075694	grey
chr7_25950883_25951283	1.94594	0.000117	grey		chr20_62182963_62183363	2.25248	3.59e-07	#DC000099		chr5_180208162_180208562	-0.80685	0.075694	grey
chr13_55054344_55054744	5.05149	0.000118	#DC000099		chr12_124411226_124411626	-3.62356	3.64e-07	#B09C8599		chr6_24303119_24303519	-0.527	0.075729	grey
chr12_120978819_120979219	3.83771	0.000118	#DC000099		chr4_38664436_38664836	2.5156	3.65e-07	#DC000099		chr6_164196862_164197262	0.934893	0.075996	grey
chr5_134525623_134526023	1.47306	0.000118	grey		chr19_39342456_39342856	2.95186	3.67e-07	#DC000099		chr8_92016374_92016774	0.903665	0.076071	grey
chr10_132397272_132397672	2.03694	0.000118	#DC000099		chr3_191329439_191329839	2.03625	3.67e-07	#DC000099		chr18_55429416_55429816	0.939017	0.076071	grey
chr11_64744762_64745162	5.1172	0.000118	#DC000099		chr2_33108344_33108744	-4.36321	3.68e-07	#B09C8599		chr5_26227936_26228336	0.886078	0.076071	grey
chr11_17509166_17509566	4.67802	0.00012	#DC000099		chr17_81917700_81918100	3.17647	3.76e-07	#DC000099		chr2_130610641_130611041	0.800586	0.076071	grey
chr8_107895345_107895745	4.79775	0.00012	#DC000099		chr7_103075084_103075484	2.78198	3.76e-07	#DC000099		chr4_126160962_126161362	0.918968	0.076117	grey
chr6_149592818_149593218	4.65256	0.000121	#DC000099		chr4_931887_932287	2.53163	3.77e-07	#DC000099		chr21_29924041_29924441	0.938105	0.076186	grey
chr11_68043884_68044284	5.02769	0.000123	#DC000099		chr4_48602524_48602924	-2.9361	3.77e-07	#B09C8599		chr4_28719553_28719953	0.926521	0.076386	grey
chr2_121284984_121285384	3.06263	0.000123	#DC000099		chr16_30957619_30958019	1.80555	3.79e-07	#DC000099		chr18_39802762_39803162	0.901757	0.077432	grey
chr12_53380379_53380779	2.52696	0.000123	#DC000099		chr4_168551602_168552002	-4.07145	3.82e-07	#B09C8599		chr1_237309649_237310049	0.92636	0.077622	grey
chrX_131816994_131817394	3.62214	0.000123	#DC000099		chr16_28211465_28211865	2.57378	3.83e-07	#DC000099		chr2_220801807_220802207	0.839673	0.077622	grey
chr7_24573392_24573792	2.0885	0.000123	#DC000099		chr10_480961_481361	4.67375	3.85e-07	#DC000099		chr4_60395505_60395905	0.71918	0.077622	grey
chr21_43916665_43917065	-5.36601	0.000124	#B09C8599		chr12_120469312_120469712	2.38503	3.91e-07	#DC000099		chr6_6838915_6839315	-0.47756	0.077622	grey
chr8_23854206_23854606	-3.08493	0.000125	#B09C8599		chr2_177212687_177213087	1.98306	3.91e-07	#DC000099		chr9_79438815_79439215	0.915181	0.077714	grey
chr6_27139504_27139904	-4.30015	0.000125	#B09C8599		chr8_123149275_123149675	-4.19286	3.92e-07	#B09C8599		chr11_98123160_98123560	0.926822	0.077888	grey
chr13_106376726_106377126	-3.12068	0.000127	#B09C8599		chr12_71731342_71731742	-4.33492	3.93e-07	#B09C8599		chrX_113960847_113961247	0.809957	0.077888	grey
chr6_34224143_34224543	2.37446	0.000128	#DC000099		chr4_7650146_7650546	-4.3713	3.95e-07	#B09C8599		chr1_87001832_87002232	-0.74879	0.077961	grey
chr19_47713566_47713966	-1.68119	0.000128	grey		chr11_22192518_22192918	4.76623	3.96e-07	#DC000099		chr22_45010048_45010448	0.490904	0.077961	grey
chr12_124863256_124863656	1.6374	0.000129	grey		chr7_50838328_50838728	-4.21962	3.96e-07	#B09C8599		chr6_29998898_29999298	-0.77333	0.078017	grey
chr5_473128_473528	2.19802	0.000129	#DC000099		chr12_53251535_53251935	3.10777	3.97e-07	#DC000099		chr13_77994806_77995206	0.850023	0.078017	grey
chr16_25014825_25015225	1.35312	0.000129	grey		chr1_67832834_67833234	2.24044	3.97e-07	#DC000099		chr18_56540337_56540737	0.914235	0.07818	grey
chr3_127590147_127590547	1.85118	0.00013	grey		chr6_2684280_2684680	-4.62079	3.97e-07	#B09C8599		chr6_46627267_46627667	-0.71176	0.07818	grey
chr17_83051239_83051639	4.32717	0.00013	#DC000099		chr16_30526796_30527196	2.13571	3.98e-07	#DC000099		chr16_82140212_82140612	-0.85211	0.07818	grey
chr4_113109229_113109629	4.64985	0.00013	#DC000099		chr17_77958652_77959052	3.50273	3.98e-07	#DC000099		chr7_96918741_96919141	0.715682	0.078182	grey
chr7_26665054_26665454	3.35645	0.00013	#DC000099		chr10_110636758_110637158	4.56323	3.98e-07	#DC000099		chr8_136226352_136226752	0.752863	0.078182	grey
chr6_37423963_37424363	4.47523	0.00013	#DC000099		chr13_42524953_42525353	-3.57986	3.99e-07	#B09C8599		chr11_97891578_97891978	0.850104	0.078182	grey
chr7_106284405_106284805	2.2277	0.000131	#DC000099		chr5_137470283_137470683	-4.31373	3.99e-07	#B09C8599		chr15_20434836_20435236	0.852972	0.078182	grey
chr3_111071560_111071960	2.33132	0.000132	#DC000099		chr7_36366820_36367220	2.58601	4.04e-07	#DC000099		chr7_109508324_109508724	0.850899	0.078182	grey
chr12_93441409_93441809	1.57872	0.000135	grey		chr5_132086555_132086955	-3.69721	4.08e-07	#B09C8599		chrX_41445090_41445490	-0.55937	0.078182	grey
chr15_94844716_94845116	3.94309	0.000136	#DC000099		chr19_46746033_46746433	2.37107	4.1e-07	#DC000099		chr11_112852879_112853279	0.893952	0.078269	grey
chr21_46098357_46098757	2.34527	0.000137	#DC000099		chr4_6909645_6910045	2.96987	4.12e-07	#DC000099		chr4_116261931_116262331	0.718941	0.078414	grey
chr6_7882688_7883088	4.35388	0.000137	#DC000099		chr21_25107971_25108371	-4.35666	4.12e-07	#B09C8599		chr11_40859684_40860084	0.685745	0.078414	grey
chr19_892571_892971	1.76815	0.000138	grey		chr12_122197694_122198094	-4.23074	4.12e-07	#B09C8599		chr12_61990213_61990613	0.917594	0.078422	grey
chr16_1782786_1783186	1.93363	0.000139	grey		chr8_140511340_140511740	1.89748	4.12e-07	#DC000099		chr5_20075191_20075591	0.901112	0.078546	grey
chr11_16392867_16393267	4.50865	0.00014	#DC000099		chr5_158434908_158435308	-4.55846	4.14e-07	#B09C8599		chr5_154143737_154144137	-0.56917	0.078546	grey
chr9_96417497_96417897	1.96839	0.00014	grey		chr15_41558756_41559156	3.32914	4.16e-07	#DC000099		chr13_55686313_55686713	0.733653	0.07855	grey
chr12_128823321_128823721	1.33757	0.00014	grey		chr8_121600167_121600567	-4.39982	4.2e-07	#B09C8599		chr9_73581623_73582023	0.715364	0.078552	grey
chr14_102509595_102509995	3.70136	0.000141	#DC000099		chr10_103967094_103967494	3.13983	4.23e-07	#DC000099		chr8_105125383_105125783	0.70424	0.07858	grey
chr13_49791968_49792368	2.1277	0.000141	#DC000099		chr2_41922089_41922489	4.00387	4.24e-07	#DC000099		chr4_147470358_147470758	0.716668	0.078714	grey
chr2_164563215_164563615	3.69585	0.000141	#DC000099		chr10_90179953_90180353	-4.75034	4.24e-07	#B09C8599		chrX_40077627_40078027	-0.65473	0.078792	grey
chr2_219441799_219442199	3.08049	0.000142	#DC000099		chr1_21294663_21295063	-4.04749	4.25e-07	#B09C8599		chr7_148069480_148069880	0.807945	0.078939	grey
chr19_16471380_16471780	1.33593	0.000142	grey		chr4_70705161_70705561	2.48855	4.26e-07	#DC000099		chr5_166339057_166339457	0.883872	0.078943	grey
chr12_96194789_96195189	1.51022	0.000142	grey		chr7_55964558_55964958	3.171	4.31e-07	#DC000099		chr17_19003887_19004287	0.398129	0.079024	grey
chr8_121056628_121057028	4.81169	0.000142	#DC000099		chr2_46269617_46270017	-4.28346	4.37e-07	#B09C8599		chr3_96360005_96360405	0.83596	0.07907	grey
chr1_114262419_114262819	4.81862	0.000142	#DC000099		chr12_101697875_101698275	2.83379	4.38e-07	#DC000099		chr13_96260545_96260945	0.851484	0.079164	grey
chr1_42334836_42335236	1.79411	0.000142	grey		chr15_84747941_84748341	2.17947	4.38e-07	#DC000099		chrX_41502745_41503145	-0.55547	0.079164	grey
chr20_32584068_32584468	2.94023	0.000143	#DC000099		chr7_137757293_137757693	-4.04828	4.43e-07	#B09C8599		chrX_1521095_1521495	-0.69335	0.079271	grey
chr6_169723672_169724072	2.57751	0.000144	#DC000099		chr10_35127262_35127662	1.97173	4.48e-07	#DC000099		chr8_84212973_84213373	0.678702	0.07933	grey
chr1_22052913_22053313	2.28677	0.000145	#DC000099		chr19_47608533_47608933	2.61636	4.55e-07	#DC000099		chr9_23898076_23898476	0.899749	0.079482	grey
chr22_39557473_39557873	5.20801	0.000146	#DC000099		chr5_120388001_120388401	-4.16743	4.55e-07	#B09C8599		chr9_23966754_23967154	0.80149	0.079482	grey
chr5_2739425_2739825	5.17291	0.000147	#DC000099		chr4_176883351_176883751	-3.98983	4.55e-07	#B09C8599		chr1_93562481_93562881	-0.58752	0.079482	grey
chr11_46391362_46391762	3.24748	0.000148	#DC000099		chr4_158808680_158809080	3.52762	4.55e-07	#DC000099		chr15_37820845_37821245	0.821353	0.079482	grey
chr8_33105575_33105975	3.99226	0.000148	#DC000099		chr18_40911619_40912019	-4.03859	4.64e-07	#B09C8599		chr11_7464750_7465150	-0.61657	0.079482	grey
chr9_120925775_120926175	-3.59453	0.00015	#B09C8599		chr8_96338100_96338500	-3.92034	4.68e-07	#B09C8599		chr2_70947662_70948062	-0.87635	0.07951	grey
chr16_28063143_28063543	4.84363	0.000151	#DC000099		chr14_75294429_75294829	1.93023	4.71e-07	#DC000099		chr7_28147990_28148390	-0.67063	0.07951	grey
chr6_104613762_104614162	3.81372	0.000151	#DC000099		chr1_167221357_167221757	2.80332	4.71e-07	#DC000099		chr7_121825624_121826024	0.750564	0.07951	grey
chr19_44737802_44738202	-4.2398	0.000151	#B09C8599		chr15_48925982_48926382	-3.77859	4.77e-07	#B09C8599		chr13_84796166_84796566	0.866659	0.079597	grey
chr2_154153608_154154008	4.65615	0.000152	#DC000099		chr15_36414353_36414753	-4.29518	4.77e-07	#B09C8599		chr8_61932918_61933318	0.743801	0.079605	grey
chr20_37346194_37346594	1.94115	0.000152	grey		chr17_81636732_81637132	2.21628	4.79e-07	#DC000099		chr6_3898548_3898948	-0.55245	0.079605	grey
chr3_173690798_173691198	3.97448	0.000153	#DC000099		chr14_77800013_77800413	2.60524	4.81e-07	#DC000099		chr1_247565107_247565507	0.800773	0.079639	grey
chr7_65038581_65038981	1.47301	0.000154	grey		chr1_38859197_38859597	2.62663	4.82e-07	#DC000099		chr18_55632060_55632460	0.7455	0.080097	grey
chr4_170788460_170788860	4.80575	0.000156	#DC000099		chr13_23383734_23384134	-4.36542	4.85e-07	#B09C8599		chr8_14106794_14107194	0.73259	0.080156	grey
chr18_24014545_24014945	2.0847	0.000157	#DC000099		chr8_22367206_22367606	2.82921	4.88e-07	#DC000099		chr8_91368318_91368718	0.636621	0.080156	grey
chr19_12092367_12092767	-4.60992	0.000157	#B09C8599		chr1_228165694_228166094	2.82716	4.88e-07	#DC000099		chr2_228017688_228018088	0.814548	0.081012	grey
chr7_101100606_101101006	-3.13041	0.000157	#B09C8599		chr3_33717910_33718310	2.66096	4.88e-07	#DC000099		chr9_73654760_73655160	0.894018	0.081012	grey
chr1_17565509_17565909	4.64982	0.000158	#DC000099		chr2_173652489_173652889	-3.23608	4.9e-07	#B09C8599		chr1_187608132_187608532	0.876651	0.081012	grey
chr17_63699611_63700011	2.70038	0.00016	#DC000099		chr10_33412359_33412759	-3.79726	4.9e-07	#B09C8599		chr21_30611357_30611757	0.881801	0.081079	grey
chr16_23509909_23510309	1.54715	0.000161	grey		chr9_111742926_111743326	-3.03159	4.94e-07	#B09C8599		chr8_88638868_88639268	0.59623	0.081244	grey
chr9_137200590_137200990	2.38608	0.000161	#DC000099		chrX_12360390_12360790	-4.24319	4.96e-07	#B09C8599		chr9_11102051_11102451	0.820475	0.081352	grey
chr2_85409943_85410343	-2.78853	0.000162	#B09C8599		chr1_162069643_162070043	3.89907	4.96e-07	#DC000099		chr8_49694190_49694590	0.882772	0.081468	grey
chr13_99981837_99982237	2.22425	0.000163	#DC000099		chr5_177303767_177304167	2.05559	4.96e-07	#DC000099		chr4_47195056_47195456	0.889883	0.081468	grey
chr3_126654450_126654850	1.45053	0.000163	grey		chr8_79249057_79249457	-4.50897	4.98e-07	#B09C8599		chr1_239408257_239408657	0.61557	0.081468	grey
chr5_13912614_13913014	4.87977	0.000165	#DC000099		chr4_83128385_83128785	-4.16052	5e-07	#B09C8599		chr15_87951933_87952333	0.557193	0.08162	grey
chr4_42397629_42398029	3.40915	0.000165	#DC000099		chr7_44748421_44748821	2.33675	5.03e-07	#DC000099		chr8_96082935_96083335	0.689535	0.081658	grey
chr3_197654956_197655356	3.30606	0.000166	#DC000099		chr4_1767208_1767608	4.62261	5.04e-07	#DC000099		chr9_22926286_22926686	0.602141	0.081658	grey
chr11_319199_319599	1.69567	0.000166	grey		chr2_191202176_191202576	-3.88899	5.06e-07	#B09C8599		chr6_324705_325105	-0.56342	0.081894	grey
chr20_57391429_57391829	1.60421	0.000167	grey		chr6_37205600_37206000	4.28655	5.11e-07	#DC000099		chr5_148474771_148475171	0.549926	0.082179	grey
chr19_18543077_18543477	1.8244	0.000167	grey		chr7_151808675_151809075	-3.7272	5.14e-07	#B09C8599		chr13_25372444_25372844	0.733154	0.082179	grey
chr5_102295878_102296278	1.74806	0.000168	grey		chr8_66456494_66456894	-3.98348	5.15e-07	#B09C8599		chr10_71805738_71806138	0.740828	0.082179	grey
chr19_7516244_7516644	1.4505	0.000168	grey		chr11_75815004_75815404	2.38143	5.17e-07	#DC000099		chr17_14303979_14304379	0.817082	0.082179	grey
chr13_100588391_100588791	1.93363	0.000168	grey		chr1_99457126_99457526	-3.72853	5.22e-07	#B09C8599		chr12_9293701_9294101	-0.69271	0.082179	grey
chr3_140116908_140117308	4.14577	0.000169	#DC000099		chr13_110527771_110528171	4.27549	5.22e-07	#DC000099		chr4_55125458_55125858	0.771032	0.082352	grey
chr20_62796299_62796699	1.84326	0.000169	grey		chr12_3241866_3242266	4.59139	5.22e-07	#DC000099		chr12_127918086_127918486	0.752649	0.082352	grey
chr14_35403925_35404325	2.50671	0.000169	#DC000099		chr12_57751943_57752343	2.11711	5.23e-07	#DC000099		chr4_189379667_189380067	0.655618	0.08238	grey
chr3_108940200_108940600	3.47238	0.000169	#DC000099		chr10_18737407_18737807	-4.38364	5.23e-07	#B09C8599		chr8_95718269_95718669	0.677623	0.082392	grey
chr7_105388029_105388429	1.83878	0.00017	grey		chr2_174263825_174264225	-3.58706	5.29e-07	#B09C8599		chr20_55770271_55770671	0.678095	0.082726	grey
chr17_29179781_29180181	1.71926	0.00017	grey		chr3_194134393_194134793	2.13616	5.31e-07	#DC000099		chr18_11149425_11149825	0.269622	0.083495	grey
chr1_25616600_25617000	3.04359	0.00017	#DC000099		chr2_238914382_238914782	-4.48666	5.31e-07	#B09C8599		chr4_34694582_34694982	0.497079	0.08362	grey
chr7_93574864_93575264	2.61771	0.00017	#DC000099		chr22_38706004_38706404	2.65928	5.32e-07	#DC000099		chr1_32205685_32206085	-0.47457	0.083735	grey
chr2_144513452_144513852	-3.6232	0.00017	#B09C8599		chr11_69588009_69588409	-4.20309	5.32e-07	#B09C8599		chr6_8226069_8226469	-0.49648	0.083745	grey
chr14_69571983_69572383	3.85051	0.000171	#DC000099		chr8_102863638_102864038	1.79583	5.33e-07	#DC000099		chr2_85405563_85405963	-0.70235	0.083745	grey
chr7_129144715_129145115	2.19642	0.000172	#DC000099		chr12_120903887_120904287	3.11212	5.35e-07	#DC000099		chr16_24522722_24523122	-0.48063	0.083745	grey
chr17_81035154_81035554	2.01383	0.000173	#DC000099		chr17_62779160_62779560	-3.51179	5.36e-07	#B09C8599		chrX_145233056_145233456	0.864767	0.083758	grey
chr15_65133290_65133690	1.99514	0.000173	grey		chr7_137538977_137539377	-4.14521	5.39e-07	#B09C8599		chr6_3723251_3723651	-0.45669	0.083758	grey
chr20_1185433_1185833	2.96046	0.000175	#DC000099		chr5_147522996_147523396	-4.1575	5.4e-07	#B09C8599		chr8_14282938_14283338	0.869459	0.083758	grey
chr11_16606931_16607331	2.81612	0.000175	#DC000099		chr10_126253420_126253820	-4.05249	5.4e-07	#B09C8599		chr9_79296963_79297363	0.857637	0.083758	grey
chr16_86569781_86570181	-3.70998	0.000176	#B09C8599		chr4_43339672_43340072	-4.79649	5.43e-07	#B09C8599		chr7_74452504_74452904	-0.81467	0.083758	grey
chr16_24729697_24730097	2.23437	0.000179	#DC000099		chr4_180637230_180637630	-4.8242	5.43e-07	#B09C8599		chr15_98088522_98088922	0.615711	0.083758	grey
chrX_105821905_105822305	4.21002	0.000179	#DC000099		chr3_195542890_195543290	1.95287	5.44e-07	#DC000099		chr1_155642828_155643228	0.63765	0.083758	grey
chr5_64165814_64166214	3.48293	0.000179	#DC000099		chr10_62995571_62995971	-4.32998	5.44e-07	#B09C8599		chr9_101040781_101041181	0.80433	0.083758	grey
chr16_21599748_21600148	1.80785	0.000179	grey		chr16_11915452_11915852	2.41253	5.52e-07	#DC000099		chr8_56310444_56310844	0.854755	0.083758	grey
chr1_148528841_148529241	2.75283	0.00018	#DC000099		chr16_1826884_1827284	2.44563	5.53e-07	#DC000099		chr2_82445897_82446297	0.863855	0.083758	grey
chr4_11625740_11626140	4.44382	0.000181	#DC000099		chr2_38720295_38720695	4.25631	5.55e-07	#DC000099		chr17_14645818_14646218	0.821773	0.083758	grey
chr2_197310164_197310564	2.08752	0.000181	#DC000099		chr2_171334115_171334515	4.68882	5.6e-07	#DC000099		chr8_114719257_114719657	0.781122	0.083758	grey
chr6_74534944_74535344	4.55406	0.000182	#DC000099		chr7_72925028_72925428	2.76341	5.6e-07	#DC000099		chr2_123761756_123762156	0.541958	0.083758	grey
chr16_82011084_82011484	-4.17723	0.000183	#B09C8599		chr15_68817829_68818229	1.96048	5.6e-07	#DC000099		chr7_101100662_101101062	-0.62991	0.083758	grey
chr3_53494569_53494969	3.23517	0.000184	#DC000099		chr5_174336217_174336617	-4.49857	5.61e-07	#B09C8599		chr8_108275666_108276066	0.866611	0.083758	grey
chr1_153634057_153634457	-1.2162	0.000184	grey		chr6_168999587_168999987	-4.56998	5.66e-07	#B09C8599		chr5_34564851_34565251	-0.69171	0.083758	grey
chr9_129697320_129697720	4.52503	0.000186	#DC000099		chr3_194537473_194537873	1.92456	5.66e-07	#DC000099		chr15_68281617_68282017	0.848859	0.083758	grey
chr12_56189175_56189575	1.85004	0.000186	grey		chr12_91222643_91223043	-4.53206	5.66e-07	#B09C8599		chr8_137413026_137413426	0.851977	0.083758	grey
chr17_81926963_81927363	1.70953	0.000187	grey		chr3_47163386_47163786	2.47712	5.68e-07	#DC000099		chr1_214853375_214853775	0.773071	0.083758	grey
chr18_9914255_9914655	2.0231	0.000187	#DC000099		chr17_81910976_81911376	3.53089	5.7e-07	#DC000099		chr11_109686428_109686828	0.848987	0.083758	grey
chr9_34589440_34589840	4.94728	0.000191	#DC000099		chr21_20720842_20721242	-3.98862	5.77e-07	#B09C8599		chr8_85069748_85070148	0.861494	0.083758	grey
chr3_197297510_197297910	1.23666	0.000191	grey		chr11_126917741_126918141	-3.70615	5.79e-07	#B09C8599		chr3_196443524_196443924	-0.55578	0.083835	grey
chr11_59172020_59172420	2.48693	0.000191	#DC000099		chr12_108691568_108691968	2.03731	5.84e-07	#DC000099		chr12_21173648_21174048	0.790925	0.083835	grey
chr1_230425570_230425970	2.68345	0.000192	#DC000099		chr12_127547813_127548213	-3.99072	5.84e-07	#B09C8599		chr8_68623948_68624348	0.701742	0.083954	grey
chr5_176416108_176416508	1.29121	0.000192	grey		chr8_57580692_57581092	-4.18643	5.85e-07	#B09C8599		chr6_160931012_160931412	0.863277	0.083954	grey
chr19_55188445_55188845	-4.80223	0.000192	#B09C8599		chr15_62769549_62769949	-4.45203	5.85e-07	#B09C8599		chr5_144517154_144517554	0.707763	0.083954	grey
chr8_132480331_132480731	2.74882	0.000193	#DC000099		chr11_126791172_126791572	-4.99791	5.86e-07	#B09C8599		chr9_11618070_11618470	0.624916	0.083954	grey
chr3_150762564_150762964	1.70755	0.000193	grey		chr8_116230433_116230833	-3.78002	5.86e-07	#B09C8599		chr2_49573194_49573594	0.688372	0.084067	grey
chr12_85317957_85318357	4.9423	0.000195	#DC000099		chr11_60906132_60906532	2.25403	5.87e-07	#DC000099		chrX_129605730_129606130	-0.69871	0.084067	grey
chr22_39350005_39350405	2.29725	0.000196	#DC000099		chr21_42653880_42654280	5.06489	5.94e-07	#DC000099		chr5_128583166_128583566	0.743363	0.084067	grey
chr2_241734779_241735179	1.65782	0.000196	grey		chr17_17836650_17837050	2.19912	5.96e-07	#DC000099		chr7_38724518_38724918	-0.60396	0.084067	grey
chr4_176788396_176788796	-3.17401	0.000198	#B09C8599		chr1_202144207_202144607	2.55744	5.97e-07	#DC000099		chr7_52208839_52209239	0.770985	0.084067	grey
chr4_183797380_183797780	1.84938	0.000198	grey		chr13_75135468_75135868	-4.11124	5.97e-07	#B09C8599		chr2_2708593_2708993	0.632633	0.084067	grey
chr4_151226098_151226498	-3.44203	0.000201	#B09C8599		chr13_36919550_36919950	4.15173	5.98e-07	#DC000099		chr8_95488910_95489310	0.823662	0.084135	grey
chr1_233328298_233328698	1.99569	0.000204	grey		chr2_231767759_231768159	4.64703	6.06e-07	#DC000099		chr22_47321386_47321786	0.83836	0.084277	grey
chr19_1354954_1355354	1.69729	0.000204	grey		chr10_103192765_103193165	2.03997	6.06e-07	#DC000099		chr4_58666218_58666618	0.676094	0.084523	grey
chr16_17470602_17471002	3.98727	0.000204	#DC000099		chr14_68694939_68695339	-3.7646	6.06e-07	#B09C8599		chr11_5001082_5001482	0.842245	0.084674	grey
chr22_49848573_49848973	4.66883	0.000204	#DC000099		chr12_124567003_124567403	2.56337	6.06e-07	#DC000099		chr12_125820872_125821272	0.572301	0.084674	grey
chr9_684425_684825	-4.3621	0.000204	#B09C8599		chr6_147203809_147204209	3.36018	6.08e-07	#DC000099		chr4_28889679_28890079	0.851782	0.084674	grey
chr12_118376595_118376995	1.43664	0.000206	grey		chr14_29240120_29240520	-4.24827	6.11e-07	#B09C8599		chr14_81294881_81295281	-0.76976	0.084758	grey
chr5_180071239_180071639	1.21703	0.000207	grey		chr10_91798418_91798818	2.59882	6.14e-07	#DC000099		chr8_78938329_78938729	0.796762	0.084767	grey
chr14_32939242_32939642	2.57291	0.000207	#DC000099		chr4_1204729_1205129	5.12658	6.14e-07	#DC000099		chr2_49788749_49789149	0.804353	0.084767	grey
chr2_48755397_48755797	4.59848	0.000208	#DC000099		chr9_135510972_135511372	-4.92324	6.22e-07	#B09C8599		chr8_113638085_113638485	0.824856	0.084767	grey
chr12_132761269_132761669	1.3046	0.000209	grey		chr6_150927463_150927863	4.51375	6.22e-07	#DC000099		chr13_100787089_100787489	0.834065	0.084767	grey
chr11_1763468_1763868	1.1188	0.000213	grey		chr10_110304478_110304878	2.17128	6.24e-07	#DC000099		chr2_66061607_66062007	0.715119	0.084767	grey
chr17_76452561_76452961	1.7345	0.000214	grey		chr3_168024470_168024870	-4.02655	6.27e-07	#B09C8599		chr6_16196873_16197273	-0.65104	0.084767	grey
chr17_81239109_81239509	1.99755	0.000216	grey		chr20_38276022_38276422	-3.76937	6.34e-07	#B09C8599		chr8_14423465_14423865	0.785003	0.084767	grey
chr8_95268866_95269266	-1.18413	0.000216	grey		chr13_112690168_112690568	3.29003	6.36e-07	#DC000099		chr15_80642211_80642611	0.529021	0.085036	grey
chr10_120979489_120979889	3.83348	0.000216	#DC000099		chr4_1347218_1347618	2.30708	6.38e-07	#DC000099		chr5_168886168_168886568	-0.62252	0.085196	grey
chr4_121951224_121951624	2.77727	0.000216	#DC000099		chr16_4846914_4847314	2.16693	6.4e-07	#DC000099		chr1_16773187_16773587	-0.62764	0.08524	grey
chr17_82097645_82098045	1.71483	0.000216	grey		chr13_51222178_51222578	4.64691	6.44e-07	#DC000099		chr6_1606976_1607376	-0.63935	0.085304	grey
chr6_147559206_147559606	3.47531	0.000217	#DC000099		chr4_992812_993212	2.62123	6.44e-07	#DC000099		chrX_48567821_48568221	-0.5319	0.085304	grey
chr9_130042462_130042862	1.96873	0.000217	grey		chr1_65254284_65254684	3.47385	6.44e-07	#DC000099		chr10_19216584_19216984	0.781603	0.085304	grey
chr3_50675144_50675544	3.11448	0.00022	#DC000099		chr17_1562408_1562808	3.40314	6.45e-07	#DC000099		chr6_170294950_170295350	-0.65915	0.085304	grey
chr19_1524055_1524455	4.95923	0.000221	#DC000099		chr10_71920276_71920676	3.30906	6.55e-07	#DC000099		chr5_18539178_18539578	0.650252	0.085304	grey
chr8_81302819_81303219	4.3941	0.000221	#DC000099		chr18_2515990_2516390	-3.30953	6.6e-07	#B09C8599		chr8_53190908_53191308	0.710085	0.085304	grey
chr2_190408482_190408882	1.57802	0.000221	grey		chr4_110533830_110534230	-3.7284	6.65e-07	#B09C8599		chr7_39381192_39381592	-0.64007	0.085469	grey
chr1_67897329_67897729	4.62756	0.000222	#DC000099		chr10_110871929_110872329	1.89301	6.67e-07	#DC000099		chr5_165853741_165854141	0.796265	0.085618	grey
chr22_50600635_50601035	3.43133	0.000223	#DC000099		chrX_19990762_19991162	3.1677	6.72e-07	#DC000099		chr16_84934700_84935100	-0.44016	0.085871	grey
chr7_88759216_88759616	4.12909	0.000228	#DC000099		chr7_12570808_12571208	4.06683	6.72e-07	#DC000099		chr4_28143187_28143587	0.835193	0.085871	grey
chr8_119832482_119832882	-1.22464	0.000228	grey		chr5_86570487_86570887	4.25029	6.81e-07	#DC000099		chr5_168882240_168882640	-0.50625	0.085871	grey
chr14_105248450_105248850	2.80693	0.000228	#DC000099		chr9_101994919_101995319	-4.27754	6.85e-07	#B09C8599		chr8_108604917_108605317	0.749078	0.085871	grey
chr16_1474515_1474915	2.11368	0.000228	#DC000099		chr10_48605670_48606070	-4.03803	6.86e-07	#B09C8599		chr8_112570926_112571326	0.832744	0.085871	grey
chr13_19601988_19602388	2.65437	0.000228	#DC000099		chr4_176492878_176493278	-4.43318	6.89e-07	#B09C8599		chr10_54250224_54250624	0.70378	0.085871	grey
chr1_112735088_112735488	-4.11639	0.00023	#B09C8599		chr7_116862633_116863033	1.99488	6.89e-07	#DC000099		chr7_129524980_129525380	-0.51885	0.08605	grey
chr8_141307825_141308225	2.5374	0.00023	#DC000099		chr9_37197839_37198239	-4.36836	6.89e-07	#B09C8599		chr19_17560121_17560521	-0.54247	0.086815	grey
chr8_127736738_127737138	-1.34862	0.00023	grey		chr1_15355165_15355565	-3.8918	6.95e-07	#B09C8599		chr10_69382381_69382781	-0.54044	0.086868	grey
chr8_67062450_67062850	-1.31626	0.000231	grey		chr5_56506979_56507379	3.64614	6.95e-07	#DC000099		chr8_87596263_87596663	0.701851	0.086977	grey
chr8_80873638_80874038	2.91037	0.000233	#DC000099		chr15_52019256_52019656	2.26069	7.01e-07	#DC000099		chr8_114485789_114486189	0.787207	0.087155	grey
chr15_30104318_30104718	3.60205	0.000233	#DC000099		chr13_100887409_100887809	-4.30421	7.01e-07	#B09C8599		chr2_115834699_115835099	0.70534	0.087155	grey
chr6_136550032_136550432	2.049	0.000233	#DC000099		chr18_2655636_2656036	2.83342	7.02e-07	#DC000099		chr8_15999469_15999869	0.835	0.087155	grey
chr7_28180233_28180633	1.45548	0.000234	grey		chrX_153934648_153935048	2.61849	7.04e-07	#DC000099		chr8_96027203_96027603	0.796056	0.087403	grey
chr9_98807718_98808118	1.85195	0.000234	grey		chr17_47531599_47531999	2.83881	7.1e-07	#DC000099		chr13_58491088_58491488	0.580063	0.087533	grey
chr12_116244460_116244860	4.57882	0.000234	#DC000099		chr12_9869722_9870122	-3.26879	7.21e-07	#B09C8599		chr8_74984458_74984858	0.375559	0.087533	grey
chr3_124033538_124033938	1.39289	0.000235	grey		chr11_62612367_62612767	2.79451	7.21e-07	#DC000099		chr8_68501968_68502368	0.640501	0.087533	grey
chr10_119207335_119207735	2.52252	0.000235	#DC000099		chr8_85177145_85177545	2.47713	7.22e-07	#DC000099		chr1_163645631_163646031	0.615726	0.087585	grey
chr5_132830150_132830550	1.7933	0.000236	grey		chr9_136992085_136992485	2.6113	7.22e-07	#DC000099		chr15_77154994_77155394	0.789551	0.087585	grey
chr17_4796180_4796580	-1.25149	0.000236	grey		chr2_233419125_233419525	-3.64506	7.22e-07	#B09C8599		chr8_114242611_114243011	0.590142	0.087652	grey
chr2_27946480_27946880	3.64754	0.000241	#DC000099		chr16_2752545_2752945	2.36416	7.22e-07	#DC000099		chr8_79453853_79454253	0.822529	0.087652	grey
chr3_18516276_18516676	4.85869	0.000244	#DC000099		chr16_81779313_81779713	4.17651	7.22e-07	#DC000099		chr13_27040092_27040492	-0.72754	0.087652	grey
chr11_76582774_76583174	4.62823	0.000245	#DC000099		chr14_65102026_65102426	2.57671	7.22e-07	#DC000099		chr5_67003821_67004221	0.827276	0.087652	grey
chr17_82051981_82052381	1.5184	0.000245	grey		chr11_35040384_35040784	-4.31229	7.24e-07	#B09C8599		chr1_247385986_247386386	0.760859	0.087652	grey
chr12_70271246_70271646	3.97836	0.000247	#DC000099		chr12_100267343_100267743	2.24211	7.24e-07	#DC000099		chr7_145582928_145583328	0.516544	0.087652	grey
chr14_36519835_36520235	3.55638	0.000247	#DC000099		chr1_78442210_78442610	-4.18564	7.28e-07	#B09C8599		chr3_76610531_76610931	0.743338	0.087652	grey
chr12_20368840_20369240	2.32773	0.000247	#DC000099		chr12_3698219_3698619	-4.2233	7.33e-07	#B09C8599		chr3_126186920_126187320	-0.57038	0.087652	grey
chr9_67726293_67726693	2.53627	0.000248	#DC000099		chr7_6104718_6105118	3.41839	7.35e-07	#DC000099		chr1_247710445_247710845	0.68133	0.087652	grey
chr11_13277536_13277936	2.80362	0.000249	#DC000099		chr22_42747778_42748178	-4.23907	7.4e-07	#B09C8599		chr2_84209095_84209495	0.668461	0.087693	grey
chr5_1523172_1523572	2.13466	0.000253	#DC000099		chr1_207389699_207390099	-3.44803	7.48e-07	#B09C8599		chr7_126290547_126290947	0.578325	0.087825	grey
chr3_187641069_187641469	4.49001	0.000253	#DC000099		chrX_2928970_2929370	2.23454	7.48e-07	#DC000099		chr10_81284900_81285300	0.793021	0.087857	grey
chr7_140176720_140177120	2.3846	0.000255	#DC000099		chr4_8199347_8199747	2.54476	7.52e-07	#DC000099		chr13_55555538_55555938	0.82665	0.087947	grey
chr22_32801845_32802245	4.61578	0.000255	#DC000099		chr2_136310790_136311190	-4.62	7.56e-07	#B09C8599		chr12_127654104_127654504	0.755772	0.088079	grey
chr11_82689633_82690033	-4.39925	0.000256	#B09C8599		chr4_176534932_176535332	-4.15475	7.58e-07	#B09C8599		chr18_43482498_43482898	0.797838	0.08817	grey
chr9_137114343_137114743	2.2296	0.000256	#DC000099		chr17_3558737_3559137	-4.60561	7.67e-07	#B09C8599		chr8_84106116_84106516	0.643874	0.08817	grey
chr13_73325923_73326323	3.65597	0.000257	#DC000099		chr2_68368334_68368734	-4.09229	7.69e-07	#B09C8599		chr14_102110640_102111040	-0.5154	0.088338	grey
chr12_122422004_122422404	1.43974	0.00026	grey		chr16_21599535_21599935	2.59834	7.69e-07	#DC000099		chr8_53017659_53018059	0.823263	0.088358	grey
chr9_67724862_67725262	3.37234	0.000261	#DC000099		chr16_9072655_9073055	-3.36595	7.74e-07	#B09C8599		chr5_172133582_172133982	-0.782	0.088358	grey
chr3_183824948_183825348	2.03091	0.000262	#DC000099		chr18_59744124_59744524	-4.01364	7.76e-07	#B09C8599		chr3_180190159_180190559	0.734018	0.088358	grey
chr10_71920106_71920506	3.25008	0.000266	#DC000099		chr11_68297912_68298312	3.96456	7.77e-07	#DC000099		chr5_129884961_129885361	0.719909	0.088358	grey
chr12_121466742_121467142	2.91714	0.000268	#DC000099		chr14_69611702_69612102	3.14587	7.86e-07	#DC000099		chr5_172407904_172408304	-0.5269	0.088448	grey
chr5_6449000_6449400	4.51687	0.000269	#DC000099		chr21_44006067_44006467	-3.4785	7.98e-07	#B09C8599		chrX_113810084_113810484	0.737977	0.088456	grey
chrX_135421849_135422249	2.66122	0.000271	#DC000099		chr3_143998472_143998872	-4.19884	8e-07	#B09C8599		chr7_118858791_118859191	0.791116	0.088456	grey
chrX_107155787_107156187	3.52368	0.000273	#DC000099		chr10_3876987_3877387	-3.69163	8e-07	#B09C8599		chr16_22174803_22175203	-0.57615	0.088456	grey
chr13_49220077_49220477	3.92914	0.000273	#DC000099		chr4_112170628_112171028	-3.37054	8.02e-07	#B09C8599		chr2_83792943_83793343	0.798461	0.088469	grey
chrX_150983498_150983898	2.09137	0.000273	#DC000099		chr19_8240607_8241007	3.23456	8.04e-07	#DC000099		chrX_41529211_41529611	-0.50127	0.088469	grey
chr8_30391948_30392348	4.64763	0.000275	#DC000099		chr12_50763796_50764196	2.06312	8.06e-07	#DC000099		chr8_1706744_1707144	0.790854	0.088469	grey
chrX_149435947_149436347	4.94177	0.000277	#DC000099		chr19_46860521_46860921	2.11092	8.07e-07	#DC000099		chr4_27520456_27520856	0.786789	0.088469	grey
chr12_116910858_116911258	1.42577	0.000278	grey		chr4_168138324_168138724	-3.7001	8.12e-07	#B09C8599		chr8_1258704_1259104	0.809534	0.088469	grey
chr5_177426610_177427010	1.46372	0.000278	grey		chr5_98455160_98455560	-4.06825	8.12e-07	#B09C8599		chr11_58351390_58351790	0.813324	0.088608	grey
chr22_37658900_37659300	2.39261	0.000278	#DC000099		chr11_35943994_35944394	3.38876	8.15e-07	#DC000099		chr11_65897370_65897770	-0.72203	0.088608	grey
chr16_66917664_66918064	4.43465	0.00028	#DC000099		chr21_41426160_41426560	-4.0208	8.15e-07	#B09C8599		chr4_29804016_29804416	0.766588	0.088784	grey
chr8_142449668_142450068	4.80955	0.000281	#DC000099		chr8_122313235_122313635	-3.82096	8.15e-07	#B09C8599		chr5_20334088_20334488	0.695449	0.088866	grey
chr5_78984817_78985217	1.63441	0.000281	grey		chr2_162574514_162574914	4.77666	8.15e-07	#DC000099		chr6_1608415_1608815	-0.57796	0.088947	grey
chr4_185203754_185204154	1.98793	0.000281	grey		chr12_130872096_130872496	2.77856	8.2e-07	#DC000099		chr8_91603035_91603435	0.729489	0.08971	grey
chr17_2172413_2172813	-3.51285	0.000281	#B09C8599		chr16_74368147_74368547	2.5023	8.2e-07	#DC000099		chr2_158848664_158849064	-0.6002	0.08971	grey
chr5_32173599_32173999	1.35723	0.000282	grey		chr8_79020553_79020953	-4.41386	8.21e-07	#B09C8599		chr3_21966544_21966944	0.786467	0.08971	grey
chr10_80205181_80205581	1.8195	0.000282	grey		chr9_114225255_114225655	-3.85654	8.23e-07	#B09C8599		chr8_91550237_91550637	0.711614	0.08971	grey
chr3_107697726_107698126	4.22035	0.000283	#DC000099		chr16_73298266_73298666	-3.87743	8.23e-07	#B09C8599		chr4_60496987_60497387	0.727732	0.08971	grey
chr1_81813347_81813747	4.49458	0.000284	#DC000099		chr15_74937714_74938114	2.30387	8.23e-07	#DC000099		chr2_83791926_83792326	0.767124	0.089859	grey
chr2_218859672_218860072	3.47951	0.000285	#DC000099		chr14_50231184_50231584	2.86078	8.23e-07	#DC000099		chr3_87098941_87099341	0.809931	0.089859	grey
chr12_124993918_124994318	2.09505	0.000285	#DC000099		chr8_12754147_12754547	2.42103	8.23e-07	#DC000099		chr1_47707949_47708349	-0.57137	0.089963	grey
chr16_3458159_3458559	1.40686	0.000286	grey		chr8_22552146_22552546	5.06529	8.23e-07	#DC000099		chr7_44150903_44151303	-0.48471	0.090016	grey
chr10_87342649_87343049	1.78069	0.000286	grey		chr8_30727135_30727535	2.60644	8.23e-07	#DC000099		chr4_62246558_62246958	0.809059	0.090016	grey
chr11_59777521_59777921	4.16704	0.000286	#DC000099		chr11_45847467_45847867	2.18657	8.3e-07	#DC000099		chr4_28640642_28641042	0.767302	0.090143	grey
chr17_32266193_32266593	2.74458	0.000286	#DC000099		chr8_51398113_51398513	-4.40018	8.31e-07	#B09C8599		chr14_18330211_18330611	0.784952	0.090431	grey
chr17_2030170_2030570	-1.19097	0.000289	grey		chr14_54440991_54441391	2.36444	8.37e-07	#DC000099		chr9_25868038_25868438	0.790588	0.090463	grey
chr3_196968922_196969322	1.58992	0.00029	grey		chr11_32658480_32658880	-4.21517	8.37e-07	#B09C8599		chr12_47757663_47758063	0.708825	0.090826	grey
chr2_119862645_119863045	4.8872	0.00029	#DC000099		chr7_102286595_102286995	3.22074	8.4e-07	#DC000099		chr8_49158549_49158949	0.567184	0.090964	grey
chr17_65560566_65560966	2.50249	0.00029	#DC000099		chr12_110582803_110583203	2.59414	8.4e-07	#DC000099		chr19_38361801_38362201	-0.71624	0.090964	grey
chr1_202341564_202341964	-1.21302	0.000291	grey		chr1_202957927_202958327	2.02431	8.42e-07	#DC000099		chr1_40789942_40790342	-0.65167	0.090964	grey
chr3_145257952_145258352	4.60532	0.000291	#DC000099		chr4_100348294_100348694	-4.38919	8.47e-07	#B09C8599		chr5_3595280_3595680	0.661148	0.091044	grey
chr2_28905380_28905780	3.38243	0.000292	#DC000099		chr16_81095925_81096325	2.67989	8.62e-07	#DC000099		chr1_152623344_152623744	0.740414	0.091048	grey
chr8_80029951_80030351	-1.25912	0.000292	grey		chr11_64304782_64305182	2.47012	8.64e-07	#DC000099		chr8_43312747_43313147	0.728033	0.091048	grey
chr21_10342088_10342488	4.39286	0.000292	#DC000099		chr6_158231740_158232140	2.37261	8.64e-07	#DC000099		chr4_30345851_30346251	0.765716	0.091048	grey
chr3_149474854_149475254	3.53388	0.000293	#DC000099		chr10_77737330_77737730	-4.34519	8.76e-07	#B09C8599		chr6_56785580_56785980	-0.47989	0.091096	grey
chr9_6015211_6015611	-1.29417	0.000293	grey		chr15_90233526_90233926	2.01571	8.76e-07	#DC000099		chr1_239102234_239102634	0.575392	0.091096	grey
chr16_84116720_84117120	1.3573	0.000294	grey		chr15_48940865_48941265	-4.70805	8.76e-07	#B09C8599		chr17_22269241_22269641	0.490965	0.091096	grey
chr11_46237952_46238352	1.98078	0.000294	grey		chr2_176583538_176583938	-2.95571	8.77e-07	#B09C8599		chr11_5058999_5059399	0.507016	0.091096	grey
chrX_43226630_43227030	4.61264	0.000296	#DC000099		chr7_65406516_65406916	-4.67823	8.82e-07	#B09C8599		chr5_20441213_20441613	0.732343	0.091096	grey
chr4_1512828_1513228	4.65273	0.000297	#DC000099		chr2_192267087_192267487	-4.19246	8.89e-07	#B09C8599		chr3_89400072_89400472	0.799636	0.091147	grey
chr7_82443163_82443563	1.85028	0.0003	grey		chr8_134831934_134832334	2.4107	8.89e-07	#DC000099		chr5_98003186_98003586	0.743289	0.091195	grey
chr3_171171181_171171581	4.21321	0.000303	#DC000099		chr10_457737_458137	4.94276	8.91e-07	#DC000099		chr7_29091312_29091712	-0.67081	0.091378	grey
chr3_197664911_197665311	2.16769	0.000305	#DC000099		chr2_166410928_166411328	-3.47201	8.97e-07	#B09C8599		chr6_35417369_35417769	-0.44359	0.091492	grey
chr5_134114642_134115042	3.10602	0.000306	#DC000099		chr21_35303395_35303795	-3.5182	8.99e-07	#B09C8599		chr2_51405533_51405933	0.700615	0.091904	grey
chr3_141940754_141941154	3.63671	0.000306	#DC000099		chr3_33096755_33097155	2.26379	9.03e-07	#DC000099		chr4_47193151_47193551	0.683943	0.092136	grey
chr11_75667396_75667796	4.30366	0.000307	#DC000099		chr12_6053476_6053876	3.79499	9.04e-07	#DC000099		chr3_195630292_195630692	-0.61894	0.092136	grey
chr14_96538306_96538706	3.81537	0.00031	#DC000099		chr22_20267979_20268379	4.17092	9.06e-07	#DC000099		chr2_78372752_78373152	0.516001	0.092136	grey
chr13_108495522_108495922	4.48387	0.000313	#DC000099		chr12_83880454_83880854	-3.81145	9.06e-07	#B09C8599		chr20_43951166_43951566	-0.51139	0.092136	grey
chr12_7960841_7961241	-3.47629	0.000316	#B09C8599		chr17_44066238_44066638	1.97367	9.07e-07	#DC000099		chr5_128522405_128522805	0.511898	0.092136	grey
chr11_5689868_5690268	-3.02653	0.000317	#B09C8599		chr4_170399915_170400315	-4.46001	9.08e-07	#B09C8599		chr9_23510188_23510588	0.715859	0.092136	grey
chr17_40342023_40342423	1.94926	0.00032	grey		chr21_39014575_39014975	-4.69025	9.08e-07	#B09C8599		chr3_53981710_53982110	-0.54789	0.092136	grey
chr8_66925125_66925525	-1.31492	0.000321	grey		chr8_89474002_89474402	-3.9893	9.1e-07	#B09C8599		chr9_24865731_24866131	0.758411	0.092136	grey
chr3_190120244_190120644	1.34267	0.000324	grey		chr20_60249001_60249401	-4.17137	9.12e-07	#B09C8599		chr2_206923725_206924125	0.747089	0.092136	grey
chr2_127423212_127423612	3.48738	0.000324	#DC000099		chr15_74525854_74526254	-4.03572	9.14e-07	#B09C8599		chrX_134908994_134909394	-0.47883	0.092136	grey
chr12_120903559_120903959	1.36481	0.000324	grey		chr6_1389886_1390286	4.95416	9.14e-07	#DC000099		chr6_6817131_6817531	-0.53397	0.092136	grey
chr16_67968072_67968472	1.28427	0.000324	grey		chr5_181120547_181120947	-4.13354	9.19e-07	#B09C8599		chr11_85346135_85346535	0.707367	0.092136	grey
chr1_206685271_206685671	1.44266	0.000325	grey		chr1_8138031_8138431	-3.10164	9.24e-07	#B09C8599		chr8_61881436_61881836	0.785907	0.09273	grey
chr18_26656754_26657154	2.41963	0.000325	#DC000099		chr10_30062362_30062762	-4.01116	9.26e-07	#B09C8599		chr6_7306588_7306988	-0.60571	0.092761	grey
chr13_100674785_100675185	1.86219	0.000327	grey		chr12_120116399_120116799	2.73806	9.27e-07	#DC000099		chr1_110163651_110164051	-0.77889	0.093157	grey
chr4_17665487_17665887	4.45462	0.000328	#DC000099		chr19_33194372_33194772	5.02643	9.27e-07	#DC000099		chr5_120936755_120937155	0.726941	0.093541	grey
chr4_6917286_6917686	4.20095	0.000329	#DC000099		chr3_22244734_22245134	-4.33936	9.32e-07	#B09C8599		chr12_127491365_127491765	0.62599	0.093541	grey
chrX_110280760_110281160	4.3086	0.00033	#DC000099		chr2_204479622_204480022	-4.08193	9.35e-07	#B09C8599		chr5_75566221_75566621	-0.70603	0.093601	grey
chr1_234356741_234357141	-4.29165	0.00033	#B09C8599		chr3_159763776_159764176	2.27002	9.41e-07	#DC000099		chr13_18200834_18201234	0.732051	0.093726	grey
chr9_126326918_126327318	2.25655	0.000331	#DC000099		chr14_102509319_102509719	3.84329	9.41e-07	#DC000099		chr4_45756313_45756713	0.783667	0.093758	grey
chr5_61303532_61303932	-2.75843	0.000331	#B09C8599		chr8_43056275_43056675	2.9018	9.46e-07	#DC000099		chr5_22961160_22961560	0.715917	0.093758	grey
chr4_6563572_6563972	4.61347	0.000332	#DC000099		chr12_213570_213970	4.40685	9.49e-07	#DC000099		chr5_17521144_17521544	0.691892	0.093782	grey
chr12_122835844_122836244	1.54568	0.000334	grey		chr7_141464099_141464499	-3.60527	9.5e-07	#B09C8599		chr12_127786824_127787224	0.781939	0.093861	grey
chr17_50095391_50095791	1.33199	0.000335	grey		chr16_89827884_89828284	2.75572	9.51e-07	#DC000099		chr14_93015879_93016279	-0.51318	0.093861	grey
chr6_82101395_82101795	4.94703	0.000335	#DC000099		chr17_9408655_9409055	-4.54591	9.54e-07	#B09C8599		chr2_195179606_195180006	0.548895	0.093861	grey
chr6_107489745_107490145	3.25803	0.000337	#DC000099		chr6_122610411_122610811	3.84301	9.6e-07	#DC000099		chr12_75209192_75209592	0.778986	0.093882	grey
chr11_6319466_6319866	-2.50305	0.000337	#B09C8599		chr16_21301372_21301772	2.77015	9.61e-07	#DC000099		chr21_8214540_8214940	0.192502	0.093882	grey
chr8_120445216_120445616	-1.34324	0.000337	grey		chr12_73422054_73422454	-4.88474	9.68e-07	#B09C8599		chr11_40628194_40628594	0.599598	0.093882	grey
chr11_103805449_103805849	3.45699	0.000338	#DC000099		chr3_136751859_136752259	2.29223	9.73e-07	#DC000099		chr2_83537757_83538157	0.780005	0.093882	grey
chr14_56225214_56225614	4.70218	0.00034	#DC000099		chr5_35117718_35118118	-4.80958	9.85e-07	#B09C8599		chr15_46192456_46192856	0.710846	0.093882	grey
chr17_39225698_39226098	3.54248	0.000344	#DC000099		chr3_83425840_83426240	4.10251	9.9e-07	#DC000099		chr21_9854227_9854627	0.559459	0.093882	grey
chr2_105329345_105329745	1.81125	0.000344	grey		chr19_34428425_34428825	2.03556	9.98e-07	#DC000099		chr15_49703790_49704190	0.458732	0.093882	grey
chr3_41305332_41305732	4.32789	0.000344	#DC000099		chr5_75337212_75337612	2.17284	1e-06	#DC000099		chr12_50773596_50773996	-0.59034	0.093882	grey
chr1_63641405_63641805	4.06997	0.000344	#DC000099		chr14_73995992_73996392	4.19553	1e-06	#DC000099		chr17_15143897_15144297	0.618464	0.093882	grey
chr19_33621993_33622393	4.77927	0.000344	#DC000099		chr3_188153520_188153920	1.86807	1e-06	#DC000099		chrX_144414286_144414686	0.592277	0.093882	grey
chr19_17302947_17303347	1.24436	0.000344	grey		chr16_50152779_50153179	1.88008	1e-06	#DC000099		chr13_57328409_57328809	0.600684	0.093882	grey
chr8_30095478_30095878	1.35319	0.000346	grey		chr20_58629913_58630313	-3.81768	1.01e-06	#B09C8599		chr21_10371622_10372022	0.578018	0.093882	grey
chr2_87076151_87076551	1.74693	0.000346	grey		chr12_116819028_116819428	1.96214	1.01e-06	#DC000099		chr14_100166755_100167155	-0.64611	0.093882	grey
chr17_60562525_60562925	4.26103	0.000346	#DC000099		chr19_11505468_11505868	2.32219	1.02e-06	#DC000099		chr3_181287527_181287927	0.77725	0.094142	grey
chr1_110210515_110210915	2.14256	0.000347	#DC000099		chr5_142012647_142013047	2.25716	1.02e-06	#DC000099		chr2_51539777_51540177	0.764435	0.09423	grey
chr6_111087616_111088016	2.68272	0.000347	#DC000099		chr2_234445038_234445438	-4.02111	1.02e-06	#B09C8599		chr7_29378496_29378896	-0.47642	0.09423	grey
chr9_126613360_126613760	3.83551	0.000347	#DC000099		chr15_58749146_58749546	2.51557	1.02e-06	#DC000099		chr2_131681840_131682240	-0.74561	0.094391	grey
chr7_72953727_72954127	2.14589	0.000347	#DC000099		chr5_115941235_115941635	-4.16219	1.03e-06	#B09C8599		chr8_114761948_114762348	0.766226	0.094429	grey
chr19_1847915_1848315	1.16382	0.000347	grey		chr7_138460407_138460807	2.71468	1.03e-06	#DC000099		chr1_248067508_248067908	0.672439	0.094568	grey
chr3_536185_536585	4.61551	0.000347	#DC000099		chr6_111483283_111483683	2.06205	1.03e-06	#DC000099		chr6_80996105_80996505	0.762766	0.094623	grey
chr17_78168777_78169177	1.70669	0.000347	grey		chr6_18264228_18264628	2.98317	1.04e-06	#DC000099		chr15_54075263_54075663	0.52754	0.09467	grey
chr11_79087582_79087982	3.77511	0.000348	#DC000099		chr10_66827060_66827460	-4.02908	1.04e-06	#B09C8599		chr6_25476881_25477281	-0.66429	0.09467	grey
chr5_GL339449v2_alt_276894_277294	4.17579	0.00035	#DC000099		chr1_64223582_64223982	-3.8686	1.04e-06	#B09C8599		chr8_1387787_1388187	0.631957	0.09467	grey
chr11_17734757_17735157	3.02825	0.00035	#DC000099		chr5_128276640_128277040	-4.07451	1.04e-06	#B09C8599		chr15_27728921_27729321	0.771861	0.09467	grey
chr1_149103146_149103546	2.00833	0.00035	#DC000099		chr5_168335142_168335542	4.23502	1.04e-06	#DC000099		chr8_87818271_87818671	0.705649	0.09467	grey
chr4_77819380_77819780	1.92656	0.000352	grey		chr19_46963039_46963439	-3.70268	1.04e-06	#B09C8599		chr6_6869317_6869717	-0.53665	0.09467	grey
chr5_171269364_171269764	3.31988	0.000352	#DC000099		chr3_139934753_139935153	4.03374	1.05e-06	#DC000099		chr3_57732542_57732942	-0.59298	0.094868	grey
chr6_130365928_130366328	2.97971	0.000352	#DC000099		chr18_73646670_73647070	-4.67358	1.06e-06	#B09C8599		chr17_76930348_76930748	0.499127	0.094891	grey
chr6_169253260_169253660	-4.3814	0.000353	#B09C8599		chr11_120336426_120336826	2.2525	1.08e-06	#DC000099		chr4_179086574_179086974	0.756355	0.095107	grey
chr1_118101623_118102023	4.47727	0.000354	#DC000099		chr1_63827270_63827670	-3.67275	1.08e-06	#B09C8599		chr4_35819502_35819902	0.707168	0.095107	grey
chr11_3164808_3165208	1.77209	0.000354	grey		chr5_151020598_151020998	3.87618	1.09e-06	#DC000099		chr4_52490073_52490473	0.45049	0.095107	grey
chr10_110972397_110972797	4.27984	0.000354	#DC000099		chr6_57172317_57172717	2.3218	1.09e-06	#DC000099		chr5_19250898_19251298	0.740498	0.095107	grey
chr10_58275530_58275930	3.09102	0.000355	#DC000099		chr7_74333694_74334094	-4.13013	1.09e-06	#B09C8599		chr15_21574818_21575218	0.717916	0.095107	grey
chr6_87968543_87968943	4.40529	0.000356	#DC000099		chr18_73717181_73717581	-4.63137	1.1e-06	#B09C8599		chr5_166197550_166197950	0.418249	0.095138	grey
chr5_78628091_78628491	4.00827	0.000356	#DC000099		chr17_59331672_59332072	3.49549	1.1e-06	#DC000099		chr6_6761569_6761969	-0.444	0.095152	grey
chr12_46523851_46524251	-3.32654	0.000356	#B09C8599		chr19_40285121_40285521	2.17993	1.1e-06	#DC000099		chr1_65427018_65427418	-0.56952	0.095184	grey
chr6_3157111_3157511	1.45402	0.000356	grey		chr11_94746816_94747216	4.34621	1.11e-06	#DC000099		chr8_49449065_49449465	0.672084	0.095435	grey
chr12_125065454_125065854	1.33252	0.000356	grey		chr1_120069056_120069456	2.5263	1.12e-06	#DC000099		chr6_13403188_13403588	-0.55909	0.095451	grey
chr12_104137317_104137717	1.62851	0.000356	grey		chr16_24539578_24539978	1.98252	1.12e-06	#DC000099		chr4_179396849_179397249	0.755897	0.095634	grey
chr13_112931124_112931524	-3.49664	0.000358	#B09C8599		chr11_35036046_35036446	-3.93547	1.13e-06	#B09C8599		chrX_119990948_119991348	-0.63278	0.095914	grey
chr2_213151668_213152068	2.15883	0.000361	#DC000099		chr9_28264712_28265112	-4.30275	1.13e-06	#B09C8599		chr9_26387042_26387442	0.614833	0.09609	grey
chr1_37752710_37753110	3.47369	0.000365	#DC000099		chr7_137874197_137874597	-2.49594	1.13e-06	#B09C8599		chr2_228176580_228176980	0.567117	0.09609	grey
chr20_64049352_64049752	4.23069	0.000369	#DC000099		chr9_105054260_105054660	-2.63976	1.13e-06	#B09C8599		chr18_40313220_40313620	0.721894	0.09609	grey
chr21_6467424_6467824	4.13583	0.000369	#DC000099		chr9_68705073_68705473	5.17391	1.13e-06	#DC000099		chr5_97893682_97894082	0.667519	0.09609	grey
chr7_129886260_129886660	3.29636	0.000369	#DC000099		chr13_40064482_40064882	-4.47447	1.14e-06	#B09C8599		chr8_79206713_79207113	0.727379	0.09609	grey
chr7_159144490_159144890	4.80823	0.000371	#DC000099		chr21_44012235_44012635	2.74292	1.14e-06	#DC000099		chr13_56261904_56262304	0.761605	0.096116	grey
chr22_41092093_41092493	2.41172	0.000372	#DC000099		chr2_108719437_108719837	2.18685	1.15e-06	#DC000099		chr6_29894228_29894628	-0.70404	0.096116	grey
chr1_43933821_43934221	-4.88246	0.000376	#B09C8599		chr3_160565156_160565556	2.09341	1.16e-06	#DC000099		chrY_11680245_11680645	0.647489	0.096138	grey
chr16_21519566_21519966	1.61023	0.000376	grey		chr3_49377993_49378393	-3.69988	1.16e-06	#B09C8599		chr8_854874_855274	0.629416	0.09634	grey
chr16_21611714_21612114	4.1245	0.000376	#DC000099		chr19_42254681_42255081	1.98186	1.17e-06	#DC000099		chr13_100856309_100856709	0.759436	0.096442	grey
chr17_67076427_67076827	4.2095	0.000376	#DC000099		chr19_40425350_40425750	1.78392	1.18e-06	#DC000099		chrX_40072736_40073136	-0.50122	0.096527	grey
chr14_102126006_102126406	3.66741	0.000377	#DC000099		chr10_70404169_70404569	2.38445	1.19e-06	#DC000099		chr8_87625929_87626329	0.750373	0.096913	grey
chr17_78313890_78314290	2.50028	0.00038	#DC000099		chr11_70788081_70788481	-4.02401	1.19e-06	#B09C8599		chr2_228484219_228484619	0.52681	0.096936	grey
chr1_120944386_120944786	4.64705	0.000383	#DC000099		chr16_83682700_83683100	-4.35783	1.19e-06	#B09C8599		chr5_128500325_128500725	0.563341	0.097207	grey
chr6_83735780_83736180	4.78172	0.000383	#DC000099		chr15_44537120_44537520	1.87719	1.19e-06	#DC000099		chr14_25036629_25037029	-0.5727	0.097431	grey
chr1_58249987_58250387	4.60841	0.000383	#DC000099		chr15_89067894_89068294	-4.29799	1.19e-06	#B09C8599		chr18_69856770_69857170	0.522642	0.097437	grey
chr17_59331906_59332306	1.90466	0.000384	grey		chr16_81035809_81036209	3.18974	1.19e-06	#DC000099		chr10_28088759_28089159	0.624318	0.097487	grey
chr12_66678906_66679306	4.22891	0.000388	#DC000099		chr5_138542749_138543149	1.52957	1.2e-06	#DC000099		chr12_80801915_80802315	-0.69981	0.097487	grey
chr20_62122500_62122900	1.62816	0.000388	grey		chr15_65666491_65666891	-3.76671	1.2e-06	#B09C8599		chr14_88551858_88552258	-0.75315	0.097487	grey
chr16_11668691_11669091	1.50221	0.000389	grey		chr2_196966613_196967013	-4.00974	1.2e-06	#B09C8599		chr16_16059388_16059788	-0.46993	0.097703	grey
chr5_154445933_154446333	1.54947	0.000389	grey		chr4_76234169_76234569	4.23166	1.22e-06	#DC000099		chr10_17950766_17951166	0.673777	0.097776	grey
chr15_97295843_97296243	4.66057	0.00039	#DC000099		chr20_49989636_49990036	-3.52254	1.22e-06	#B09C8599		chr16_88724108_88724508	-0.44119	0.097936	grey
chr17_45895124_45895524	4.30074	0.000392	#DC000099		chr2_138645062_138645462	-4.27482	1.22e-06	#B09C8599		chr4_64241683_64242083	0.691346	0.097936	grey
chr12_7440192_7440592	4.4897	0.000394	#DC000099		chr11_63839036_63839436	2.61761	1.23e-06	#DC000099		chr5_172021214_172021614	-0.48542	0.097936	grey
chr1_159141745_159142145	-3.25593	0.000394	#B09C8599		chr3_63912076_63912476	2.93368	1.24e-06	#DC000099		chr10_77028310_77028710	0.672352	0.098094	grey
chr5_KI270897v1_alt_472950_473350	3.39783	0.000397	#DC000099		chr8_23457321_23457721	2.78352	1.25e-06	#DC000099		chr8_68540553_68540953	0.651483	0.098287	grey
chr6_35920534_35920934	1.67644	0.000398	grey		chr2_1054999_1055399	-3.84435	1.25e-06	#B09C8599		chr6_146104066_146104466	0.557138	0.09831	grey
chr21_45423787_45424187	3.84968	0.000402	#DC000099		chr5_96537424_96537824	-4.38016	1.27e-06	#B09C8599		chr6_1762938_1763338	-0.50214	0.09831	grey
chr6_159990422_159990822	3.98594	0.000402	#DC000099		chr10_15211688_15212088	-3.83311	1.28e-06	#B09C8599		chr18_59589331_59589731	0.725025	0.098353	grey
chr22_49929346_49929746	4.05947	0.000404	#DC000099		chr1_94727477_94727877	-3.77523	1.28e-06	#B09C8599		chr8_50152931_50153331	0.684488	0.098403	grey
chr8_19939838_19940238	3.67755	0.000408	#DC000099		chr16_48610067_48610467	1.89012	1.28e-06	#DC000099		chr8_88285111_88285511	0.727664	0.098403	grey
chr9_126860765_126861165	1.70256	0.000409	grey		chr11_69409584_69409984	-4.47857	1.28e-06	#B09C8599		chr9_24730668_24731068	0.659322	0.098509	grey
chr7_KI270809v1_alt_36592_36992	2.17131	0.000409	#DC000099		chr5_55994737_55995137	1.9687	1.28e-06	#DC000099		chr1_151687651_151688051	0.607514	0.098548	grey
chr2_86837395_86837795	3.03745	0.000411	#DC000099		chr11_18987592_18987992	-4.04102	1.28e-06	#B09C8599		chr5_20106988_20107388	0.632196	0.098548	grey
chr3_186743134_186743534	4.28939	0.000411	#DC000099		chr18_56402652_56403052	-3.86214	1.29e-06	#B09C8599		chr11_38395048_38395448	0.674803	0.098713	grey
chr19_35812279_35812679	3.69002	0.000411	#DC000099		chr1_27968323_27968723	-3.19312	1.29e-06	#B09C8599		chr8_88667503_88667903	0.717736	0.098734	grey
chr3_62874082_62874482	3.74037	0.000411	#DC000099		chr3_78974396_78974796	-4.76025	1.29e-06	#B09C8599		chr10_63337392_63337792	0.584419	0.098734	grey
chr9_125747945_125748345	1.64073	0.000412	grey		chr4_43331790_43332190	-4.71984	1.29e-06	#B09C8599		chr7_52641593_52641993	0.685242	0.098743	grey
chr18_37254038_37254438	3.82862	0.000412	#DC000099		chr11_82732941_82733341	5.21161	1.29e-06	#DC000099		chr13_69483309_69483709	0.633922	0.098921	grey
chr12_89708997_89709397	1.84525	0.000412	grey		chr16_47565475_47565875	-3.85474	1.29e-06	#B09C8599		chr3_128883263_128883663	-0.44067	0.098921	grey
chr8_53523418_53523818	-3.30647	0.000413	#B09C8599		chr2_164565928_164566328	3.8765	1.3e-06	#DC000099		chr20_38452839_38453239	-0.51686	0.09895	grey
chr19_4472201_4472601	1.60955	0.000414	grey		chr5_102232051_102232451	4.65473	1.3e-06	#DC000099		chr6_145452338_145452738	0.595548	0.098952	grey
chr2_184178189_184178589	3.99108	0.000418	#DC000099		chr15_64071597_64071997	2.96077	1.3e-06	#DC000099		chr5_21269737_21270137	0.668242	0.099041	grey
chr2_212538534_212538934	2.45667	0.000422	#DC000099		chrX_40580914_40581314	3.01852	1.31e-06	#DC000099		chr22_11947631_11948031	0.678126	0.099249	grey
chr3_100041408_100041808	3.58736	0.000422	#DC000099		chr21_25329484_25329884	-3.88277	1.31e-06	#B09C8599		chr2_49740519_49740919	0.692726	0.099249	grey
chr8_56074097_56074497	-1.10791	0.000424	grey		chr4_20528785_20529185	-3.82365	1.31e-06	#B09C8599		chr7_50254392_50254792	0.741586	0.099249	grey
chr11_10293736_10294136	1.51101	0.000426	grey		chr14_22851280_22851680	-3.62481	1.31e-06	#B09C8599		chr11_40775118_40775518	0.65722	0.099806	grey
chr3_24829385_24829785	3.61225	0.000426	#DC000099		chr4_181687664_181688064	-4.66904	1.31e-06	#B09C8599		chr8_78029567_78029967	0.626201	0.100545	grey
chr12_117189946_117190346	1.43966	0.000428	grey		chr8_47738051_47738451	2.54172	1.32e-06	#DC000099		chr6_2459892_2460292	-0.58071	0.100662	grey
chr1_204151801_204152201	2.04754	0.00043	#DC000099		chr9_11933871_11934271	-4.4964	1.33e-06	#B09C8599		chr4_179566544_179566944	0.735677	0.100821	grey
chr12_108129202_108129602	3.45086	0.000431	#DC000099		chr8_89216678_89217078	-3.62354	1.33e-06	#B09C8599		chr4_28479933_28480333	0.735465	0.100821	grey
chr8_143219452_143219852	2.40762	0.000432	#DC000099		chr9_18478543_18478943	-4.79277	1.33e-06	#B09C8599		chr6_3811813_3812213	-0.49078	0.100821	grey
chr9_40649867_40650267	4.26012	0.000438	#DC000099		chr19_18543238_18543638	2.93517	1.34e-06	#DC000099		chr6_4871626_4872026	-0.66655	0.100821	grey
chr1_62589978_62590378	4.50641	0.000443	#DC000099		chr17_27332421_27332821	2.35531	1.34e-06	#DC000099		chr14_68261480_68261880	-0.65199	0.100888	grey
chr7_39131226_39131626	2.91592	0.000445	#DC000099		chr5_72138659_72139059	-3.95882	1.34e-06	#B09C8599		chrX_46212584_46212984	-0.56155	0.101072	grey
chr1_179229079_179229479	1.16497	0.000445	grey		chr10_79069131_79069531	2.66834	1.35e-06	#DC000099		chr2_131528537_131528937	-0.57085	0.10128	grey
chr18_31042750_31043150	4.34763	0.000446	#DC000099		chr1_230868244_230868644	2.62413	1.35e-06	#DC000099		chr13_58136477_58136877	0.728911	0.10128	grey
chr17_19111105_19111505	2.95354	0.000447	#DC000099		chr11_46121489_46121889	3.4348	1.35e-06	#DC000099		chr10_38149608_38150008	0.705795	0.101722	grey
chr22_23070199_23070599	2.76259	0.000447	#DC000099		chr7_6706565_6706965	2.39411	1.36e-06	#DC000099		chr18_73766890_73767290	0.588328	0.101726	grey
chrX_127878034_127878434	4.30836	0.000447	#DC000099		chr17_8631031_8631431	3.20479	1.36e-06	#DC000099		chr6_46921786_46922186	-0.56139	0.101877	grey
chr8_116755384_116755784	-1.10617	0.000447	grey		chr19_488602_489002	2.21465	1.36e-06	#DC000099		chr7_146191505_146191905	0.654579	0.101877	grey
chr9_83227835_83228235	3.78584	0.000449	#DC000099		chr20_63699395_63699795	-2.66063	1.36e-06	#B09C8599		chr5_118608732_118609132	0.618927	0.102096	grey
chr3_161371840_161372240	1.84107	0.00045	grey		chr17_44324460_44324860	2.45565	1.38e-06	#DC000099		chr11_47866364_47866764	-0.56616	0.102096	grey
chr9_67723128_67723528	1.89025	0.000452	grey		chr16_72291122_72291522	-3.51516	1.38e-06	#B09C8599		chr6_11550051_11550451	-0.54118	0.102096	grey
chr9_124261615_124262015	-3.21517	0.000453	#B09C8599		chr4_145937496_145937896	2.4187	1.38e-06	#DC000099		chr8_56593118_56593518	0.410116	0.102096	grey
chr9_41237306_41237706	-4.51017	0.000453	#B09C8599		chr2_180524183_180524583	-3.06327	1.39e-06	#B09C8599		chr2_2158434_2158834	0.726202	0.102096	grey
chr3_187291311_187291711	3.11539	0.000453	#DC000099		chr11_64285189_64285589	2.0582	1.39e-06	#DC000099		chr13_46641712_46642112	-0.68512	0.102096	grey
chr16_74774467_74774867	2.18026	0.000454	#DC000099		chr5_35029672_35030072	-4.423	1.4e-06	#B09C8599		chr13_80623556_80623956	0.676091	0.102096	grey
chr10_13891279_13891679	-3.36441	0.000454	#B09C8599		chr13_33169106_33169506	-3.93621	1.4e-06	#B09C8599		chr7_1706999_1707399	-0.47901	0.102141	grey
chr8_93740512_93740912	-1.32371	0.000461	grey		chr20_43782675_43783075	-3.94034	1.4e-06	#B09C8599		chrX_10208011_10208411	-0.46966	0.102141	grey
chr5_56951471_56951871	1.39536	0.000465	grey		chr3_184362836_184363236	1.9412	1.41e-06	#DC000099		chr2_119155393_119155793	-0.57204	0.102141	grey
chr22_17369213_17369613	2.89084	0.000465	#DC000099		chr13_75078959_75079359	-4.64356	1.41e-06	#B09C8599		chr5_168364164_168364564	-0.72631	0.102141	grey
chr1_145093837_145094237	1.95794	0.000466	grey		chr16_72931877_72932277	-3.43022	1.41e-06	#B09C8599		chr7_27744137_27744537	-0.47006	0.102179	grey
chr11_119363815_119364215	2.96939	0.000466	#DC000099		chr16_25257563_25257963	1.95668	1.42e-06	#DC000099		chr10_90844485_90844885	0.711505	0.102179	grey
chr16_67029362_67029762	1.53373	0.00047	grey		chr16_89816560_89816960	2.44728	1.42e-06	#DC000099		chr2_236848750_236849150	0.722001	0.102179	grey
chr19_32692114_32692514	1.49619	0.000472	grey		chr14_24429869_24430269	2.45562	1.42e-06	#DC000099		chr14_84000283_84000683	0.512305	0.102179	grey
chr12_65121109_65121509	4.26579	0.000475	#DC000099		chr18_71036426_71036826	-4.51871	1.42e-06	#B09C8599		chr8_113658433_113658833	0.723865	0.102179	grey
chr17_KI270908v1_alt_894716_895116	-4.90355	0.000479	#B09C8599		chr21_29343067_29343467	-3.86273	1.42e-06	#B09C8599		chr7_27243681_27244081	-0.60115	0.102179	grey
chr3_122514341_122514741	1.5878	0.000479	grey		chr2_24360206_24360606	2.33464	1.42e-06	#DC000099		chr5_164809122_164809522	0.501728	0.102179	grey
chrX_54474235_54474635	-3.40304	0.000479	#B09C8599		chr19_14401360_14401760	-4.39596	1.42e-06	#B09C8599		chr12_32810742_32811142	-0.31745	0.102179	grey
chr8_124539036_124539436	-1.24652	0.000484	grey		chr2_178480264_178480664	2.41892	1.42e-06	#DC000099		chr2_35818042_35818442	0.720055	0.102179	grey
chr10_16570578_16570978	-3.22628	0.000486	#B09C8599		chr1_241310671_241311071	-4.10373	1.44e-06	#B09C8599		chr8_10709633_10710033	0.695804	0.102179	grey
chr3_68007500_68007900	3.95892	0.000486	#DC000099		chr20_16283712_16284112	3.75814	1.44e-06	#DC000099		chr13_58159597_58159997	0.719877	0.102179	grey
chr9_129557112_129557512	4.4397	0.000489	#DC000099		chr7_1537444_1537844	1.75625	1.45e-06	#DC000099		chr7_83539959_83540359	-0.52031	0.102179	grey
chrX_154097098_154097498	1.64594	0.000489	grey		chr3_120349065_120349465	2.51362	1.46e-06	#DC000099		chr6_20425330_20425730	-0.47672	0.102179	grey
chr5_172283446_172283846	1.44155	0.00049	grey		chr7_152436273_152436673	2.8493	1.46e-06	#DC000099		chr13_31597289_31597689	0.722624	0.102179	grey
chr6_13710828_13711228	1.50223	0.000494	grey		chr19_19385839_19386239	2.07654	1.46e-06	#DC000099		chr6_3879546_3879946	-0.46564	0.102179	grey
chr1_29106_29506	4.33156	0.000494	#DC000099		chr16_68085339_68085739	2.72416	1.47e-06	#DC000099		chr21_30785386_30785786	0.715257	0.102256	grey
chr14_35335753_35336153	3.84262	0.0005	#DC000099		chr10_77392470_77392870	-3.64957	1.47e-06	#B09C8599		chr18_56292771_56293171	0.707081	0.102256	grey
chr5_68268378_68268778	3.76265	0.000502	#DC000099		chr10_16986914_16987314	-2.42611	1.47e-06	#B09C8599		chr11_661351_661751	-0.42412	0.102256	grey
chr8_113046059_113046459	3.61456	0.000502	#DC000099		chr3_100334767_100335167	2.30789	1.47e-06	#DC000099		chrX_152459981_152460381	0.579525	0.102345	grey
chr10_97319153_97319553	1.60467	0.000502	grey		chr4_27464196_27464596	-4.93466	1.47e-06	#B09C8599		chr4_171577464_171577864	0.647926	0.102526	grey
chr16_31142508_31142908	3.15275	0.000502	#DC000099		chr8_19817513_19817913	2.67505	1.49e-06	#DC000099		chr14_32353217_32353617	-0.59827	0.102707	grey
chr1_11925789_11926189	2.32297	0.000502	#DC000099		chr4_47349053_47349453	-4.64554	1.5e-06	#B09C8599		chr4_9230251_9230651	0.60267	0.10285	grey
chr1_149163032_149163432	3.26361	0.000506	#DC000099		chr7_101017215_101017615	-2.3811	1.51e-06	#B09C8599		chrX_153868642_153869042	-0.42917	0.102914	grey
chr17_7455651_7456051	-1.40586	0.000506	grey		chr10_102643938_102644338	2.74061	1.52e-06	#DC000099		chr1_77656892_77657292	-0.51656	0.102914	grey
chr16_81036084_81036484	1.32217	0.000506	grey		chr2_199304131_199304531	-4.0016	1.53e-06	#B09C8599		chr7_29872465_29872865	-0.47324	0.102914	grey
chr10_13347692_13348092	2.51626	0.000507	#DC000099		chr13_23069791_23070191	-4.28439	1.54e-06	#B09C8599		chr9_KI270719v1_random_93747_94147	0.558312	0.102914	grey
chr2_44275642_44276042	3.47182	0.000507	#DC000099		chr17_7479129_7479529	2.51882	1.54e-06	#DC000099		chr1_170857390_170857790	0.715674	0.102914	grey
chr4_3766381_3766781	3.92081	0.000507	#DC000099		chr11_92226987_92227387	4.18208	1.55e-06	#DC000099		chr2_61459510_61459910	-0.45716	0.102914	grey
chr9_61869263_61869663	4.31383	0.000508	#DC000099		chr4_47072046_47072446	-4.59695	1.56e-06	#B09C8599		chr13_56657982_56658382	0.716993	0.102914	grey
chr11_3056881_3057281	1.48291	0.000508	grey		chr19_44891150_44891550	2.52795	1.57e-06	#DC000099		chr8_52141735_52142135	0.609754	0.102914	grey
chr19_1094852_1095252	1.09049	0.000511	grey		chr19_1875806_1876206	2.04999	1.57e-06	#DC000099		chr21_23290940_23291340	0.384874	0.102914	grey
chr4_6927392_6927792	3.53924	0.000512	#DC000099		chr2_178206129_178206529	-3.87284	1.58e-06	#B09C8599		chr19_37302960_37303360	-0.61798	0.102914	grey
chr1_20717689_20718089	2.8235	0.000514	#DC000099		chr2_61971398_61971798	4.42512	1.58e-06	#DC000099		chr2_49832121_49832521	0.578936	0.102914	grey
chr19_37691930_37692330	4.64908	0.000517	#DC000099		chr11_126647467_126647867	-4.80707	1.58e-06	#B09C8599		chr1_192309163_192309563	0.620809	0.102914	grey
chr3_195259977_195260377	1.8188	0.000519	grey		chr2_240435437_240435837	3.46665	1.58e-06	#DC000099		chr7_36220809_36221209	-0.55758	0.102914	grey
chr15_90002026_90002426	2.10878	0.000519	#DC000099		chr8_97294033_97294433	-3.39824	1.59e-06	#B09C8599		chr1_214705380_214705780	0.541156	0.102914	grey
chr19_48720788_48721188	-1.93309	0.000524	grey		chr12_101877374_101877774	2.13073	1.59e-06	#DC000099		chr4_68032044_68032444	0.5702	0.102914	grey
chr5_133612393_133612793	3.476	0.000525	#DC000099		chr20_6736242_6736642	4.46536	1.6e-06	#DC000099		chr16_84449164_84449564	-0.48096	0.102914	grey
chr13_92103778_92104178	4.30668	0.000526	#DC000099		chr1_205321258_205321658	2.10834	1.6e-06	#DC000099		chr6_2145239_2145639	-0.49729	0.102914	grey
chr19_38358997_38359397	4.47312	0.000526	#DC000099		chr20_47785393_47785793	4.45362	1.61e-06	#DC000099		chr4_20650156_20650556	0.696622	0.102949	grey
chr2_97995445_97995845	1.77098	0.000526	grey		chr17_65850195_65850595	-3.95178	1.61e-06	#B09C8599		chr4_58975777_58976177	0.584115	0.103092	grey
chr22_50525753_50526153	2.02942	0.000526	#DC000099		chr6_145699160_145699560	-4.3253	1.62e-06	#B09C8599		chr3_154316798_154317198	-0.5625	0.103092	grey
chr17_4967973_4968373	-1.12815	0.000526	grey		chr14_103529062_103529462	2.62517	1.62e-06	#DC000099		chr11_68121762_68122162	0.239184	0.103092	grey
chr1_154974752_154975152	-1.40339	0.000527	grey		chr3_196740046_196740446	2.19921	1.62e-06	#DC000099		chr6_162967430_162967830	0.698851	0.103092	grey
chr10_23173386_23173786	4.53244	0.000529	#DC000099		chr4_11429282_11429682	3.14376	1.62e-06	#DC000099		chr17_9192707_9193107	0.502516	0.103092	grey
chr8_100623520_100623920	-3.75575	0.000529	#B09C8599		chr16_2514041_2514441	2.52877	1.63e-06	#DC000099		chr9_73599835_73600235	0.586222	0.103092	grey
chr16_59976650_59977050	4.39043	0.00053	#DC000099		chr16_11796890_11797290	2.82029	1.65e-06	#DC000099		chr5_17979370_17979770	0.705946	0.103092	grey
chr7_5780995_5781395	1.25935	0.00053	grey		chr8_57580159_57580559	-4.26596	1.65e-06	#B09C8599		chr5_136920351_136920751	0.569454	0.103136	grey
chr2_179264119_179264519	1.34316	0.000535	grey		chr19_1848391_1848791	2.18087	1.65e-06	#DC000099		chr4_179599970_179600370	0.559071	0.103136	grey
chr1_54335416_54335816	-3.63787	0.00054	#B09C8599		chr1_29591055_29591455	-4.13845	1.66e-06	#B09C8599		chr8_53483230_53483630	0.666468	0.103136	grey
chr9_98796063_98796463	1.73674	0.00054	grey		chr13_66934124_66934524	-3.42402	1.66e-06	#B09C8599		chr20_60967260_60967660	0.685595	0.103199	grey
chr6_2770153_2770553	4.09232	0.000541	#DC000099		chr1_22052699_22053099	2.07609	1.67e-06	#DC000099		chr5_2739140_2739540	0.453923	0.10347	grey
chr6_8240136_8240536	3.31996	0.000544	#DC000099		chr5_108381819_108382219	2.065	1.68e-06	#DC000099		chr6_4142066_4142466	-0.66583	0.10347	grey
chr12_96427003_96427403	-3.12193	0.000547	#B09C8599		chr6_17987703_17988103	2.60553	1.68e-06	#DC000099		chr12_30387969_30388369	0.687398	0.10347	grey
chr5_76953699_76954099	3.8575	0.000547	#DC000099		chrX_21883570_21883970	4.26069	1.69e-06	#DC000099		chr7_10610442_10610842	0.573656	0.10347	grey
chr19_708996_709396	4.64114	0.000547	#DC000099		chr13_49444456_49444856	2.38664	1.69e-06	#DC000099		chr3_19033513_19033913	0.6827	0.10347	grey
chr2_113712275_113712675	4.34308	0.000547	#DC000099		chr18_63774918_63775318	-4.57288	1.69e-06	#B09C8599		chr22_47595913_47596313	0.541943	0.10347	grey
chrX_151177392_151177792	4.60132	0.000548	#DC000099		chr8_98070075_98070475	3.94953	1.7e-06	#DC000099		chr19_35290228_35290628	-0.59348	0.103497	grey
chr2_222861172_222861572	1.72443	0.000549	grey		chr17_15999738_16000138	2.67576	1.7e-06	#DC000099		chr4_44186359_44186759	0.692218	0.103518	grey
chr13_77697817_77698217	2.92197	0.00055	#DC000099		chr9_115006974_115007374	-4.14948	1.71e-06	#B09C8599		chr6_21106900_21107300	-0.48677	0.103518	grey
chr8_12951684_12952084	2.59937	0.000551	#DC000099		chr11_67119325_67119725	2.09386	1.71e-06	#DC000099		chr2_220883532_220883932	0.676877	0.103591	grey
chr12_57088668_57089068	2.42977	0.000551	#DC000099		chr11_61733129_61733529	3.36411	1.71e-06	#DC000099		chr13_22985136_22985536	0.679607	0.103591	grey
chr1_143972776_143973176	4.35373	0.000553	#DC000099		chr20_25390334_25390734	3.06457	1.71e-06	#DC000099		chr21_9623874_9624274	0.359603	0.103591	grey
chr11_119368923_119369323	4.4601	0.000553	#DC000099		chr7_726633_727033	3.01915	1.72e-06	#DC000099		chr3_121712797_121713197	-0.53247	0.103591	grey
chr8_123157477_123157877	-1.28837	0.000554	grey		chr5_43037590_43037990	-3.6864	1.72e-06	#B09C8599		chr3_126745077_126745477	-0.61892	0.103591	grey
chr13_93271216_93271616	3.84973	0.000554	#DC000099		chr2_10043522_10043922	2.35057	1.74e-06	#DC000099		chr2_228142222_228142622	0.704049	0.103591	grey
chr14_25857316_25857716	4.62179	0.000554	#DC000099		chr8_121673107_121673507	-4.35059	1.75e-06	#B09C8599		chr2_220671639_220672039	0.705159	0.103591	grey
chr19_17405356_17405756	-3.65918	0.000556	#B09C8599		chr8_128016347_128016747	-3.8599	1.76e-06	#B09C8599		chr5_20378047_20378447	0.658237	0.103724	grey
chr4_68745308_68745708	4.30265	0.000558	#DC000099		chr8_127567255_127567655	-3.95554	1.77e-06	#B09C8599		chr6_7480515_7480915	-0.49469	0.103749	grey
chr19_926018_926418	1.33499	0.000559	grey		chr8_89781936_89782336	-3.82183	1.77e-06	#B09C8599		chr7_97830417_97830817	0.649684	0.104029	grey
chr2_240435683_240436083	2.33277	0.000559	#DC000099		chr7_23469620_23470020	2.31537	1.79e-06	#DC000099		chr18_55769746_55770146	0.654621	0.104062	grey
chr11_67420944_67421344	2.37918	0.00056	#DC000099		chr9_27194158_27194558	-4.06987	1.8e-06	#B09C8599		chr15_84027335_84027735	0.668325	0.104062	grey
chr11_94544195_94544595	2.31517	0.000561	#DC000099		chr15_41972244_41972644	2.25982	1.81e-06	#DC000099		chr11_126856497_126856897	0.608094	0.104321	grey
chr16_23557644_23558044	1.64291	0.000562	grey		chr9_36136631_36137031	3.05106	1.82e-06	#DC000099		chr8_62456237_62456637	0.630608	0.104321	grey
chr15_53559564_53559964	4.2186	0.000564	#DC000099		chr19_55655002_55655402	1.67344	1.82e-06	#DC000099		chr2_18481214_18481614	0.655676	0.104372	grey
chr14_71981605_71982005	4.48008	0.000565	#DC000099		chr19_35745050_35745450	1.7255	1.82e-06	#DC000099		chr18_23196732_23197132	-0.5788	0.104372	grey
chr13_45669271_45669671	4.60153	0.000567	#DC000099		chr10_124916844_124917244	2.20216	1.82e-06	#DC000099		chr14_85639826_85640226	0.658101	0.104372	grey
chr19_52535914_52536314	-4.09075	0.000567	#B09C8599		chr2_222861032_222861432	2.76263	1.83e-06	#DC000099		chr9_42279553_42279953	0.589152	0.104481	grey
chr14_34018779_34019179	-4.05388	0.00057	#B09C8599		chr7_32728200_32728600	2.34432	1.85e-06	#DC000099		chr3_101673434_101673834	-0.6678	0.104481	grey
chr5_76084573_76084973	4.57497	0.000571	#DC000099		chr1_54602006_54602406	4.23325	1.86e-06	#DC000099		chr2_96371831_96372231	-0.46076	0.104481	grey
chr3_178419558_178419958	4.09374	0.000571	#DC000099		chr13_28138438_28138838	2.10135	1.86e-06	#DC000099		chr1_170488823_170489223	0.614886	0.104797	grey
chr15_73052232_73052632	2.53144	0.000576	#DC000099		chr6_125749103_125749503	3.84507	1.86e-06	#DC000099		chrX_146248368_146248768	0.66562	0.104797	grey
chr8_123736935_123737335	3.4445	0.000584	#DC000099		chr5_172051738_172052138	3.33954	1.86e-06	#DC000099		chr12_5511804_5512204	0.57173	0.104797	grey
chr6_122542951_122543351	4.30279	0.000584	#DC000099		chr4_7753043_7753443	-4.20454	1.86e-06	#B09C8599		chr18_56057789_56058189	0.663256	0.104797	grey
chr7_26152427_26152827	1.75798	0.000584	grey		chr6_8158230_8158630	4.90771	1.87e-06	#DC000099		chr9_102173265_102173665	0.673033	0.104797	grey
chr5_177357845_177358245	-4.28105	0.000585	#B09C8599		chr1_67970119_67970519	-3.94257	1.87e-06	#B09C8599		chr1_67699854_67700254	-0.43837	0.104797	grey
chr12_42144078_42144478	1.13755	0.000593	grey		chr19_1605062_1605462	2.11718	1.88e-06	#DC000099		chr6_10466079_10466479	-0.45724	0.104797	grey
chr2_208542983_208543383	3.3644	0.000596	#DC000099		chr9_437742_438142	3.25409	1.91e-06	#DC000099		chr8_88588884_88589284	0.573362	0.104797	grey
chr15_101489013_101489413	3.57203	0.000596	#DC000099		chr7_74606327_74606727	2.79122	1.91e-06	#DC000099		chr5_137353932_137354332	0.488229	0.1048	grey
chr3_125374856_125375256	1.58378	0.000596	grey		chr8_117956881_117957281	-3.46914	1.92e-06	#B09C8599		chr8_61212297_61212697	0.678679	0.104933	grey
chr3_136954952_136955352	3.17735	0.000596	#DC000099		chr10_29502005_29502405	-4.26309	1.93e-06	#B09C8599		chr3_161721402_161721802	0.641502	0.105052	grey
chr1_11654909_11655309	1.73424	0.000596	grey		chr3_150546145_150546545	2.25354	1.95e-06	#DC000099		chr5_119651038_119651438	0.693596	0.105296	grey
chr13_36919392_36919792	1.94027	0.000597	grey		chr3_194633145_194633545	2.46534	1.98e-06	#DC000099		chr18_63672965_63673365	0.692332	0.105576	grey
chr2_190786482_190786882	4.11872	0.000599	#DC000099		chr8_66432199_66432599	2.71836	1.98e-06	#DC000099		chr5_8637374_8637774	0.660073	0.10597	grey
chr17_42275812_42276212	1.35011	0.0006	grey		chr12_121036965_121037365	-3.95661	1.98e-06	#B09C8599		chr5_22847744_22848144	0.67152	0.10597	grey
chr22_20117402_20117802	2.16456	0.000603	#DC000099		chr8_33327806_33328206	-4.06059	1.99e-06	#B09C8599		chr4_126270593_126270993	0.533179	0.10597	grey
chr6_125204130_125204530	4.27962	0.000606	#DC000099		chr6_106159284_106159684	-3.89955	2e-06	#B09C8599		chr20_43189425_43189825	0.359655	0.105999	grey
chr17_66965554_66965954	4.16145	0.000611	#DC000099		chr5_179806527_179806927	2.67709	2e-06	#DC000099		chr2_30992744_30993144	-0.41578	0.106009	grey
chr4_169975420_169975820	3.46016	0.000613	#DC000099		chr3_132721970_132722370	2.21691	2e-06	#DC000099		chr15_91784250_91784650	0.598829	0.106238	grey
chr6_1838308_1838708	4.04136	0.000613	#DC000099		chr17_44345315_44345715	2.11781	2.01e-06	#DC000099		chr8_51029914_51030314	0.692144	0.106238	grey
chr1_31703721_31704121	-4.50937	0.000614	#B09C8599		chr5_79514135_79514535	2.27384	2.01e-06	#DC000099		chr8_92355438_92355838	0.641199	0.106241	grey
chr4_56241047_56241447	4.08205	0.000616	#DC000099		chr5_113050803_113051203	-2.94595	2.01e-06	#B09C8599		chr18_60729540_60729940	0.68527	0.106274	grey
chr2_144403874_144404274	3.95542	0.00062	#DC000099		chr2_68043839_68044239	-3.85628	2.02e-06	#B09C8599		chrX_112532030_112532430	0.63802	0.106274	grey
chr5_171309621_171310021	5.246	0.000623	#DC000099		chr13_46355013_46355413	-3.57565	2.04e-06	#B09C8599		chr1_213982931_213983331	0.643658	0.106274	grey
chr1_228626444_228626844	3.93807	0.000624	#DC000099		chr15_58551732_58552132	-3.70032	2.04e-06	#B09C8599		chr11_98102192_98102592	0.687383	0.106466	grey
chr19_4123463_4123863	1.60861	0.000624	grey		chr12_7433184_7433584	-4.00167	2.04e-06	#B09C8599		chr3_27369320_27369720	0.513106	0.106466	grey
chr15_55404262_55404662	4.19717	0.000624	#DC000099		chr2_127015004_127015404	-4.2338	2.04e-06	#B09C8599		chr4_54774116_54774516	0.668763	0.106466	grey
chr13_54918588_54918988	4.21276	0.000624	#DC000099		chr13_42832580_42832980	-4.51567	2.04e-06	#B09C8599		chr6_8165364_8165764	-0.4229	0.106468	grey
chr4_182448838_182449238	2.36779	0.000624	#DC000099		chr11_100687410_100687810	2.51787	2.05e-06	#DC000099		chr1_176248437_176248837	0.514877	0.106468	grey
chr9_101738302_101738702	3.62837	0.000624	#DC000099		chr9_114732657_114733057	-3.96606	2.06e-06	#B09C8599		chr19_50694202_50694602	-0.53211	0.106468	grey
chr16_715360_715760	1.80657	0.000625	grey		chr9_115615638_115616038	-3.41025	2.08e-06	#B09C8599		chr17_15782806_15783206	0.543448	0.106468	grey
chr7_140672987_140673387	1.92773	0.000625	grey		chr12_133037487_133037887	2.27346	2.09e-06	#DC000099		chr6_87401382_87401782	-0.58638	0.106468	grey
chr2_191703473_191703873	3.2766	0.000627	#DC000099		chr19_1905314_1905714	2.03806	2.11e-06	#DC000099		chr8_122371175_122371575	0.605743	0.106468	grey
chr3_127672998_127673398	1.2587	0.000631	grey		chr5_17154820_17155220	-3.56769	2.12e-06	#B09C8599		chr9_23328698_23329098	0.587539	0.106528	grey
chr3_159458783_159459183	3.86041	0.000633	#DC000099		chr10_62426454_62426854	-3.71328	2.14e-06	#B09C8599		chr11_92756916_92757316	-0.54115	0.106528	grey
chr10_96287336_96287736	3.831	0.000635	#DC000099		chr17_28644822_28645222	2.61716	2.14e-06	#DC000099		chr8_56355730_56356130	0.688004	0.106528	grey
chr16_2340194_2340594	1.82287	0.000637	grey		chr6_125232874_125233274	4.16673	2.14e-06	#DC000099		chr10_121592530_121592930	-0.43996	0.106707	grey
chr20_18058984_18059384	3.80551	0.00064	#DC000099		chr13_112678745_112679145	5.17159	2.14e-06	#DC000099		chr15_86979479_86979879	0.658253	0.106713	grey
chr12_99453078_99453478	4.12092	0.000642	#DC000099		chr2_178450846_178451246	1.92832	2.15e-06	#DC000099		chr1_93701066_93701466	-0.58503	0.107171	grey
chr13_86002854_86003254	4.05498	0.000643	#DC000099		chr12_58508942_58509342	-4.34765	2.15e-06	#B09C8599		chr6_7745894_7746294	-0.43414	0.107366	grey
chr17_81393365_81393765	1.92235	0.000643	grey		chr10_75235511_75235911	2.29192	2.15e-06	#DC000099		chr7_52461373_52461773	0.67968	0.107425	grey
chr22_39152206_39152606	1.70721	0.000643	grey		chr2_236718277_236718677	-4.34882	2.15e-06	#B09C8599		chr5_165582676_165583076	0.639867	0.107533	grey
chr19_15834778_15835178	4.17103	0.000645	#DC000099		chr15_89662711_89663111	-3.44791	2.15e-06	#B09C8599		chr9_22789701_22790101	0.665584	0.107533	grey
chr1_63135398_63135798	4.16307	0.000647	#DC000099		chr1_26066985_26067385	4.6323	2.17e-06	#DC000099		chr6_37104146_37104546	0.644541	0.107533	grey
chr5_21701458_21701858	-4.00654	0.000648	#B09C8599		chr2_127701409_127701809	2.35225	2.17e-06	#DC000099		chr6_164966984_164967384	0.681369	0.107533	grey
chr4_161919352_161919752	3.8012	0.000649	#DC000099		chr18_416071_416471	-3.78318	2.18e-06	#B09C8599		chr7_74107719_74108119	-0.42886	0.107533	grey
chrX_19670273_19670673	-2.99066	0.000649	#B09C8599		chr8_70402661_70403061	2.46745	2.18e-06	#DC000099		chr12_84419682_84420082	0.599182	0.107533	grey
chr21_14382785_14383185	-1.21383	0.000653	grey		chr1_203888692_203889092	-4.02927	2.19e-06	#B09C8599		chr6_166674231_166674631	0.583917	0.107533	grey
chr16_58197377_58197777	1.26082	0.000658	grey		chr1_117035813_117036213	3.46042	2.19e-06	#DC000099		chr7_52199913_52200313	0.564343	0.107533	grey
chr11_45146625_45147025	1.78059	0.000658	grey		chrX_80216418_80216818	-3.72764	2.2e-06	#B09C8599		chr4_103076190_103076590	0.219128	0.107533	grey
chr18_63949197_63949597	-4.22955	0.000659	#B09C8599		chr22_50293596_50293996	2.68378	2.2e-06	#DC000099		chr8_136453560_136453960	0.544426	0.107533	grey
chr2_6917536_6917936	3.2106	0.000659	#DC000099		chr16_83953263_83953663	2.16258	2.21e-06	#DC000099		chr6_8280906_8281306	-0.5697	0.107683	grey
chr3_134250209_134250609	1.63873	0.00066	grey		chr16_70346907_70347307	1.75423	2.22e-06	#DC000099		chr15_20217845_20218245	0.454575	0.107794	grey
chr17_80476003_80476403	4.42369	0.00066	#DC000099		chr19_46080077_46080477	-4.56404	2.22e-06	#B09C8599		chr5_18933787_18934187	0.674694	0.107912	grey
chr17_28697872_28698272	3.74589	0.00066	#DC000099		chr16_74455409_74455809	-4.2478	2.23e-06	#B09C8599		chr1_190846942_190847342	0.579865	0.108257	grey
chr2_20666945_20667345	2.47114	0.000661	#DC000099		chr14_67241518_67241918	1.9209	2.24e-06	#DC000099		chr7_146380740_146381140	0.540999	0.108281	grey
chr9_128067920_128068320	2.15721	0.000663	#DC000099		chrX_16479545_16479945	-3.90889	2.26e-06	#B09C8599		chr1_95605917_95606317	0.6473	0.108382	grey
chr14_61750710_61751110	-4.05001	0.000664	#B09C8599		chr20_50112778_50113178	1.9055	2.26e-06	#DC000099		chr4_121380229_121380629	-0.67753	0.108408	grey
chrX_3713079_3713479	1.90114	0.000667	grey		chr5_92552390_92552790	-3.95918	2.27e-06	#B09C8599		chr19_36555227_36555627	-0.64945	0.10853	grey
chr18_21741322_21741722	1.69931	0.000667	grey		chr2_235330969_235331369	-3.92483	2.27e-06	#B09C8599		chr8_79446034_79446434	0.669184	0.108856	grey
chr7_32728076_32728476	1.3289	0.000667	grey		chr8_130263035_130263435	-2.3569	2.28e-06	#B09C8599		chr17_8325520_8325920	0.586562	0.108918	grey
chr12_120469043_120469443	1.17282	0.000667	grey		chr8_121322847_121323247	-3.41227	2.28e-06	#B09C8599		chr19_7116939_7117339	-0.45949	0.109142	grey
chr7_44885373_44885773	1.87788	0.000668	grey		chr3_25428045_25428445	3.59288	2.29e-06	#DC000099		chr4_167483934_167484334	0.673258	0.109146	grey
chr3_25664212_25664612	2.12975	0.000668	#DC000099		chr19_47514640_47515040	2.00591	2.31e-06	#DC000099		chr16_56193748_56194148	-0.51806	0.109349	grey
chr2_18310957_18311357	3.78364	0.000668	#DC000099		chr17_57292728_57293128	4.1093	2.31e-06	#DC000099		chr17_50834847_50835247	-0.45247	0.109991	grey
chr2_119431607_119432007	1.62758	0.000668	grey		chr4_80238303_80238703	-4.18723	2.31e-06	#B09C8599		chr13_107034477_107034877	0.560275	0.110097	grey
chr13_110307128_110307528	1.88198	0.000668	grey		chr9_136712574_136712974	4.90058	2.31e-06	#DC000099		chr4_45221058_45221458	0.494454	0.110207	grey
chr17_76515031_76515431	-3.64893	0.000668	#B09C8599		chr18_23574172_23574572	2.697	2.32e-06	#DC000099		chr9_104544471_104544871	0.661502	0.110207	grey
chr9_130172858_130173258	1.29891	0.000669	grey		chr22_41446578_41446978	2.45427	2.32e-06	#DC000099		chr6_4662228_4662628	-0.55793	0.110332	grey
chr21_33915359_33915759	-0.95825	0.000673	grey		chr16_22437115_22437515	2.31784	2.33e-06	#DC000099		chr11_111188526_111188926	0.608869	0.110381	grey
chr20_36306183_36306583	4.58279	0.000674	#DC000099		chr1_109984731_109985131	2.01663	2.34e-06	#DC000099		chr8_14479138_14479538	0.642167	0.110381	grey
chr17_61409316_61409716	1.96063	0.000675	grey		chr16_19419953_19420353	-3.70439	2.34e-06	#B09C8599		chr8_39838060_39838460	0.574867	0.110381	grey
chr17_80599990_80600390	3.6774	0.000677	#DC000099		chr19_11383895_11384295	3.70565	2.34e-06	#DC000099		chr2_152144450_152144850	-0.47569	0.110381	grey
chr22_25404792_25405192	1.81963	0.000677	grey		chr1_146228199_146228599	3.08295	2.34e-06	#DC000099		chr6_158057157_158057557	-0.61838	0.110389	grey
chr14_64465391_64465791	2.1359	0.00068	#DC000099		chr11_86955967_86956367	2.79346	2.34e-06	#DC000099		chr4_44574266_44574666	0.601954	0.110478	grey
chr4_7754102_7754502	-5.17339	0.000683	#B09C8599		chr4_88007773_88008173	2.81999	2.35e-06	#DC000099		chr20_55123698_55124098	0.476893	0.110805	grey
chr3_69880101_69880501	4.00069	0.000683	#DC000099		chr2_224584901_224585301	2.44673	2.35e-06	#DC000099		chr9_26706612_26707012	0.626284	0.110805	grey
chr2_61065986_61066386	1.33439	0.000683	grey		chr20_297594_297994	2.65379	2.35e-06	#DC000099		chr10_19141812_19142212	0.593326	0.11081	grey
chr9_22008868_22009268	4.37063	0.00069	#DC000099		chr12_56007410_56007810	2.45459	2.36e-06	#DC000099		chr17_50347075_50347475	-0.54968	0.110836	grey
chr1_109392959_109393359	2.909	0.000691	#DC000099		chr7_2625013_2625413	-3.77344	2.36e-06	#B09C8599		chr6_53795921_53796321	0.537606	0.110836	grey
chr21_26405912_26406312	-2.75242	0.000692	#B09C8599		chr10_90326662_90327062	-3.70909	2.36e-06	#B09C8599		chr13_79203489_79203889	0.620439	0.110836	grey
chr21_36130036_36130436	2.45131	0.000693	#DC000099		chr1_44049016_44049416	-3.91289	2.36e-06	#B09C8599		chr6_7387722_7388122	-0.41536	0.110836	grey
chr1_244841480_244841880	3.44773	0.000701	#DC000099		chr6_136822489_136822889	2.66018	2.38e-06	#DC000099		chr18_78391140_78391540	0.507138	0.110854	grey
chr20_34704126_34704526	1.31961	0.000702	grey		chr11_36036713_36037113	3.44868	2.38e-06	#DC000099		chr16_72627306_72627706	0.595158	0.110854	grey
chr20_29873880_29874280	-3.4651	0.000703	#B09C8599		chr5_65818287_65818687	4.18617	2.39e-06	#DC000099		chr21_35544661_35545061	0.626066	0.110858	grey
chr2_233976969_233977369	-3.65883	0.000703	#B09C8599		chr6_146543910_146544310	2.35495	2.4e-06	#DC000099		chr16_57800493_57800893	0.665286	0.111039	grey
chr1_164612305_164612705	4.07466	0.000704	#DC000099		chr18_55790572_55790972	-4.43464	2.42e-06	#B09C8599		chr7_18960495_18960895	0.507049	0.111074	grey
chr17_81552070_81552470	1.62355	0.000704	grey		chr17_67993452_67993852	3.00145	2.42e-06	#DC000099		chr11_98171445_98171845	0.664744	0.111074	grey
chr11_833243_833643	1.16367	0.000708	grey		chr14_35046038_35046438	2.21479	2.43e-06	#DC000099		chr7_158253171_158253571	0.516349	0.11112	grey
chr9_128818594_128818994	1.6161	0.000713	grey		chr17_64129679_64130079	2.87793	2.43e-06	#DC000099		chr1_102328266_102328666	0.515864	0.11112	grey
chr15_99566046_99566446	2.0097	0.000713	#DC000099		chr5_36241586_36241986	2.05819	2.43e-06	#DC000099		chr9_18671738_18672138	0.627825	0.111163	grey
chr6_44223625_44224025	1.6766	0.000715	grey		chr7_88140592_88140992	3.54548	2.46e-06	#DC000099		chr5_44695226_44695626	0.581388	0.11153	grey
chr16_57092735_57093135	1.36981	0.000718	grey		chr16_71883743_71884143	3.00508	2.46e-06	#DC000099		chr5_129684643_129685043	0.662237	0.11153	grey
chr5_6660610_6661010	3.35078	0.000722	#DC000099		chr15_39877916_39878316	-4.11653	2.46e-06	#B09C8599		chr5_15817663_15818063	0.657296	0.11153	grey
chr10_112531943_112532343	3.98026	0.000723	#DC000099		chr11_14336836_14337236	-3.16806	2.46e-06	#B09C8599		chr7_101160433_101160833	-0.52224	0.111557	grey
chr10_21534459_21534859	1.341	0.000725	grey		chr1_96307226_96307626	-3.99385	2.47e-06	#B09C8599		chr4_29021445_29021845	0.6433	0.111617	grey
chr3_95341406_95341806	3.97245	0.000725	#DC000099		chr11_65780404_65780804	2.32522	2.47e-06	#DC000099		chr7_44383659_44384059	-0.58967	0.111617	grey
chr17_70089209_70089609	2.97757	0.000726	#DC000099		chr21_27722242_27722642	4.11659	2.47e-06	#DC000099		chr4_178468250_178468650	0.499033	0.111617	grey
chr1_105632541_105632941	3.24444	0.000728	#DC000099		chr16_19067525_19067925	1.75832	2.48e-06	#DC000099		chr2_50635070_50635470	0.610693	0.111706	grey
chr1_219188815_219189215	3.21562	0.000729	#DC000099		chr9_137188650_137189050	2.5914	2.5e-06	#DC000099		chr3_170418488_170418888	0.597852	0.111706	grey
chr11_124762685_124763085	2.35322	0.000736	#DC000099		chr4_96164415_96164815	-3.45467	2.51e-06	#B09C8599		chr4_130754911_130755311	0.638428	0.111706	grey
chr15_74956076_74956476	2.90626	0.000736	#DC000099		chr7_33874840_33875240	-4.70375	2.52e-06	#B09C8599		chr13_37251458_37251858	0.611778	0.111706	grey
chr8_81936600_81937000	3.42191	0.000745	#DC000099		chr2_164880658_164881058	4.15064	2.54e-06	#DC000099		chr5_4311209_4311609	0.648573	0.111739	grey
chr1_65248318_65248718	3.76568	0.000749	#DC000099		chr17_79839275_79839675	2.78815	2.54e-06	#DC000099		chr17_10370600_10371000	0.498582	0.111739	grey
chr1_61050484_61050884	1.98306	0.00075	grey		chrX_118727505_118727905	2.6989	2.55e-06	#DC000099		chr4_178662169_178662569	0.606823	0.111823	grey
chr1_149190756_149191156	4.18257	0.00075	#DC000099		chr12_111599308_111599708	2.384	2.55e-06	#DC000099		chr8_4137796_4138196	0.56632	0.111848	grey
chr17_81959846_81960246	2.4051	0.000751	#DC000099		chr11_69048899_69049299	2.45687	2.56e-06	#DC000099		chr5_110353198_110353598	0.522099	0.111886	grey
chr2_25672932_25673332	1.36275	0.000751	grey		chr12_7994976_7995376	-3.98804	2.56e-06	#B09C8599		chr13_91665379_91665779	0.624854	0.112033	grey
chr2_165494753_165495153	3.81793	0.000752	#DC000099		chr5_68396230_68396630	3.09141	2.57e-06	#DC000099		chr7_146566388_146566788	0.568654	0.112334	grey
chr4_15003515_15003915	2.10146	0.00076	#DC000099		chr16_980927_981327	5.07813	2.58e-06	#DC000099		chr3_120311963_120312363	-0.40744	0.112334	grey
chr8_96235089_96235489	-1.16955	0.00076	grey		chr6_12113030_12113430	-4.24527	2.59e-06	#B09C8599		chr14_39545752_39546152	0.64582	0.112334	grey
chr7_53418504_53418904	3.09868	0.000769	#DC000099		chr15_48940262_48940662	-4.43229	2.6e-06	#B09C8599		chr12_84912720_84913120	0.181831	0.112334	grey
chr19_9835176_9835576	1.34097	0.000769	grey		chr8_42541738_42542138	2.22193	2.6e-06	#DC000099		chr6_1639249_1639649	-0.46403	0.112334	grey
chr13_38804147_38804547	3.61448	0.00077	#DC000099		chr9_33817221_33817621	1.86161	2.6e-06	#DC000099		chr9_31849023_31849423	0.603538	0.112478	grey
chr12_49367215_49367615	1.24755	0.000771	grey		chr18_63762690_63763090	-5.05759	2.6e-06	#B09C8599		chr9_25830264_25830664	0.655584	0.112756	grey
chr2_235000487_235000887	4.09137	0.000773	#DC000099		chr16_2912006_2912406	2.58988	2.6e-06	#DC000099		chr8_40647004_40647404	0.524062	0.112843	grey
chr6_44073368_44073768	2.91139	0.000773	#DC000099		chr10_5890235_5890635	2.72796	2.61e-06	#DC000099		chr19_723645_724045	-0.40078	0.112901	grey
chr6_36848535_36848935	4.48249	0.000773	#DC000099		chr22_45805281_45805681	-3.81008	2.62e-06	#B09C8599		chr4_59266833_59267233	0.638275	0.112945	grey
chr7_155205788_155206188	-2.12242	0.000773	#B09C8599		chrX_47233007_47233407	2.22791	2.62e-06	#DC000099		chr8_112970620_112971020	0.591746	0.112945	grey
chr3_190044003_190044403	3.87328	0.000775	#DC000099		chr4_177115531_177115931	4.96074	2.63e-06	#DC000099		chr17_2755266_2755666	0.529833	0.11343	grey
chr20_62219932_62220332	4.00148	0.00078	#DC000099		chr2_231604364_231604764	1.95628	2.65e-06	#DC000099		chr7_34239647_34240047	0.640156	0.113599	grey
chr7_145015728_145016128	3.67298	0.000783	#DC000099		chr12_1993106_1993506	-3.87351	2.66e-06	#B09C8599		chr7_147066164_147066564	0.612843	0.113628	grey
chr2_166230118_166230518	3.58197	0.000785	#DC000099		chr1_206890483_206890883	-3.77086	2.66e-06	#B09C8599		chr8_9812554_9812954	0.618312	0.11363	grey
chr14_91350840_91351240	-3.76063	0.000786	#B09C8599		chr13_75366033_75366433	-3.49114	2.67e-06	#B09C8599		chr8_1373150_1373550	0.611625	0.11363	grey
chr18_48975825_48976225	2.68328	0.000801	#DC000099		chr17_82687494_82687894	2.53385	2.67e-06	#DC000099		chr10_66303524_66303924	0.63168	0.11363	grey
chr15_66293483_66293883	1.70622	0.000802	grey		chr4_83284493_83284893	2.29251	2.68e-06	#DC000099		chr5_22697283_22697683	0.616926	0.11363	grey
chr8_114782391_114782791	3.78989	0.000804	#DC000099		chr8_91601674_91602074	-4.33359	2.68e-06	#B09C8599		chr6_162968735_162969135	0.545531	0.113714	grey
chr10_124917236_124917636	1.33129	0.000804	grey		chr11_118436474_118436874	2.68484	2.68e-06	#DC000099		chr1_239110537_239110937	0.520063	0.11391	grey
chr22_21467729_21468129	4.01009	0.000804	#DC000099		chr8_126588229_126588629	3.47051	2.7e-06	#DC000099		chr5_63408471_63408871	-0.42397	0.11391	grey
chr19_912745_913145	1.46711	0.000804	grey		chr10_124733413_124733813	3.89034	2.7e-06	#DC000099		chr8_6218595_6218995	0.646578	0.113973	grey
chr10_103277126_103277526	4.19284	0.000804	#DC000099		chr4_176436910_176437310	-4.53616	2.7e-06	#B09C8599		chr16_12470872_12471272	-0.4331	0.114035	grey
chr2_237413165_237413565	-4.2676	0.000804	#B09C8599		chr3_42590884_42591284	2.34909	2.7e-06	#DC000099		chr5_169024439_169024839	-0.46814	0.114035	grey
chr6_117675743_117676143	1.70595	0.000804	grey		chr15_36415360_36415760	-4.05099	2.71e-06	#B09C8599		chr2_52457682_52458082	0.635441	0.114035	grey
chr9_68356606_68357006	2.70955	0.000805	#DC000099		chr12_47281772_47282172	-3.68599	2.71e-06	#B09C8599		chr3_171293982_171294382	-0.40783	0.114035	grey
chr5_141877965_141878365	2.2368	0.000805	#DC000099		chr13_50124595_50124995	2.47314	2.72e-06	#DC000099		chr21_42781108_42781508	-0.5896	0.114035	grey
chr19_18419663_18420063	1.31002	0.000808	grey		chr6_28166720_28167120	-4.28296	2.72e-06	#B09C8599		chr13_49220050_49220450	0.391293	0.114035	grey
chr12_80937084_80937484	2.0122	0.000809	#DC000099		chr9_131256393_131256793	-3.72875	2.73e-06	#B09C8599		chr4_27551972_27552372	0.648241	0.114035	grey
chr4_118278906_118279306	-0.9845	0.00081	grey		chrX_19625189_19625589	-3.85659	2.73e-06	#B09C8599		chr5_57156684_57157084	-0.451	0.114061	grey
chr6_159969298_159969698	1.5765	0.000819	grey		chr6_33788473_33788873	2.72922	2.73e-06	#DC000099		chr6_139502394_139502794	-0.47869	0.114078	grey
chr4_140728641_140729041	3.1231	0.000822	#DC000099		chr11_910971_911371	2.30538	2.73e-06	#DC000099		chr7_146724453_146724853	0.631598	0.114212	grey
chr4_121764738_121765138	3.48191	0.000824	#DC000099		chr13_44756032_44756432	-3.15901	2.73e-06	#B09C8599		chr11_39421869_39422269	0.644734	0.114256	grey
chr13_28100387_28100787	3.54843	0.000826	#DC000099		chr16_22206316_22206716	2.96919	2.73e-06	#DC000099		chr6_17924980_17925380	-0.5443	0.114256	grey
chr7_56287691_56288091	3.6677	0.000828	#DC000099		chr20_38270960_38271360	-4.04344	2.74e-06	#B09C8599		chr8_51034174_51034574	0.646505	0.114256	grey
chr12_130872369_130872769	1.13796	0.000829	grey		chr4_70839433_70839833	2.84973	2.74e-06	#DC000099		chr5_165323690_165324090	0.555663	0.114329	grey
chr1_183544638_183545038	3.71402	0.000831	#DC000099		chr12_25250555_25250955	2.67522	2.75e-06	#DC000099		chr6_21816966_21817366	-0.49161	0.114329	grey
chr13_35349420_35349820	3.87508	0.000838	#DC000099		chr7_33808419_33808819	-3.36554	2.76e-06	#B09C8599		chr1_121295603_121296003	-0.5097	0.114366	grey
chr14_73995913_73996313	4.04182	0.000842	#DC000099		chr18_21242178_21242578	3.82193	2.77e-06	#DC000099		chr2_35448299_35448699	0.514291	0.114366	grey
chr17_44363358_44363758	1.56598	0.000849	grey		chr11_131896715_131897115	-4.61131	2.78e-06	#B09C8599		chr13_79118842_79119242	0.50059	0.114366	grey
chr3_172224823_172225223	3.3804	0.00085	#DC000099		chr2_218323260_218323660	2.34317	2.78e-06	#DC000099		chr3_147354645_147355045	0.511348	0.114366	grey
chr12_42410513_42410913	3.92508	0.000851	#DC000099		chr8_43140574_43140974	2.92273	2.8e-06	#DC000099		chr14_85204914_85205314	0.60399	0.114519	grey
chr3_187808867_187809267	4.21799	0.000853	#DC000099		chr2_173964652_173965052	2.32709	2.8e-06	#DC000099		chr1_25820891_25821291	0.511707	0.114519	grey
chrX_109727688_109728088	4.10951	0.000853	#DC000099		chrX_47516475_47516875	-4.30951	2.8e-06	#B09C8599		chr5_165154755_165155155	0.589753	0.11453	grey
chr12_50546622_50547022	3.56429	0.000853	#DC000099		chr6_3195928_3196328	4.24548	2.81e-06	#DC000099		chr1_247518306_247518706	0.575295	0.114554	grey
chr22_44668881_44669281	2.91529	0.000854	#DC000099		chr11_70203487_70203887	2.05756	2.81e-06	#DC000099		chr14_34402464_34402864	-0.58577	0.114554	grey
chr3_151210804_151211204	3.11052	0.000857	#DC000099		chr19_58558753_58559153	1.79726	2.81e-06	#DC000099		chr1_227993902_227994302	0.433044	0.114554	grey
chr16_57471508_57471908	3.51988	0.000857	#DC000099		chr11_19027990_19028390	-3.84821	2.81e-06	#B09C8599		chr19_35282214_35282614	-0.48845	0.114861	grey
chr12_49538813_49539213	2.32069	0.000857	#DC000099		chr10_29501483_29501883	-4.2638	2.81e-06	#B09C8599		chr4_28811773_28812173	0.621145	0.115081	grey
chr21_5127191_5127591	3.63297	0.000857	#DC000099		chr19_1592209_1592609	2.14453	2.83e-06	#DC000099		chr1_21809712_21810112	-0.45778	0.115569	grey
chr4_81214714_81215114	3.83313	0.000858	#DC000099		chr2_101252841_101253241	2.06164	2.83e-06	#DC000099		chr11_41093871_41094271	0.609315	0.115569	grey
chr10_118041133_118041533	4.04358	0.000861	#DC000099		chr8_79768357_79768757	2.60052	2.83e-06	#DC000099		chr5_113946488_113946888	0.560154	0.115786	grey
chr4_70019125_70019525	4.39846	0.000863	#DC000099		chr11_110908069_110908469	-4.05584	2.84e-06	#B09C8599		chr9_109382128_109382528	-0.47338	0.115786	grey
chr1_28811922_28812322	3.66383	0.000866	#DC000099		chr14_32076826_32077226	3.1707	2.86e-06	#DC000099		chr13_96608894_96609294	0.631212	0.115786	grey
chr19_24087229_24087629	-1.02888	0.000866	grey		chr21_30718825_30719225	-4.12558	2.87e-06	#B09C8599		chr16_89402915_89403315	-0.39662	0.115786	grey
chr17_80991832_80992232	2.18305	0.000866	#DC000099		chr2_9692886_9693286	-3.94288	2.87e-06	#B09C8599		chr5_140882203_140882603	-0.40517	0.115786	grey
chr6_16760696_16761096	1.59153	0.000866	grey		chr19_1020929_1021329	2.13717	2.9e-06	#DC000099		chr6_166955227_166955627	-0.61315	0.116024	grey
chr18_12048606_12049006	-3.4814	0.000866	#B09C8599		chr5_96807608_96808008	1.75302	2.92e-06	#DC000099		chr10_70052509_70052909	0.327283	0.116024	grey
chr7_65873466_65873866	1.34573	0.000869	grey		chr16_67529664_67530064	2.30806	2.93e-06	#DC000099		chr6_6893643_6894043	-0.61415	0.116136	grey
chr6_95739741_95740141	4.20583	0.000869	#DC000099		chr21_46048937_46049337	-4.61965	2.93e-06	#B09C8599		chr15_88056921_88057321	0.444238	0.116136	grey
chr12_131950130_131950530	1.36332	0.000869	grey		chr21_46065322_46065722	-4.13561	2.93e-06	#B09C8599		chr8_77416119_77416519	0.453933	0.116172	grey
chr13_45402163_45402563	3.82044	0.000869	#DC000099		chr15_32317219_32317619	4.68724	2.94e-06	#DC000099		chr8_108615764_108616164	0.631486	0.116172	grey
chr8_544710_545110	2.25653	0.000872	#DC000099		chr14_31207118_31207518	2.05486	2.94e-06	#DC000099		chr8_88575225_88575625	0.62892	0.116392	grey
chr6_124297401_124297801	2.98764	0.000873	#DC000099		chr21_39348655_39349055	2.71101	2.95e-06	#DC000099		chr8_84197548_84197948	0.635747	0.116392	grey
chr9_69747922_69748322	3.47233	0.000875	#DC000099		chr1_778202_778602	2.02313	2.96e-06	#DC000099		chr9_15660931_15661331	0.494591	0.11641	grey
chr17_60304479_60304879	4.4973	0.000875	#DC000099		chr1_64982607_64983007	2.97579	2.98e-06	#DC000099		chr8_11933856_11934256	0.635425	0.11641	grey
chr10_17454161_17454561	3.27972	0.000876	#DC000099		chr16_4693694_4694094	2.70083	2.99e-06	#DC000099		chr6_98570136_98570536	0.511858	0.116558	grey
chr12_55743313_55743713	1.47066	0.000876	grey		chr7_99245149_99245549	-3.8677	3.03e-06	#B09C8599		chr14_103824311_103824711	-0.49414	0.116558	grey
chr5_132073864_132074264	-3.15449	0.000879	#B09C8599		chr1_15848079_15848479	2.87238	3.04e-06	#DC000099		chr11_5009431_5009831	0.630423	0.116558	grey
chr12_43836068_43836468	1.29963	0.00089	grey		chr6_161258002_161258402	-3.60105	3.04e-06	#B09C8599		chr7_36176132_36176532	-0.42671	0.116657	grey
chr4_186688810_186689210	3.69492	0.000891	#DC000099		chrX_154490384_154490784	2.74829	3.04e-06	#DC000099		chr12_127875779_127876179	0.63162	0.116659	grey
chr1_40980010_40980410	1.50774	0.000891	grey		chr16_88857183_88857583	2.73043	3.06e-06	#DC000099		chr6_686014_686414	-0.4533	0.116659	grey
chr9_136545372_136545772	1.56473	0.000891	grey		chr8_141043621_141044021	-3.9567	3.06e-06	#B09C8599		chr7_9717485_9717885	0.474468	0.116659	grey
chr16_57536085_57536485	1.46278	0.000891	grey		chr10_119080318_119080718	1.61523	3.1e-06	#DC000099		chr22_23854018_23854418	-0.45606	0.116668	grey
chr17_21126908_21127308	-1.1977	0.000891	grey		chr3_11146236_11146636	-3.88638	3.11e-06	#B09C8599		chr10_81460383_81460783	0.608665	0.116668	grey
chr4_104327048_104327448	4.39121	0.000901	#DC000099		chr20_49573601_49574001	-3.93255	3.11e-06	#B09C8599		chr1_214991816_214992216	0.578138	0.116668	grey
chr3_62372326_62372726	4.25469	0.000901	#DC000099		chr7_816669_817069	2.83952	3.12e-06	#DC000099		chr5_19490311_19490711	0.622047	0.116719	grey
chr9_136944142_136944542	1.40683	0.000906	grey		chr10_13985070_13985470	-3.79836	3.13e-06	#B09C8599		chr3_58398143_58398543	-0.55607	0.116724	grey
chr15_22664810_22665210	1.78681	0.000906	grey		chr2_138644342_138644742	-4.13779	3.14e-06	#B09C8599		chr3_180591631_180592031	0.579083	0.116724	grey
chr20_58981382_58981782	1.27915	0.000906	grey		chr1_29640297_29640697	-3.80395	3.14e-06	#B09C8599		chr3_86898880_86899280	0.600038	0.116724	grey
chr1_112508646_112509046	2.06339	0.000913	#DC000099		chr12_108802531_108802931	3.07976	3.15e-06	#DC000099		chr3_120145002_120145402	-0.40141	0.116724	grey
chr10_43266936_43267336	3.58833	0.000913	#DC000099		chr7_49294920_49295320	-4.6786	3.16e-06	#B09C8599		chr8_84167086_84167486	0.466296	0.116802	grey
chr3_119579400_119579800	1.70894	0.000917	grey		chr16_56424908_56425308	2.90653	3.16e-06	#DC000099		chr8_49980161_49980561	0.59166	0.11682	grey
chr22_49971724_49972124	3.19455	0.000922	#DC000099		chr18_31679239_31679639	-3.74499	3.2e-06	#B09C8599		chr19_1939263_1939663	-0.44101	0.117197	grey
chr3_4681382_4681782	-3.88398	0.000922	#B09C8599		chr6_56335451_56335851	-3.8878	3.22e-06	#B09C8599		chr8_144148915_144149315	0.503657	0.117293	grey
chr2_69780518_69780918	3.39856	0.000922	#DC000099		chr18_59748354_59748754	-4.29153	3.23e-06	#B09C8599		chr3_127042822_127043222	-0.40633	0.117314	grey
chr13_89930714_89931114	3.90568	0.000922	#DC000099		chr20_58219066_58219466	-4.24211	3.25e-06	#B09C8599		chr7_764263_764663	-0.41773	0.117631	grey
chr1_3069894_3070294	3.26434	0.000926	#DC000099		chr8_121807046_121807446	-3.96866	3.27e-06	#B09C8599		chr10_101936154_101936554	-0.50495	0.117641	grey
chr19_12847119_12847519	3.13857	0.000927	#DC000099		chr5_180342863_180343263	-3.89806	3.27e-06	#B09C8599		chr1_247530762_247531162	0.585444	0.117641	grey
chr8_30315043_30315443	3.25294	0.000927	#DC000099		chr14_72638335_72638735	-4.38452	3.27e-06	#B09C8599		chr9_117744994_117745394	0.504472	0.117641	grey
chr8_30385033_30385433	1.24474	0.00093	grey		chr12_104480585_104480985	-4.11854	3.27e-06	#B09C8599		chr21_9655000_9655400	0.575466	0.117641	grey
chr11_102598931_102599331	3.12985	0.000932	#DC000099		chr1_150999301_150999701	-3.48018	3.27e-06	#B09C8599		chr16_79758150_79758550	-0.47177	0.117641	grey
chr7_5283120_5283520	2.08308	0.000934	#DC000099		chr9_81491512_81491912	-3.60376	3.28e-06	#B09C8599		chr16_20511559_20511959	-0.56621	0.117968	grey
chr8_94261759_94262159	-1.17991	0.000934	grey		chr2_11344782_11345182	2.46931	3.29e-06	#DC000099		chr8_4023519_4023919	0.495088	0.117968	grey
chr1_17580521_17580921	3.5069	0.000936	#DC000099		chr7_158648894_158649294	-3.7957	3.3e-06	#B09C8599		chr7_24398510_24398910	-0.45596	0.117968	grey
chr10_32957802_32958202	2.06104	0.000939	#DC000099		chr9_125649650_125650050	-3.2334	3.34e-06	#B09C8599		chr19_55433360_55433760	0.347259	0.117989	grey
chr19_2015118_2015518	1.64521	0.000943	grey		chr19_55605574_55605974	2.2821	3.34e-06	#DC000099		chr1_6127922_6128322	-0.4465	0.118312	grey
chr3_125968635_125969035	3.58398	0.000945	#DC000099		chr2_46319949_46320349	-3.71991	3.35e-06	#B09C8599		chr6_42453790_42454190	-0.47465	0.118312	grey
chrX_19887098_19887498	2.18141	0.000945	#DC000099		chr15_70236425_70236825	-4.13689	3.35e-06	#B09C8599		chr8_4854351_4854751	0.534619	0.118312	grey
chr2_146405995_146406395	4.20797	0.000947	#DC000099		chr12_123271387_123271787	3.3877	3.35e-06	#DC000099		chr19_7539616_7540016	-0.40436	0.118312	grey
chr2_212494928_212495328	4.11903	0.000947	#DC000099		chr19_16572140_16572540	2.76321	3.36e-06	#DC000099		chr6_43922105_43922505	-0.48058	0.118312	grey
chr8_70668726_70669126	-1.16637	0.000951	grey		chr2_27409217_27409617	2.16163	3.36e-06	#DC000099		chr10_15891386_15891786	0.598304	0.118312	grey
chr22_38755515_38755915	2.5094	0.000956	#DC000099		chr10_80205396_80205796	2.10506	3.37e-06	#DC000099		chr1_163575301_163575701	0.585223	0.118312	grey
chr12_120235153_120235553	2.7853	0.000956	#DC000099		chr7_155885605_155886005	-3.90824	3.4e-06	#B09C8599		chr8_93092295_93092695	0.615611	0.118312	grey
chr5_160232042_160232442	-4.09239	0.000958	#B09C8599		chr1_35930687_35931087	2.086	3.4e-06	#DC000099		chr7_50837927_50838327	-0.59609	0.118312	grey
chr2_158841697_158842097	3.87841	0.000958	#DC000099		chr7_137772432_137772832	-3.67466	3.4e-06	#B09C8599		chr4_167593182_167593582	0.600937	0.118312	grey
chr16_28292381_28292781	2.28961	0.00096	#DC000099		chr8_122181042_122181442	-3.74464	3.41e-06	#B09C8599		chr10_18012447_18012847	0.595193	0.118566	grey
chr5_171419369_171419769	2.6482	0.00096	#DC000099		chr3_195270851_195271251	2.85616	3.42e-06	#DC000099		chr9_26640376_26640776	0.519938	0.118566	grey
chr12_110247234_110247634	3.12113	0.00096	#DC000099		chr6_43270586_43270986	4.58004	3.42e-06	#DC000099		chr5_37887886_37888286	0.612752	0.118592	grey
chr14_69879361_69879761	3.95431	0.000962	#DC000099		chrX_40097520_40097920	3.24268	3.42e-06	#DC000099		chr19_62772_63172	0.290034	0.119116	grey
chr17_41777717_41778117	2.67238	0.000962	#DC000099		chr10_125895914_125896314	2.57847	3.42e-06	#DC000099		chr3_127745991_127746391	-0.41218	0.119116	grey
chr13_113838015_113838415	-3.42678	0.000962	#B09C8599		chr5_144468749_144469149	-3.61914	3.45e-06	#B09C8599		chr3_127549736_127550136	-0.51882	0.119116	grey
chr7_88226289_88226689	3.07093	0.000962	#DC000099		chrX_16185411_16185811	-3.34245	3.46e-06	#B09C8599		chr6_65764499_65764899	0.483314	0.119116	grey
chr13_29594921_29595321	1.35472	0.000962	grey		chr20_3786392_3786792	2.83926	3.47e-06	#DC000099		chr21_24062212_24062612	0.589272	0.11918	grey
chr1_40802023_40802423	-3.85156	0.000963	#B09C8599		chr2_162579502_162579902	4.06923	3.47e-06	#DC000099		chr10_75431441_75431841	0.290981	0.119383	grey
chr1_9429056_9429456	-1.93231	0.000965	grey		chr10_29691851_29692251	-3.82506	3.48e-06	#B09C8599		chr17_14930376_14930776	0.549698	0.119552	grey
chr1_121186175_121186575	3.06159	0.000969	#DC000099		chr11_110296198_110296598	2.98213	3.48e-06	#DC000099		chr12_84242078_84242478	0.61725	0.119552	grey
chr16_50742243_50742643	1.11055	0.00097	grey		chrX_41472436_41472836	3.2783	3.48e-06	#DC000099		chr5_166310122_166310522	0.590582	0.119552	grey
chr7_94061906_94062306	-4.22393	0.000982	#B09C8599		chr4_116016456_116016856	-4.13961	3.49e-06	#B09C8599		chr15_92881577_92881977	0.587778	0.119552	grey
chr5_159773208_159773608	1.99291	0.000982	grey		chr12_42483376_42483776	2.55868	3.5e-06	#DC000099		chr6_5671673_5672073	-0.4658	0.119552	grey
chr9_136439171_136439571	1.36196	0.000982	grey		chr12_106288720_106289120	-2.56019	3.5e-06	#B09C8599		chr15_23838243_23838643	0.484741	0.119552	grey
chr14_102552215_102552615	-3.68979	0.000999	#B09C8599		chr13_98577244_98577644	1.88867	3.5e-06	#DC000099		chr12_73963449_73963849	0.570386	0.119603	grey
chr1_205962439_205962839	-3.27489	0.001	#B09C8599		chr13_92839143_92839543	-3.18612	3.52e-06	#B09C8599		chr2_66319603_66320003	0.594577	0.119684	grey
chr2_164955096_164955496	-4.16875	0.001001	#B09C8599		chr11_67583761_67584161	2.35454	3.53e-06	#DC000099		chr4_46451509_46451909	0.609217	0.119716	grey
chr20_47784932_47785332	2.14923	0.001003	#DC000099		chr8_121673894_121674294	-4.07508	3.53e-06	#B09C8599		chr13_112098528_112098928	0.578444	0.119772	grey
chr12_130838638_130839038	1.27521	0.001004	grey		chr1_17866054_17866454	-3.49564	3.54e-06	#B09C8599		chr8_117499280_117499680	0.477133	0.119772	grey
chr19_3606974_3607374	-3.76283	0.001005	#B09C8599		chr4_15234347_15234747	-3.79789	3.54e-06	#B09C8599		chr2_51272493_51272893	0.581542	0.119772	grey
chr19_53961912_53962312	-4.36893	0.001007	#B09C8599		chr17_58083484_58083884	2.6589	3.54e-06	#DC000099		chr5_29882067_29882467	0.616651	0.119801	grey
chr12_48788994_48789394	1.13793	0.001009	grey		chrX_150983442_150983842	3.09627	3.54e-06	#DC000099		chr12_128136202_128136602	0.521664	0.120109	grey
chr9_88706480_88706880	2.83031	0.001009	#DC000099		chrX_140274854_140275254	-4.16391	3.54e-06	#B09C8599		chr5_114465371_114465771	0.613354	0.120266	grey
chr17_KI270908v1_alt_895199_895599	-4.49421	0.001012	#B09C8599		chr5_33691252_33691652	-4.64575	3.54e-06	#B09C8599		chr12_111035839_111036239	0.613406	0.120496	grey
chr5_173941276_173941676	3.31377	0.001019	#DC000099		chr22_46931569_46931969	-3.52869	3.54e-06	#B09C8599		chr5_165303091_165303491	0.543206	0.121174	grey
chr8_98069485_98069885	3.65531	0.001021	#DC000099		chr7_117269608_117270008	-3.5386	3.54e-06	#B09C8599		chr13_38462640_38463040	0.555055	0.121202	grey
chr10_100912963_100913363	-0.99899	0.001023	grey		chr3_149254067_149254467	-3.75649	3.56e-06	#B09C8599		chr10_2408832_2409232	0.534001	0.121202	grey
chr17_28125200_28125600	3.32846	0.001033	#DC000099		chr1_65309234_65309634	3.83369	3.56e-06	#DC000099		chr5_11904002_11904402	0.17783	0.121202	grey
chrX_103063517_103063917	3.53986	0.001036	#DC000099		chr11_74493361_74493761	2.44539	3.59e-06	#DC000099		chr6_35804148_35804548	-0.50404	0.121202	grey
chr6_107953514_107953914	4.342	0.001042	#DC000099		chr6_33613415_33613815	-3.78543	3.6e-06	#B09C8599		chr5_66710299_66710699	-0.59153	0.12128	grey
chr15_83685721_83686121	-3.80431	0.001048	#B09C8599		chr6_134707260_134707660	3.78589	3.61e-06	#DC000099		chr14_23160230_23160630	-0.40007	0.12142	grey
chr19_2050535_2050935	1.37862	0.001049	grey		chr8_89902555_89902955	2.4531	3.61e-06	#DC000099		chr8_39510879_39511279	0.60973	0.121507	grey
chr10_127892264_127892664	3.74905	0.001049	#DC000099		chr13_52450208_52450608	2.0527	3.62e-06	#DC000099		chrX_114506776_114507176	0.596233	0.121561	grey
chr3_39809518_39809918	2.44417	0.001049	#DC000099		chr13_31750205_31750605	-4.10976	3.62e-06	#B09C8599		chr5_151942298_151942698	0.598067	0.121776	grey
chr21_41366837_41367237	-2.99711	0.001049	#B09C8599		chr2_108534280_108534680	2.85926	3.63e-06	#DC000099		chr15_23834217_23834617	0.561146	0.12182	grey
chr7_75442544_75442944	1.7988	0.001053	grey		chr3_88957519_88957919	-4.07744	3.64e-06	#B09C8599		chr5_38051943_38052343	0.56601	0.121837	grey
chr16_48609519_48609919	1.10838	0.001053	grey		chr10_22003318_22003718	2.6127	3.64e-06	#DC000099		chr7_5240865_5241265	-0.48267	0.12207	grey
chr10_4035014_4035414	-3.63631	0.001054	#B09C8599		chr2_236661488_236661888	-3.71149	3.65e-06	#B09C8599		chr15_91110425_91110825	-0.55115	0.12207	grey
chr3_100024623_100025023	3.71421	0.001064	#DC000099		chr16_74296893_74297293	1.40306	3.68e-06	#DC000099		chr1_103922510_103922910	0.534301	0.122381	grey
chr4_174461593_174461993	3.85134	0.001066	#DC000099		chr6_43810797_43811197	4.63955	3.68e-06	#DC000099		chr21_23819700_23820100	0.548303	0.122559	grey
chr12_55842646_55843046	-3.36066	0.001069	#B09C8599		chr10_4770986_4771386	-2.64701	3.68e-06	#B09C8599		chr4_61200620_61201020	0.178668	0.122759	grey
chr4_40396023_40396423	3.08843	0.001074	#DC000099		chr2_119544333_119544733	2.71955	3.68e-06	#DC000099		chr8_99418288_99418688	0.539664	0.12298	grey
chr18_3012606_3013006	1.5748	0.001074	grey		chr9_6230171_6230571	-3.86912	3.69e-06	#B09C8599		chr1_228263919_228264319	0.420437	0.123022	grey
chr11_68003787_68004187	1.77474	0.001075	grey		chr13_74825238_74825638	-4.25905	3.71e-06	#B09C8599		chr11_39438246_39438646	0.604417	0.123022	grey
chr13_62305752_62306152	4.1783	0.001075	#DC000099		chr12_32240436_32240836	-3.92755	3.75e-06	#B09C8599		chr7_2427769_2428169	-0.40724	0.123022	grey
chr12_47758110_47758510	2.25059	0.001079	#DC000099		chr19_19663400_19663800	1.91418	3.76e-06	#DC000099		chr5_57268869_57269269	-0.4765	0.123022	grey
chr10_99532812_99533212	4.40107	0.001081	#DC000099		chr2_145652904_145653304	-3.78399	3.76e-06	#B09C8599		chr5_165379774_165380174	0.573999	0.123224	grey
chr12_124517574_124517974	1.32539	0.001083	grey		chr11_1763437_1763837	2.63438	3.77e-06	#DC000099		chr8_51425554_51425954	0.513525	0.123271	grey
chr8_28701767_28702167	1.21783	0.001083	grey		chr21_34987083_34987483	-3.71641	3.77e-06	#B09C8599		chr2_227955182_227955582	0.590021	0.123372	grey
chr8_123416714_123417114	-1.28398	0.001088	grey		chr12_11958900_11959300	-3.43637	3.77e-06	#B09C8599		chr11_107176830_107177230	0.519605	0.123372	grey
chr16_57620132_57620532	4.89765	0.001088	#DC000099		chr6_11537664_11538064	3.60074	3.77e-06	#DC000099		chr10_19182243_19182643	0.54809	0.123372	grey
chr7_53219077_53219477	2.24444	0.00109	#DC000099		chr4_40284289_40284689	-3.65987	3.78e-06	#B09C8599		chr6_56431198_56431598	-0.44302	0.123372	grey
chr5_134018350_134018750	3.14803	0.001095	#DC000099		chr20_63235430_63235830	4.54582	3.79e-06	#DC000099		chr5_144611671_144612071	0.589204	0.123372	grey
chr2_184598529_184598929	2.54952	0.001098	#DC000099		chr12_127401340_127401740	-3.63936	3.81e-06	#B09C8599		chr5_172958259_172958659	0.438145	0.123372	grey
chr10_125159259_125159659	1.60983	0.001098	grey		chr16_4624727_4625127	2.42826	3.83e-06	#DC000099		chr9_976436_976836	0.356697	0.123372	grey
chr6_154441486_154441886	3.86337	0.001098	#DC000099		chr3_53891437_53891837	2.00247	3.83e-06	#DC000099		chr17_41307842_41308242	-0.44188	0.123372	grey
chr2_158131497_158131897	2.67833	0.0011	#DC000099		chr7_99143612_99144012	2.42861	3.84e-06	#DC000099		chr3_128361377_128361777	-0.43379	0.123372	grey
chr2_42568910_42569310	1.45416	0.0011	grey		chr4_GL000257v2_alt_233438_233838	4.79279	3.84e-06	#DC000099		chr5_168844622_168845022	-0.42676	0.123372	grey
chr16_84144720_84145120	1.06745	0.0011	grey		chr6_53348523_53348923	2.14991	3.84e-06	#DC000099		chr5_119832241_119832641	0.514903	0.123372	grey
chr14_103928685_103929085	-4.32291	0.001104	#B09C8599		chr11_112852341_112852741	-4.21272	3.84e-06	#B09C8599		chrX_52636739_52637139	-0.43671	0.123478	grey
chr19_17079653_17080053	-2.28293	0.001113	#B09C8599		chrX_141406050_141406450	-4.15559	3.85e-06	#B09C8599		chr6_3358151_3358551	-0.49134	0.123518	grey
chr10_45939491_45939891	4.09069	0.001115	#DC000099		chr22_19576565_19576965	-4.0235	3.87e-06	#B09C8599		chr6_3164004_3164404	-0.41372	0.123686	grey
chr17_57367006_57367406	3.20207	0.001116	#DC000099		chr1_41743678_41744078	-4.43638	3.87e-06	#B09C8599		chr1_72428464_72428864	0.600823	0.123723	grey
chr2_182418215_182418615	3.76771	0.00113	#DC000099		chr1_192530226_192530626	-3.61769	3.87e-06	#B09C8599		chr4_34556950_34557350	0.600681	0.123723	grey
chr15_40471086_40471486	1.62225	0.001132	grey		chr21_41366858_41367258	-3.42707	3.88e-06	#B09C8599		chr17_18635064_18635464	0.504756	0.123747	grey
chr2_77520261_77520661	4.12778	0.001143	#DC000099		chr11_67401518_67401918	2.31658	3.89e-06	#DC000099		chrUn_GL000195v1_65725_66125	-0.54522	0.123747	grey
chr8_81732475_81732875	-0.99681	0.001145	grey		chr4_76213509_76213909	2.57587	3.9e-06	#DC000099		chr8_51270646_51271046	0.462405	0.123883	grey
chr6_103496444_103496844	3.92461	0.001152	#DC000099		chrX_118495860_118496260	3.3519	3.91e-06	#DC000099		chr4_111949764_111950164	0.600338	0.123883	grey
chr17_28951002_28951402	1.47059	0.001164	grey		chr7_99196812_99197212	-3.82046	3.92e-06	#B09C8599		chr5_6025360_6025760	0.576565	0.123883	grey
chr17_35731610_35732010	3.12298	0.001164	#DC000099		chr4_16226603_16227003	2.99678	3.92e-06	#DC000099		chr13_42589421_42589821	0.59832	0.123883	grey
chr6_8079490_8079890	3.03328	0.001164	#DC000099		chr10_45727190_45727590	2.38505	3.92e-06	#DC000099		chr8_10190137_10190537	0.541651	0.12393	grey
chr7_26531903_26532303	2.68968	0.001164	#DC000099		chr2_61177312_61177712	1.85434	3.93e-06	#DC000099		chr5_20827549_20827949	0.555671	0.12393	grey
chr2_25251911_25252311	4.12055	0.001167	#DC000099		chr9_18543805_18544205	-4.16049	3.94e-06	#B09C8599		chr9_28553176_28553576	0.599273	0.12393	grey
chr7_100693566_100693966	1.57502	0.001168	grey		chrX_19697776_19698176	-3.49892	3.95e-06	#B09C8599		chr5_45085055_45085455	0.552983	0.124081	grey
chr17_75721192_75721592	2.8166	0.001172	#DC000099		chr12_22625110_22625510	1.87452	3.98e-06	#DC000099		chr1_170308270_170308670	0.547119	0.124246	grey
chrX_48835075_48835475	3.47874	0.001174	#DC000099		chr12_68808280_68808680	1.58608	3.98e-06	#DC000099		chr4_33260532_33260932	0.593525	0.124246	grey
chr11_95230691_95231091	1.82094	0.00118	grey		chr11_127918964_127919364	-3.98177	3.98e-06	#B09C8599		chr8_115000794_115001194	0.425562	0.124246	grey
chr2_119524091_119524491	3.78558	0.001184	#DC000099		chr6_36442896_36443296	2.34596	3.99e-06	#DC000099		chr6_43673634_43674034	-0.43642	0.12429	grey
chr7_76281737_76282137	2.84145	0.001184	#DC000099		chr4_188714748_188715148	-4.29349	3.99e-06	#B09C8599		chr3_4584871_4585271	0.56161	0.12429	grey
chr1_162633264_162633664	3.91633	0.001184	#DC000099		chr11_77244323_77244723	-3.8241	4e-06	#B09C8599		chr6_30584083_30584483	-0.43171	0.12429	grey
chr6_8278921_8279321	3.29884	0.001185	#DC000099		chr12_54222174_54222574	-3.73901	4e-06	#B09C8599		chr5_165511049_165511449	0.539269	0.124431	grey
chr16_88534362_88534762	2.00251	0.00119	#DC000099		chr11_127000385_127000785	-3.93395	4.04e-06	#B09C8599		chr8_104223473_104223873	0.219314	0.124805	grey
chr4_39406983_39407383	3.19895	0.001193	#DC000099		chr4_8419456_8419856	-3.79233	4.05e-06	#B09C8599		chr11_38713320_38713720	0.595446	0.124891	grey
chr22_17266026_17266426	3.83809	0.001194	#DC000099		chr7_156892868_156893268	3.03384	4.05e-06	#DC000099		chr11_98009867_98010267	0.424646	0.124894	grey
chr19_18832255_18832655	1.1106	0.001208	grey		chr2_24490827_24491227	2.43218	4.06e-06	#DC000099		chr2_228585606_228586006	0.5753	0.125005	grey
chr4_128428056_128428456	-2.10495	0.001208	#B09C8599		chr5_115460756_115461156	-3.37652	4.06e-06	#B09C8599		chr17_13058554_13058954	0.591529	0.125189	grey
chr1_65417658_65418058	3.02549	0.00121	#DC000099		chr16_67847170_67847570	1.64253	4.07e-06	#DC000099		chr22_50641847_50642247	-0.56974	0.125306	grey
chr14_24307508_24307908	3.78098	0.001212	#DC000099		chr18_59697758_59698158	-3.8036	4.08e-06	#B09C8599		chrX_146680528_146680928	0.594414	0.125306	grey
chr6_6683835_6684235	2.99921	0.001221	#DC000099		chr17_50550540_50550940	3.90753	4.08e-06	#DC000099		chr16_68239532_68239932	-0.38094	0.125569	grey
chr7_74292991_74293391	3.94052	0.001223	#DC000099		chr2_23360370_23360770	4.02221	4.08e-06	#DC000099		chr8_40950506_40950906	0.588389	0.125569	grey
chr3_43286469_43286869	2.48947	0.00123	#DC000099		chr12_108305815_108306215	-4.3716	4.12e-06	#B09C8599		chr6_84336553_84336953	0.593272	0.125569	grey
chr7_151167609_151168009	3.90962	0.001237	#DC000099		chr16_90022683_90023083	2.13178	4.16e-06	#DC000099		chr5_139701315_139701715	0.587004	0.125569	grey
chr1_48223007_48223407	3.97589	0.00124	#DC000099		chr12_113221514_113221914	1.90142	4.16e-06	#DC000099		chr4_31701246_31701646	0.508813	0.125569	grey
chr6_150600233_150600633	1.33908	0.001242	grey		chr4_37441355_37441755	3.62601	4.16e-06	#DC000099		chr3_13639092_13639492	-0.41152	0.125569	grey
chr5_39401790_39402190	2.97246	0.001243	#DC000099		chr12_7860184_7860584	-3.57003	4.16e-06	#B09C8599		chr22_28679099_28679499	0.461789	0.125696	grey
chr7_75236291_75236691	2.88036	0.001255	#DC000099		chr16_23509849_23510249	2.72537	4.19e-06	#DC000099		chr11_6105909_6106309	0.590805	0.125825	grey
chr1_161909562_161909962	3.23023	0.001258	#DC000099		chr19_15379286_15379686	1.57235	4.2e-06	#DC000099		chr2_67086807_67087207	0.442624	0.125939	grey
chr18_43285944_43286344	4.24766	0.001259	#DC000099		chr7_92447479_92447879	2.18847	4.22e-06	#DC000099		chr6_7729358_7729758	-0.50822	0.125963	grey
chr8_105897134_105897534	3.2515	0.00126	#DC000099		chr8_116587594_116587994	-4.00903	4.23e-06	#B09C8599		chr5_155152043_155152443	0.574287	0.126099	grey
chr22_41976705_41977105	3.17256	0.001262	#DC000099		chr4_169282939_169283339	-3.91491	4.28e-06	#B09C8599		chr4_171367899_171368299	0.553877	0.126099	grey
chr19_43780676_43781076	-3.99175	0.001273	#B09C8599		chr2_210170850_210171250	1.94136	4.28e-06	#DC000099		chr3_89536729_89537129	0.584803	0.126312	grey
chr19_35319363_35319763	3.20375	0.001279	#DC000099		chr2_47534473_47534873	-3.73159	4.28e-06	#B09C8599		chr8_95865164_95865564	0.574047	0.126312	grey
chr12_51270080_51270480	1.27823	0.001281	grey		chr15_100686811_100687211	-4.32468	4.29e-06	#B09C8599		chr8_51372476_51372876	0.589504	0.126466	grey
chr13_87998835_87999235	3.2361	0.001281	#DC000099		chr6_161215070_161215470	-3.46999	4.31e-06	#B09C8599		chr8_14790747_14791147	0.562867	0.126466	grey
chr13_113863609_113864009	2.39134	0.001281	#DC000099		chr1_27863450_27863850	-2.87479	4.31e-06	#B09C8599		chr8_114709607_114710007	0.585707	0.126466	grey
chr16_6891860_6892260	3.60912	0.001287	#DC000099		chr12_47819899_47820299	2.25667	4.32e-06	#DC000099		chr18_72286617_72287017	0.534428	0.126466	grey
chr1_78649951_78650351	-2.71229	0.001294	#B09C8599		chr6_2976576_2976976	-3.48165	4.34e-06	#B09C8599		chr9_136193455_136193855	0.262304	0.126466	grey
chr5_154477981_154478381	4.26419	0.001294	#DC000099		chr1_150549172_150549572	3.71744	4.36e-06	#DC000099		chr5_97789146_97789546	0.588806	0.126466	grey
chr4_185210122_185210522	1.79144	0.001297	grey		chr12_88600065_88600465	-3.83259	4.39e-06	#B09C8599		chr13_23244535_23244935	0.487303	0.126466	grey
chr15_35055353_35055753	3.52338	0.001301	#DC000099		chr1_199225963_199226363	-4.03993	4.41e-06	#B09C8599		chr4_49322614_49323014	0.397833	0.126469	grey
chr12_25250483_25250883	1.50407	0.001313	grey		chr16_58515482_58515882	2.95825	4.43e-06	#DC000099		chr1_6407287_6407687	-0.39431	0.126794	grey
chr6_GL000256v2_alt_37441_37841	4.06437	0.001313	#DC000099		chr5_98468290_98468690	-3.91055	4.46e-06	#B09C8599		chr9_23077792_23078192	0.575753	0.126828	grey
chr12_55484214_55484614	4.06175	0.001315	#DC000099		chr5_177454682_177455082	3.04439	4.48e-06	#DC000099		chr20_55053763_55054163	0.586516	0.126828	grey
chr1_6419643_6420043	4.01727	0.001315	#DC000099		chr16_87860950_87861350	2.8645	4.5e-06	#DC000099		chr7_116224081_116224481	-0.45275	0.126933	grey
chr17_5584040_5584440	-3.66504	0.001315	#B09C8599		chr3_140117435_140117835	4.29435	4.51e-06	#DC000099		chr4_115940417_115940817	0.558378	0.126933	grey
chr19_17948077_17948477	1.71361	0.001317	grey		chr6_37096085_37096485	4.01986	4.51e-06	#DC000099		chr6_102799121_102799521	0.568922	0.126947	grey
chr10_46106273_46106673	1.54429	0.001317	grey		chr1_112735398_112735798	-3.41214	4.54e-06	#B09C8599		chr5_180292800_180293200	-0.57312	0.12697	grey
chr5_784786_785186	1.84289	0.001317	grey		chr13_45340738_45341138	1.92654	4.54e-06	#DC000099		chr8_103499737_103500137	0.140913	0.127035	grey
chr3_177934389_177934789	2.93964	0.001317	#DC000099		chr20_57622836_57623236	-3.95274	4.54e-06	#B09C8599		chr21_21688732_21689132	0.581555	0.127035	grey
chr13_60327442_60327842	2.93774	0.001319	#DC000099		chr12_67648133_67648533	1.90833	4.54e-06	#DC000099		chr7_146842576_146842976	0.40145	0.127035	grey
chr15_28886261_28886661	3.32703	0.001322	#DC000099		chr7_66995064_66995464	1.6717	4.56e-06	#DC000099		chr7_145054717_145055117	0.547866	0.127035	grey
chr6_17600514_17600914	1.31799	0.001327	grey		chr7_29806806_29807206	4.23534	4.56e-06	#DC000099		chr13_112029168_112029568	0.492281	0.127035	grey
chr16_18561459_18561859	1.96837	0.001327	grey		chr9_88418547_88418947	-3.92177	4.56e-06	#B09C8599		chr8_49238983_49239383	0.560623	0.127035	grey
chr22_36370716_36371116	3.09308	0.001328	#DC000099		chr13_112893749_112894149	3.08386	4.56e-06	#DC000099		chr8_109197704_109198104	0.525864	0.127097	grey
chr2_208406770_208407170	3.2004	0.001328	#DC000099		chr4_16033879_16034279	3.69009	4.6e-06	#DC000099		chr3_140215873_140216273	-0.42598	0.127217	grey
chr15_22786711_22787111	2.00055	0.00133	#DC000099		chr9_100515985_100516385	3.45941	4.63e-06	#DC000099		chr1_170777552_170777952	0.489489	0.12736	grey
chr4_173608450_173608850	3.56706	0.00133	#DC000099		chr6_145814355_145814755	2.70334	4.63e-06	#DC000099		chr2_8235767_8236167	0.444191	0.12736	grey
chr16_370232_370632	2.10109	0.00134	#DC000099		chr1_162605206_162605606	-3.88231	4.64e-06	#B09C8599		chr1_20483628_20484028	0.436109	0.12736	grey
chr4_2059340_2059740	2.86288	0.001341	#DC000099		chr4_67885986_67886386	-3.75695	4.7e-06	#B09C8599		chr16_74052838_74053238	0.54352	0.12745	grey
chr19_70863_71263	3.37702	0.001346	#DC000099		chr4_182916995_182917395	2.32418	4.71e-06	#DC000099		chr21_10417572_10417972	0.449602	0.127456	grey
chr15_66703245_66703645	1.96173	0.001346	grey		chr7_1044523_1044923	2.77796	4.72e-06	#DC000099		chr8_108014619_108015019	0.5523	0.127456	grey
chr16_70060390_70060790	4.01061	0.001353	#DC000099		chr2_148644693_148645093	1.76146	4.74e-06	#DC000099		chr13_38200094_38200494	0.429387	0.12754	grey
chr13_26557918_26558318	2.60493	0.001357	#DC000099		chr5_168223_168623	-3.01296	4.74e-06	#B09C8599		chrY_11717578_11717978	0.375287	0.12754	grey
chr11_20669362_20669762	3.54246	0.001363	#DC000099		chr2_170161965_170162365	-3.73081	4.74e-06	#B09C8599		chr20_55534852_55535252	0.560854	0.127551	grey
chr12_54262224_54262624	2.8017	0.001365	#DC000099		chr4_56049155_56049555	4.36668	4.75e-06	#DC000099		chr9_KI270719v1_random_176264_176664	0.546429	0.127551	grey
chr6_34244160_34244560	2.47961	0.001368	#DC000099		chr20_51636379_51636779	-4.25451	4.75e-06	#B09C8599		chr6_7502904_7503304	-0.43005	0.12791	grey
chr13_71865922_71866322	2.88312	0.001369	#DC000099		chr19_49809388_49809788	3.11767	4.75e-06	#DC000099		chr8_78773220_78773620	0.558255	0.128025	grey
chr12_123364201_123364601	1.03595	0.001369	grey		chrX_72202174_72202574	-3.69438	4.76e-06	#B09C8599		chr16_87549803_87550203	-0.45707	0.128025	grey
chr12_55707645_55708045	2.2701	0.001369	#DC000099		chr4_128811838_128812238	2.05679	4.77e-06	#DC000099		chr21_20718685_20719085	0.575904	0.128161	grey
chr22_28742022_28742422	-1.35898	0.001369	grey		chr11_130449100_130449500	3.46729	4.8e-06	#DC000099		chr1_94663251_94663651	-0.47131	0.128161	grey
chr9_96618992_96619392	1.35047	0.00137	grey		chr11_107704714_107705114	-3.67175	4.8e-06	#B09C8599		chr5_18111365_18111765	0.527896	0.128161	grey
chr10_87094327_87094727	1.32699	0.00137	grey		chr3_115790177_115790577	-2.74394	4.82e-06	#B09C8599		chr13_37218260_37218660	0.567569	0.128161	grey
chr3_134365184_134365584	3.14381	0.001379	#DC000099		chr9_28810722_28811122	-3.95177	4.83e-06	#B09C8599		chr4_55335174_55335574	0.431434	0.128161	grey
chr17_42288205_42288605	2.80222	0.00139	#DC000099		chr9_95004890_95005290	2.97735	4.85e-06	#DC000099		chr15_82488216_82488616	0.409273	0.128161	grey
chr14_83639397_83639797	4.21598	0.001391	#DC000099		chr11_32091278_32091678	1.82976	4.85e-06	#DC000099		chr8_39314394_39314794	0.456248	0.128161	grey
chr17_74453858_74454258	2.45173	0.001391	#DC000099		chr11_108947678_108948078	-3.71983	4.85e-06	#B09C8599		chr18_56204583_56204983	0.567317	0.128161	grey
chr1_220528383_220528783	2.04968	0.001391	#DC000099		chr9_72364716_72365116	2.52418	4.85e-06	#DC000099		chr8_88080594_88080994	0.509012	0.128345	grey
chrX_3461496_3461896	3.97806	0.001399	#DC000099		chr10_77112298_77112698	-3.28071	4.85e-06	#B09C8599		chr6_35813157_35813557	-0.37827	0.12836	grey
chr16_2912135_2912535	1.05247	0.001416	grey		chr1_192551117_192551517	-3.50282	4.86e-06	#B09C8599		chr11_98469661_98470061	0.516092	0.128445	grey
chr8_109333586_109333986	-1.02329	0.001416	grey		chr18_76209388_76209788	-4.70435	4.86e-06	#B09C8599		chr9_KI270719v1_random_163187_163587	0.462924	0.128445	grey
chrX_153688717_153689117	2.21519	0.00142	#DC000099		chr6_148523418_148523818	-4.01864	4.87e-06	#B09C8599		chr6_7861227_7861627	-0.43295	0.128445	grey
chr6_99993613_99994013	3.38835	0.001423	#DC000099		chr19_2087629_2088029	-3.67671	4.87e-06	#B09C8599		chr3_85152720_85153120	0.474054	0.128445	grey
chr16_29807210_29807610	1.37075	0.00144	grey		chr10_28841902_28842302	-3.43105	4.87e-06	#B09C8599		chr3_124898161_124898561	-0.46557	0.128445	grey
chr9_131530715_131531115	1.24706	0.001441	grey		chr1_150974658_150975058	2.15182	4.87e-06	#DC000099		chr16_19032651_19033051	-0.39558	0.128445	grey
chr6_5891957_5892357	2.73358	0.001441	#DC000099		chr20_38043686_38044086	-3.79844	4.87e-06	#B09C8599		chr5_80569634_80570034	0.28736	0.128445	grey
chr7_29564192_29564592	2.67844	0.001446	#DC000099		chr19_10502338_10502738	1.49669	4.87e-06	#DC000099		chr17_16573063_16573463	0.498596	0.128445	grey
chr5_43402500_43402900	3.25598	0.001447	#DC000099		chr10_89478123_89478523	3.6611	4.89e-06	#DC000099		chr6_24457621_24458021	-0.41562	0.128445	grey
chr10_9243731_9244131	3.22683	0.001455	#DC000099		chr9_128689071_128689471	3.05258	4.9e-06	#DC000099		chr14_81280748_81281148	-0.43399	0.128445	grey
chr1_59819615_59820015	3.51825	0.001457	#DC000099		chr18_55789978_55790378	-4.12369	4.9e-06	#B09C8599		chr10_99181107_99181507	0.571261	0.128568	grey
chr17_67216048_67216448	3.3828	0.001466	#DC000099		chr6_69096476_69096876	3.49905	4.9e-06	#DC000099		chr3_128090192_128090592	-0.40372	0.128629	grey
chr5_85647459_85647859	3.75517	0.001466	#DC000099		chr19_38040318_38040718	-3.62603	4.91e-06	#B09C8599		chr6_17444363_17444763	-0.45582	0.128974	grey
chr3_134357327_134357727	2.97077	0.001469	#DC000099		chr1_78171848_78172248	-4.13964	4.92e-06	#B09C8599		chr7_74160173_74160573	-0.44148	0.128987	grey
chr10_71834358_71834758	4.01699	0.00147	#DC000099		chr9_73437450_73437850	-4.02469	4.93e-06	#B09C8599		chr12_128080972_128081372	0.565776	0.128987	grey
chr10_124449759_124450159	3.97066	0.001472	#DC000099		chr6_161128504_161128904	-3.81365	4.95e-06	#B09C8599		chr2_6459470_6459870	0.571151	0.128987	grey
chr11_75525710_75526110	2.01586	0.001476	#DC000099		chr2_40239650_40240050	4.68313	4.96e-06	#DC000099		chr14_103200101_103200501	-0.49854	0.129186	grey
chr20_62303191_62303591	1.07271	0.00148	grey		chr1_224632349_224632749	-3.82146	4.99e-06	#B09C8599		chr5_19584575_19584975	0.461741	0.129186	grey
chr7_85186392_85186792	3.02031	0.001484	#DC000099		chr8_128540731_128541131	-3.71181	4.99e-06	#B09C8599		chr8_70055289_70055689	0.487765	0.129227	grey
chr6_116511887_116512287	-3.7764	0.001484	#B09C8599		chr4_6782904_6783304	2.68248	4.99e-06	#DC000099		chr4_181736016_181736416	0.567143	0.129227	grey
chr1_172496959_172497359	3.48771	0.001485	#DC000099		chr16_57842025_57842425	2.81871	4.99e-06	#DC000099		chr4_120404014_120404414	0.489346	0.129227	grey
chr9_112174912_112175312	2.46709	0.001485	#DC000099		chr12_116037690_116038090	3.80337	4.99e-06	#DC000099		chr1_239004977_239005377	0.532654	0.129227	grey
chr17_46267545_46267945	2.72172	0.001485	#DC000099		chr7_46534862_46535262	3.53674	5e-06	#DC000099		chr6_2803277_2803677	-0.44248	0.129453	grey
chr7_12554259_12554659	3.40047	0.001485	#DC000099		chr2_70141912_70142312	1.77743	5.02e-06	#DC000099		chrX_145117401_145117801	0.570271	0.12961	grey
chr2_110400968_110401368	3.89585	0.001494	#DC000099		chr7_65439970_65440370	-3.94947	5.03e-06	#B09C8599		chr8_68289806_68290206	0.429084	0.129666	grey
chr1_2019381_2019781	3.5945	0.001495	#DC000099		chr2_160407305_160407705	2.22323	5.07e-06	#DC000099		chr7_147046686_147047086	0.553922	0.129779	grey
chr7_43785025_43785425	2.58048	0.001497	#DC000099		chr20_46958739_46959139	-4.07046	5.07e-06	#B09C8599		chr12_132521589_132521989	-0.38168	0.129779	grey
chr4_78058053_78058453	1.58416	0.001502	grey		chr5_172834299_172834699	2.30831	5.07e-06	#DC000099		chr10_2436916_2437316	0.534702	0.129779	grey
chr15_96346885_96347285	-3.82928	0.001502	#B09C8599		chr3_58260112_58260512	-3.70905	5.07e-06	#B09C8599		chr21_40598489_40598889	0.381571	0.129961	grey
chr18_58578395_58578795	-1.54552	0.001509	grey		chr10_62577466_62577866	-4.16173	5.07e-06	#B09C8599		chrX_20910121_20910521	0.568139	0.130433	grey
chr17_74842848_74843248	2.68971	0.001515	#DC000099		chr6_157954635_157955035	3.83125	5.08e-06	#DC000099		chr21_10397364_10397764	0.502088	0.130702	grey
chr17_68600539_68600939	2.65237	0.001518	#DC000099		chr7_158740537_158740937	-3.42758	5.11e-06	#B09C8599		chrX_39616922_39617322	-0.55244	0.130702	grey
chr17_50988386_50988786	3.87113	0.001519	#DC000099		chr2_19487999_19488399	-3.21136	5.11e-06	#B09C8599		chr16_73990064_73990464	0.545605	0.130702	grey
chr9_133356255_133356655	1.35808	0.001529	grey		chr10_58237181_58237581	-2.55523	5.11e-06	#B09C8599		chr3_13329149_13329549	-0.43567	0.130885	grey
chr1_171868863_171869263	3.87859	0.001534	#DC000099		chr8_38997203_38997603	2.25978	5.13e-06	#DC000099		chr13_18195751_18196151	0.398848	0.130982	grey
chr15_64460892_64461292	1.81915	0.001534	grey		chr7_99267397_99267797	-3.65089	5.19e-06	#B09C8599		chr7_75981982_75982382	-0.38886	0.131027	grey
chr10_101060715_101061115	-1.18851	0.001541	grey		chr10_37380267_37380667	-3.97586	5.21e-06	#B09C8599		chr10_129060990_129061390	0.54874	0.131064	grey
chr12_47764136_47764536	3.17815	0.001541	#DC000099		chr1_42334890_42335290	2.47296	5.21e-06	#DC000099		chr15_94511994_94512394	0.429729	0.131124	grey
chr7_125622915_125623315	3.54989	0.001541	#DC000099		chr5_169300624_169301024	4.09769	5.23e-06	#DC000099		chr16_59521522_59521922	0.451878	0.131124	grey
chr20_31870174_31870574	2.83721	0.001543	#DC000099		chr18_12657177_12657577	2.55353	5.24e-06	#DC000099		chrX_31393196_31393596	-0.42414	0.131329	grey
chr12_80149671_80150071	3.94326	0.001543	#DC000099		chr2_113756269_113756669	1.83423	5.25e-06	#DC000099		chrX_153787473_153787873	-0.37	0.131357	grey
chr13_20525437_20525837	1.32041	0.001545	grey		chr8_50039768_50040168	-3.97174	5.26e-06	#B09C8599		chr3_9247643_9248043	-0.4128	0.131602	grey
chr11_8813176_8813576	3.39972	0.001545	#DC000099		chr8_11510077_11510477	-4.14529	5.26e-06	#B09C8599		chr13_36432380_36432780	-0.47731	0.131794	grey
chr7_20407368_20407768	3.52424	0.001546	#DC000099		chr8_92151540_92151940	-4.4033	5.29e-06	#B09C8599		chr2_81116129_81116529	0.524206	0.131953	grey
chr6_36839270_36839670	3.03787	0.001546	#DC000099		chr1_231193663_231194063	3.64724	5.29e-06	#DC000099		chr4_2694404_2694804	-0.52651	0.131953	grey
chr10_80540744_80541144	-3.26119	0.001551	#B09C8599		chr17_80187352_80187752	-3.62622	5.3e-06	#B09C8599		chr10_130985052_130985452	0.565491	0.132047	grey
chr11_KI270831v1_alt_220026_220426	3.79073	0.001551	#DC000099		chr18_47930776_47931176	2.46875	5.31e-06	#DC000099		chr5_97390310_97390710	0.524896	0.132192	grey
chr10_67387053_67387453	3.83418	0.001551	#DC000099		chr4_158769051_158769451	2.46106	5.31e-06	#DC000099		chr2_236886572_236886972	0.558651	0.13224	grey
chr17_67244888_67245288	1.56971	0.001551	grey		chr19_662782_663182	2.61982	5.31e-06	#DC000099		chr5_152709713_152710113	0.554606	0.132344	grey
chr7_29139178_29139578	3.34196	0.001551	#DC000099		chr10_67884637_67885037	2.61322	5.33e-06	#DC000099		chrX_48984575_48984975	-0.44732	0.132359	grey
chr4_85952847_85953247	3.83139	0.001562	#DC000099		chrX_57592097_57592497	2.60313	5.37e-06	#DC000099		chrX_78924395_78924795	0.516449	0.132492	grey
chr18_32459392_32459792	3.78354	0.001577	#DC000099		chr8_81127552_81127952	-3.6577	5.37e-06	#B09C8599		chr4_43463794_43464194	0.518338	0.132492	grey
chr10_35336327_35336727	1.63274	0.001583	grey		chr7_98281810_98282210	2.55039	5.39e-06	#DC000099		chr2_234978598_234978998	-0.42238	0.132492	grey
chr6_GL000256v2_alt_4903719_4904119	2.53736	0.001589	#DC000099		chr14_72637782_72638182	-4.35117	5.39e-06	#B09C8599		chr16_61294402_61294802	0.503457	0.132492	grey
chr14_57865583_57865983	2.95104	0.001592	#DC000099		chr10_33126062_33126462	-3.73512	5.42e-06	#B09C8599		chr22_18368688_18369088	-0.50999	0.132559	grey
chr3_112822883_112823283	3.15674	0.001603	#DC000099		chr20_43751002_43751402	-3.76583	5.44e-06	#B09C8599		chr4_22131203_22131603	0.549343	0.132559	grey
chr16_57624854_57625254	3.31204	0.001609	#DC000099		chr11_69854465_69854865	-4.40269	5.44e-06	#B09C8599		chr2_103048793_103049193	0.527645	0.132559	grey
chr3_36648155_36648555	3.30774	0.001616	#DC000099		chr11_10375668_10376068	-3.8682	5.45e-06	#B09C8599		chr7_127484934_127485334	0.537268	0.132572	grey
chr20_48359876_48360276	3.92861	0.001619	#DC000099		chr13_39777951_39778351	-4.14769	5.45e-06	#B09C8599		chr6_5728654_5729054	-0.47942	0.132835	grey
chr5_140114175_140114575	1.24509	0.00162	grey		chr2_236570162_236570562	-3.69782	5.45e-06	#B09C8599		chr1_53117781_53118181	-0.39836	0.132874	grey
chr11_103802468_103802868	3.70349	0.00162	#DC000099		chr16_47136317_47136717	-3.5498	5.45e-06	#B09C8599		chr18_78980462_78980862	0.210798	0.132874	grey
chr4_19455384_19455784	3.74821	0.001621	#DC000099		chr7_32680080_32680480	-3.94863	5.47e-06	#B09C8599		chr3_125146549_125146949	-0.44824	0.132874	grey
chr1_114152714_114153114	3.19814	0.001621	#DC000099		chr21_38811708_38812108	-3.84943	5.54e-06	#B09C8599		chr9_30540512_30540912	0.520623	0.132967	grey
chr3_184377912_184378312	3.58812	0.001622	#DC000099		chr9_85805281_85805681	3.12449	5.54e-06	#DC000099		chr6_166016184_166016584	0.540165	0.134062	grey
chr13_114069183_114069583	4.16194	0.001622	#DC000099		chr21_38853071_38853471	-3.71681	5.55e-06	#B09C8599		chr5_21898310_21898710	0.517785	0.134062	grey
chr11_60950464_60950864	-3.82841	0.001625	#B09C8599		chr10_4673878_4674278	-3.71704	5.56e-06	#B09C8599		chr18_30567626_30568026	0.557631	0.134062	grey
chr11_2445088_2445488	3.46877	0.001625	#DC000099		chr5_72552288_72552688	-3.6368	5.59e-06	#B09C8599		chr2_29114973_29115373	0.345548	0.134103	grey
chr4_129096080_129096480	-1.52648	0.001635	grey		chr22_38455189_38455589	4.87281	5.59e-06	#DC000099		chr19_7055805_7056205	-0.50413	0.134263	grey
chr3_152406544_152406944	3.23027	0.001644	#DC000099		chr14_50667941_50668341	2.33367	5.64e-06	#DC000099		chr6_7560947_7561347	-0.42595	0.134305	grey
chr7_139483097_139483497	3.46057	0.001644	#DC000099		chr3_49470035_49470435	2.83634	5.7e-06	#DC000099		chr9_98988725_98989125	-0.41209	0.13439	grey
chr1_121118028_121118428	-4.09345	0.001644	#B09C8599		chr3_196568557_196568957	2.87857	5.71e-06	#DC000099		chr3_119579725_119580125	0.539743	0.134537	grey
chr11_59615209_59615609	1.28319	0.001647	grey		chr4_102501527_102501927	1.92788	5.71e-06	#DC000099		chr4_115818639_115819039	0.546334	0.134537	grey
chr11_6259514_6259914	3.12674	0.001652	#DC000099		chr19_45792414_45792814	2.43307	5.72e-06	#DC000099		chrX_126065864_126066264	0.555699	0.134816	grey
chr15_78149293_78149693	1.73703	0.001658	grey		chr19_29687228_29687628	-3.37022	5.72e-06	#B09C8599		chr6_3872244_3872644	-0.39291	0.135044	grey
chr16_28538465_28538865	-2.76546	0.001658	#B09C8599		chr22_30115975_30116375	-3.32192	5.73e-06	#B09C8599		chr18_63761686_63762086	0.554911	0.135044	grey
chr22_22298055_22298455	1.81658	0.001659	grey		chr10_118046588_118046988	2.31261	5.76e-06	#DC000099		chr4_29716975_29717375	0.481886	0.135044	grey
chr6_131135497_131135897	1.82774	0.001674	grey		chr1_84247585_84247985	-4.2226	5.78e-06	#B09C8599		chr7_73399371_73399771	-0.48605	0.135044	grey
chr1_90219573_90219973	3.93888	0.001683	#DC000099		chr18_55272629_55273029	-4.21554	5.79e-06	#B09C8599		chr18_72574759_72575159	0.549835	0.135241	grey
chr5_151086720_151087120	-3.06301	0.001687	#B09C8599		chr7_55019238_55019638	2.12466	5.79e-06	#DC000099		chr11_126985309_126985709	0.530651	0.135331	grey
chr12_121804387_121804787	1.32567	0.001688	grey		chr2_33153205_33153605	-4.05077	5.8e-06	#B09C8599		chr4_167890903_167891303	0.519397	0.135331	grey
chr2_35112539_35112939	3.61998	0.00169	#DC000099		chr5_128271803_128272203	-3.86931	5.8e-06	#B09C8599		chr16_79609454_79610248	-0.43841	0.135335	grey
chr15_101961674_101962074	3.77822	0.001691	#DC000099		chr10_77630016_77630416	-3.4081	5.8e-06	#B09C8599		chr8_10694709_10695109	0.477178	0.135335	grey
chr7_72879509_72879909	1.37144	0.001703	grey		chr1_171654079_171654479	3.66315	5.81e-06	#DC000099		chr4_46621392_46621792	0.554328	0.135335	grey
chr3_28200533_28200933	4.03481	0.001704	#DC000099		chr1_162908612_162909012	-3.602	5.81e-06	#B09C8599		chr2_198540334_198540734	0.514361	0.135538	grey
chr1_817005_817405	-4.19523	0.001708	#B09C8599		chr20_41137080_41137480	2.34748	5.81e-06	#DC000099		chrX_13939230_13939630	-0.50354	0.135575	grey
chr12_117968950_117969350	1.90681	0.001708	grey		chr1_56508644_56509044	3.29158	5.82e-06	#DC000099		chr13_101426333_101426733	0.385575	0.135575	grey
chr15_64046070_64046470	2.76121	0.001709	#DC000099		chr10_13347969_13348369	2.65432	5.84e-06	#DC000099		chr12_61356902_61357302	0.524072	0.135575	grey
chr16_70065233_70065633	1.1105	0.001725	grey		chr3_49093721_49094121	2.40937	5.85e-06	#DC000099		chr3_118523870_118524270	0.551396	0.135575	grey
chr20_728079_728479	2.69101	0.001726	#DC000099		chr8_22089135_22089535	2.73563	5.87e-06	#DC000099		chr16_76424610_76425010	0.497542	0.135672	grey
chr12_9865320_9865720	-3.02812	0.001726	#B09C8599		chr5_9869776_9870176	-3.86088	5.9e-06	#B09C8599		chrX_37837042_37837442	-0.49289	0.135678	grey
chr12_121712727_121713127	1.07114	0.001729	grey		chr2_102258289_102258689	-3.0662	5.9e-06	#B09C8599		chr8_1379215_1379615	0.448835	0.13568	grey
chr16_89094012_89094412	1.26978	0.001734	grey		chr5_142770484_142770884	2.70667	5.9e-06	#DC000099		chr8_108102164_108102564	0.550321	0.135706	grey
chr14_20458112_20458512	3.23586	0.001734	#DC000099		chr1_229558314_229558714	3.06729	5.92e-06	#DC000099		chr16_28125696_28126096	-0.3919	0.136363	grey
chr22_29205879_29206279	2.37384	0.001743	#DC000099		chr2_9630615_9631015	1.72534	5.93e-06	#DC000099		chr6_72379968_72380368	0.549962	0.136363	grey
chr1_22711193_22711593	2.33398	0.001743	#DC000099		chrX_40109121_40109521	2.69742	5.93e-06	#DC000099		chr2_35801525_35801925	0.493659	0.136363	grey
chr8_121640140_121640540	-2.25961	0.001743	#B09C8599		chr11_44309332_44309732	4.78269	5.95e-06	#DC000099		chr2_51584076_51584476	0.546539	0.136363	grey
chr4_175902417_175902817	4.07693	0.001743	#DC000099		chr10_77578629_77579029	-3.69041	5.95e-06	#B09C8599		chr6_55894503_55894903	-0.48586	0.136385	grey
chr6_3259088_3259488	1.30048	0.001743	grey		chr4_165684522_165684922	-3.87818	5.96e-06	#B09C8599		chr14_49719559_49719959	-0.48684	0.136784	grey
chr2_101747596_101747996	2.73695	0.001747	#DC000099		chr19_35309364_35309764	4.15302	5.99e-06	#DC000099		chr3_169665998_169666398	-0.46332	0.13699	grey
chr19_797873_798273	1.4667	0.001755	grey		chrX_38051728_38052128	-3.67316	6e-06	#B09C8599		chr4_62809482_62809882	0.296623	0.137068	grey
chr6_130369481_130369881	3.76367	0.001757	#DC000099		chr5_103505713_103506113	-3.69095	6.02e-06	#B09C8599		chr2_17018447_17018847	0.500619	0.137244	grey
chr12_123270790_123271190	1.28597	0.001761	grey		chr4_1249018_1249418	2.92794	6.04e-06	#DC000099		chr4_47113117_47113517	0.384212	0.137342	grey
chr7_103149236_103149636	2.6989	0.001763	#DC000099		chr11_2884488_2884888	3.9281	6.06e-06	#DC000099		chr10_25252926_25253326	0.442914	0.137425	grey
chr7_29140595_29140995	3.078	0.001769	#DC000099		chr15_66835093_66835493	4.23148	6.06e-06	#DC000099		chr8_114505053_114505453	0.547526	0.137439	grey
chr2_212530423_212530823	3.75914	0.00177	#DC000099		chr10_18918198_18918598	-2.42787	6.07e-06	#B09C8599		chr11_134190394_134190794	-0.49309	0.137988	grey
chr11_68751152_68751552	2.17159	0.001785	#DC000099		chr5_40223249_40223649	-3.54851	6.08e-06	#B09C8599		chr4_62084156_62084556	0.489123	0.137988	grey
chr3_172257555_172257955	2.95194	0.001787	#DC000099		chr6_53048599_53048999	-3.85811	6.08e-06	#B09C8599		chr19_47446963_47447363	-0.41641	0.137988	grey
chr10_77513405_77513805	-3.05411	0.001787	#B09C8599		chr13_44243875_44244275	-4.15598	6.08e-06	#B09C8599		chr8_51329582_51329982	0.535023	0.13802	grey
chr6_168274288_168274688	3.32383	0.001795	#DC000099		chr4_48970347_48970747	-3.63211	6.1e-06	#B09C8599		chr3_22372464_22372864	0.474635	0.13802	grey
chr2_212451136_212451536	3.24505	0.001796	#DC000099		chr3_101849755_101850155	2.36488	6.1e-06	#DC000099		chr13_54268916_54269316	0.531513	0.138052	grey
chrX_57592080_57592480	1.90193	0.001798	grey		chr2_154697608_154698008	4.72543	6.11e-06	#DC000099		chr10_129389202_129389602	0.474436	0.138052	grey
chr2_224584761_224585161	1.57642	0.001798	grey		chr5_96078795_96079195	-3.25851	6.12e-06	#B09C8599		chr9_73647583_73647983	0.424284	0.138108	grey
chr1_1658422_1658822	1.83539	0.0018	grey		chr12_121712641_121713041	2.63162	6.12e-06	#DC000099		chr21_43211319_43211719	0.501052	0.138108	grey
chr7_7762335_7762735	-2.30895	0.0018	#B09C8599		chr1_32351589_32351989	2.35604	6.13e-06	#DC000099		chr2_215783556_215783956	-0.5131	0.1382	grey
chr10_103850033_103850433	-2.95585	0.0018	#B09C8599		chr16_1773148_1773548	2.45893	6.13e-06	#DC000099		chr7_148133095_148133495	0.523241	0.1382	grey
chr8_19314000_19314400	1.44272	0.001807	grey		chr20_36605771_36606171	2.29655	6.13e-06	#DC000099		chr19_1805660_1806060	-0.38439	0.138252	grey
chr1_175023041_175023441	-0.96847	0.001807	grey		chr7_75414534_75414934	3.52443	6.13e-06	#DC000099		chr13_29134517_29134917	0.542788	0.138461	grey
chr6_GL000251v2_alt_96313_96713	2.64579	0.001811	#DC000099		chrX_154486190_154486590	2.67286	6.15e-06	#DC000099		chr14_34734001_34734401	-0.38407	0.138461	grey
chr8_108443603_108444003	-1.20169	0.001821	grey		chr4_176839166_176839566	-3.04016	6.15e-06	#B09C8599		chrX_44838656_44839056	-0.4177	0.138545	grey
chr9_109473466_109473866	3.29876	0.001833	#DC000099		chr2_236776485_236776885	-3.67852	6.16e-06	#B09C8599		chr8_14485741_14486141	0.52745	0.138545	grey
chr22_38398216_38398616	1.8952	0.00184	grey		chr3_181292565_181292965	-3.98394	6.16e-06	#B09C8599		chr8_14190463_14190863	0.515258	0.138545	grey
chr12_117099045_117099445	2.95136	0.001841	#DC000099		chr5_82389153_82389553	-3.29166	6.19e-06	#B09C8599		chr10_99233696_99234096	-0.42046	0.138545	grey
chr3_178558668_178559068	2.72596	0.001841	#DC000099		chr17_40443575_40443975	3.43166	6.21e-06	#DC000099		chr8_13807791_13808191	0.497117	0.138762	grey
chr2_209771686_209772086	3.0186	0.001846	#DC000099		chr1_173331043_173331443	-3.66997	6.21e-06	#B09C8599		chr22_41195782_41196182	-0.46995	0.138762	grey
chr8_143986076_143986476	-1.09237	0.001849	grey		chr3_113947708_113948108	3.26219	6.21e-06	#DC000099		chr16_88341211_88341611	-0.37481	0.139035	grey
chr12_123712441_123712841	0.999871	0.001865	grey		chr22_44671714_44672114	4.69135	6.21e-06	#DC000099		chr1_182391425_182391825	0.138758	0.139035	grey
chr5_56142766_56143166	2.76865	0.00187	#DC000099		chr4_37453879_37454279	3.60052	6.22e-06	#DC000099		chr5_128405757_128406157	0.527987	0.139035	grey
chr12_81078129_81078529	3.08496	0.001873	#DC000099		chr4_183074662_183075062	3.75856	6.23e-06	#DC000099		chr3_95637250_95637650	-0.43748	0.139035	grey
chr19_10961215_10961615	1.17954	0.001875	grey		chr16_87951550_87951950	2.42074	6.23e-06	#DC000099		chr2_241881202_241881602	-0.51701	0.139366	grey
chr10_99540792_99541192	2.84062	0.001875	#DC000099		chr12_31590259_31590659	2.392	6.23e-06	#DC000099		chr15_94845072_94845472	0.498547	0.139528	grey
chr16_53502656_53503056	1.16188	0.001877	grey		chr17_82647945_82648345	1.96257	6.23e-06	#DC000099		chr8_35235312_35235712	0.155245	0.139538	grey
chr1_204685098_204685498	3.58263	0.001889	#DC000099		chr14_49693096_49693496	2.6084	6.23e-06	#DC000099		chr10_16253975_16254375	0.445909	0.139581	grey
chr19_6464412_6464812	1.19579	0.001891	grey		chr12_121210208_121210608	1.98264	6.24e-06	#DC000099		chr9_73579106_73579506	0.5376	0.139604	grey
chr22_50479035_50479435	3.76823	0.001893	#DC000099		chrX_46770437_46770837	-3.74662	6.29e-06	#B09C8599		chr1_169669110_169669510	0.514077	0.139738	grey
chr1_8416899_8417299	3.87205	0.001893	#DC000099		chr13_48233016_48233416	2.51082	6.31e-06	#DC000099		chr2_146461618_146462018	0.484091	0.139738	grey
chrX_17635541_17635941	3.25006	0.001894	#DC000099		chr11_64358827_64359227	2.24639	6.33e-06	#DC000099		chr6_2687999_2688399	-0.43242	0.139846	grey
chr4_151325150_151325550	1.60161	0.001894	grey		chr3_159078279_159078679	-4.00841	6.33e-06	#B09C8599		chr7_52454598_52454998	0.479212	0.139891	grey
chr1_94299699_94300099	3.0019	0.001901	#DC000099		chr5_172715387_172715787	2.76631	6.33e-06	#DC000099		chr3_48594350_48594750	-0.49403	0.139904	grey
chr19_14517616_14518016	1.20567	0.001903	grey		chr2_176104524_176104924	-3.95569	6.35e-06	#B09C8599		chr4_63640486_63640886	0.487685	0.139965	grey
chr1_163202273_163202673	3.67173	0.001905	#DC000099		chr10_30433817_30434217	2.23922	6.35e-06	#DC000099		chr4_29457884_29458284	0.378706	0.139986	grey
chr8_103021087_103021487	-0.98162	0.001905	grey		chr9_108444094_108444494	-3.53605	6.35e-06	#B09C8599		chr5_45196486_45196886	0.468042	0.139986	grey
chr15_100596530_100596930	-3.66732	0.001905	#B09C8599		chr9_114224010_114224410	-3.51357	6.36e-06	#B09C8599		chr6_8139814_8140214	-0.47481	0.139986	grey
chr1_143730125_143730525	3.79086	0.001913	#DC000099		chr8_22164893_22165293	2.73602	6.36e-06	#DC000099		chr4_173846904_173847304	0.537287	0.140196	grey
chr20_50679915_50680315	3.01873	0.001915	#DC000099		chr8_109195254_109195654	-3.92653	6.37e-06	#B09C8599		chr18_65438061_65438461	0.506557	0.140288	grey
chr1_120174172_120174572	2.9568	0.001919	#DC000099		chr8_81234328_81234728	-3.18712	6.4e-06	#B09C8599		chr9_23360638_23361038	0.534563	0.140657	grey
chr7_38215079_38215479	3.42116	0.001919	#DC000099		chr6_122817468_122817868	-3.35007	6.41e-06	#B09C8599		chr5_97733688_97734088	0.524061	0.140657	grey
chr2_211333512_211333912	3.52656	0.001921	#DC000099		chr5_174837329_174837729	-4.1417	6.41e-06	#B09C8599		chr7_2646153_2646553	-0.37491	0.140732	grey
chr4_1855883_1856283	2.22299	0.001925	#DC000099		chr3_42013655_42014055	2.99693	6.41e-06	#DC000099		chr7_10691007_10691407	0.535908	0.14087	grey
chr12_124481208_124481608	3.45545	0.001925	#DC000099		chr3_119240552_119240952	2.33982	6.43e-06	#DC000099		chr3_126064036_126064436	-0.40979	0.140943	grey
chr10_73590362_73590762	2.66295	0.001929	#DC000099		chr12_108616725_108617125	-4.01597	6.43e-06	#B09C8599		chr2_120486891_120487291	-0.50591	0.14095	grey
chr1_95117352_95117752	1.79163	0.001934	grey		chr2_236513170_236513570	-3.57178	6.43e-06	#B09C8599		chr8_51520181_51520581	0.467146	0.14095	grey
chr6_GL000256v2_alt_99369_99769	4.01883	0.001935	#DC000099		chr5_37787158_37787558	-3.99518	6.43e-06	#B09C8599		chr19_29525025_29525425	0.509552	0.14095	grey
chrX_131802908_131803308	3.44472	0.001937	#DC000099		chr11_59688840_59689240	4.08846	6.43e-06	#DC000099		chr6_35606429_35606829	-0.5038	0.140952	grey
chrX_118419536_118419936	3.64497	0.00195	#DC000099		chr15_87817169_87817569	-3.81137	6.44e-06	#B09C8599		chr14_KI270725v1_random_167160_167560	0.471059	0.141	grey
chr6_46015359_46015759	1.90403	0.00195	grey		chr1_224525424_224525824	-3.43332	6.45e-06	#B09C8599		chr4_1794992_1795392	0.252729	0.141199	grey
chr2_218782071_218782471	3.58414	0.00195	#DC000099		chr6_34392270_34392670	2.24674	6.46e-06	#DC000099		chr5_50298733_50299133	0.516584	0.141199	grey
chr19_41439566_41439966	-1.23362	0.00195	grey		chr5_128227671_128228071	-4.07821	6.46e-06	#B09C8599		chr11_98332588_98332988	0.472655	0.141199	grey
chr2_176324722_176325122	2.85959	0.001954	#DC000099		chr22_38431355_38431755	4.63034	6.46e-06	#DC000099		chr13_58117010_58117410	0.510712	0.141199	grey
chr13_28138698_28139098	1.24871	0.001956	grey		chr11_128052965_128053365	-3.79476	6.5e-06	#B09C8599		chr16_47347031_47347431	-0.37134	0.141371	grey
chr11_100848618_100849018	3.37111	0.001956	#DC000099		chr11_69311400_69311800	-4.13159	6.52e-06	#B09C8599		chrX_48923770_48924170	-0.41298	0.141371	grey
chr15_101745663_101746063	3.63292	0.001962	#DC000099		chr7_76358827_76359227	1.5868	6.55e-06	#DC000099		chr2_35175968_35176368	0.505567	0.141371	grey
chr9_136519885_136520285	3.16007	0.001966	#DC000099		chr18_23135685_23136085	3.51752	6.55e-06	#DC000099		chr12_5433085_5433485	0.500619	0.141425	grey
chr17_60026544_60026944	2.1599	0.001966	#DC000099		chr10_96586588_96586988	2.61685	6.56e-06	#DC000099		chr11_126953825_126954225	0.533109	0.141428	grey
chr15_84080112_84080512	-3.82123	0.001966	#B09C8599		chr8_38742157_38742557	4.07971	6.56e-06	#DC000099		chr16_57701794_57702194	-0.37855	0.141428	grey
chr19_4581235_4581635	2.48645	0.001967	#DC000099		chr12_106139316_106139716	2.25361	6.56e-06	#DC000099		chr12_53628207_53628607	-0.42234	0.141788	grey
chr9_40743996_40744396	3.82599	0.001975	#DC000099		chr13_29758584_29758984	-4.37612	6.56e-06	#B09C8599		chr6_18261099_18261499	-0.47866	0.142043	grey
chr3_130850596_130850996	-2.99709	0.00198	#B09C8599		chr17_71548803_71549203	-3.82378	6.58e-06	#B09C8599		chr8_96017233_96017633	0.526048	0.142043	grey
chr12_59973245_59973645	3.29572	0.00198	#DC000099		chr1_59375551_59375951	-3.83854	6.61e-06	#B09C8599		chr6_44219481_44219881	0.241339	0.142373	grey
chr6_17354871_17355271	3.60867	0.001981	#DC000099		chr12_59596396_59596796	2.6404	6.61e-06	#DC000099		chr6_165953323_165953723	0.524469	0.142373	grey
chr21_34745805_34746205	-2.8176	0.001985	#B09C8599		chr8_100869945_100870345	-3.56581	6.64e-06	#B09C8599		chr6_41721916_41722316	-0.42334	0.142463	grey
chr11_27197783_27198183	3.43476	0.001985	#DC000099		chr3_192830963_192831363	-3.65048	6.65e-06	#B09C8599		chr8_92179474_92179874	0.455445	0.142542	grey
chr4_81030720_81031120	3.69521	0.001985	#DC000099		chr3_94225676_94226076	-3.92795	6.69e-06	#B09C8599		chr7_52668413_52668813	0.421567	0.142777	grey
chr4_123554504_123554904	3.25582	0.001992	#DC000099		chr15_41207632_41208032	-3.65514	6.71e-06	#B09C8599		chr7_74096961_74097361	-0.38807	0.142791	grey
chr11_45900180_45900580	2.00334	0.001995	#DC000099		chr6_20403643_20404043	1.98702	6.71e-06	#DC000099		chr5_44974846_44975246	0.503341	0.142791	grey
chr5_102288788_102289188	3.41325	0.001998	#DC000099		chr2_143426463_143426863	-3.73795	6.72e-06	#B09C8599		chr4_179313508_179313908	0.498477	0.142799	grey
chr10_97849667_97850067	1.55593	0.001999	grey		chrX_154390130_154390530	3.05175	6.75e-06	#DC000099		chr3_195702693_195703093	-0.48279	0.142799	grey
chr2_129934044_129934444	3.01033	0.001999	#DC000099		chr2_38037752_38038152	-3.64457	6.75e-06	#B09C8599		chr8_111958470_111958870	0.526271	0.142908	grey
chr2_201854711_201855111	-3.69889	0.002001	#B09C8599		chr1_9371848_9372248	3.98473	6.75e-06	#DC000099		chr5_12966286_12966686	0.528304	0.143105	grey
chr8_54021475_54021875	-0.97674	0.002001	grey		chr6_131950855_131951255	3.12866	6.76e-06	#DC000099		chr16_88622392_88622792	-0.37071	0.143105	grey
chr22_20263860_20264260	3.83838	0.002009	#DC000099		chr15_29821960_29822360	2.93692	6.78e-06	#DC000099		chr12_127826342_127826742	0.471332	0.143105	grey
chr1_143727991_143728391	3.08895	0.002012	#DC000099		chr8_52117934_52118334	-4.39092	6.79e-06	#B09C8599		chr7_97315707_97316107	0.513188	0.143519	grey
chr12_123150355_123150755	1.23849	0.002012	grey		chr20_24773406_24773806	-3.81962	6.8e-06	#B09C8599		chr16_57515783_57516183	-0.37566	0.143549	grey
chr20_20712174_20712574	1.12708	0.002012	grey		chr18_12947267_12947667	2.20673	6.82e-06	#DC000099		chr5_42994773_42995173	0.198775	0.143549	grey
[truncated: 309,952+ more rows]

## Sheet: Fig 2A
H3K4me3
bin labels		-2.0Kb
bins		1	2	3	4	5	6	7	8	9	10	11	12	13	14	15	16	17	18	19	20	21	22	23	24	25	26	27	28	29	30	31	32	33	34	35	36	37	38	39	40	41	42	43	44	45	46	47	48
tFUUR1	tRCC_up.bed	0.228044	0.231342	0.233104	0.235633	0.23884	0.24103	0.243184	0.246357	0.248225	0.249695	0.250795	0.253811	0.255689	0.257245	0.258868	0.261442	0.263654	0.266102	0.26842	0.270696	0.272774	0.274447	0.275062	0.276323	0.277404	0.281275	0.284552	0.286908	0.289418	0.291769	0.29561	0.297294	0.300303	0.303302	0.306448	0.309193	0.311419	0.314112	0.316736	0.319459	0.322769	0.326607	0.329861	0.332482	0.337714	0.34188	0.346093	0.348105
tFUUR1	ccRCC_up.bed	0.137565	0.140106	0.141862	0.144036	0.144732	0.144302	0.144618	0.145743	0.147714	0.147335	0.147639	0.147361	0.146703	0.147689	0.148068	0.148801	0.148928	0.14779	0.145642	0.145705	0.145667	0.147879	0.14803	0.148966	0.149724	0.150697	0.152113	0.153137	0.154717	0.155374	0.154931	0.153415	0.15392	0.154299	0.153845	0.155323	0.156233	0.156777	0.157232	0.159317	0.161542	0.16254	0.16182	0.162148	0.159532	0.158723	0.157396	0.157168
tsTFE	tRCC_up.bed	0.210471	0.212958	0.21458	0.216617	0.218428	0.222124	0.224307	0.22637	0.227951	0.229151	0.231272	0.233489	0.235989	0.238764	0.240676	0.241682	0.243133	0.244059	0.245814	0.246494	0.246881	0.247299	0.249761	0.250963	0.251801	0.251891	0.252533	0.253641	0.25502	0.255948	0.25715	0.258248	0.259803	0.261029	0.262025	0.264707	0.267246	0.269897	0.272532	0.273356	0.275223	0.27724	0.280422	0.282515	0.286108	0.29061	0.29544	0.298812
tsTFE	ccRCC_up.bed	0.129924	0.130373	0.13114	0.132601	0.132325	0.131957	0.132723	0.132335	0.131457	0.130976	0.129699	0.128432	0.127257	0.126879	0.127564	0.128105	0.128647	0.127931	0.126389	0.125234	0.125898	0.126695	0.128105	0.127891	0.128269	0.127114	0.126338	0.125214	0.123875	0.125745	0.127461	0.127298	0.128555	0.129658	0.128514	0.127349	0.127564	0.12833	0.127584	0.127135	0.126961	0.128545	0.127237	0.127564	0.126644	0.127175	0.127114	0.127175
tUOK146	tRCC_up.bed	0.427291	0.430443	0.434283	0.436517	0.439386	0.440723	0.444422	0.447852	0.452428	0.457454	0.461489	0.464553	0.467949	0.47214	0.477186	0.481333	0.488135	0.491755	0.496205	0.500596	0.504997	0.507735	0.509442	0.512189	0.515673	0.518381	0.522953	0.524504	0.526436	0.528237	0.529169	0.531974	0.537322	0.541801	0.543977	0.548569	0.553072	0.556722	0.562206	0.567603	0.574399	0.579015	0.583036	0.59052	0.599635	0.607681	0.615078	0.624187
tUOK146	ccRCC_up.bed	0.281318	0.283116	0.280741	0.281429	0.282561	0.281096	0.279277	0.277213	0.277901	0.277812	0.275571	0.276347	0.277413	0.275216	0.269579	0.265097	0.262944	0.261701	0.261568	0.256331	0.253446	0.25014	0.25227	0.251405	0.254711	0.259105	0.25895	0.258817	0.260925	0.260658	0.261036	0.26179	0.265474	0.265185	0.26554	0.265341	0.267005	0.270556	0.271732	0.268736	0.271954	0.272619	0.276126	0.276814	0.278544	0.281341	0.288153	0.28944
c786O	tRCC_up.bed	0.071897	0.073044	0.0744	0.074426	0.07463	0.07585	0.077222	0.077997	0.079426	0.08118	0.081426	0.082908	0.085897	0.089096	0.090924	0.092227	0.093599	0.095683	0.098076	0.098023	0.099154	0.10084	0.101578	0.101112	0.10173	0.102982	0.104615	0.106102	0.108343	0.10895	0.109327	0.109442	0.109338	0.11006	0.110903	0.11105	0.110987	0.112176	0.111191	0.111982	0.113516	0.115228	0.115526	0.116945	0.117725	0.117516	0.117647	0.117888
c786O	ccRCC_up.bed	0.273558	0.281892	0.283797	0.290441	0.290346	0.296489	0.29818	0.298132	0.30249	0.303371	0.303324	0.302633	0.298252	0.292203	0.288584	0.287655	0.284488	0.285464	0.281583	0.277749	0.273534	0.269438	0.267891	0.261771	0.255818	0.254651	0.249531	0.244888	0.247936	0.24746	0.252103	0.256008	0.263152	0.273058	0.274868	0.274129	0.27713	0.282845	0.290298	0.294203	0.301966	0.308515	0.315254	0.322397	0.331065	0.335351	0.340543	0.344114
cA498	tRCC_up.bed	0.092125	0.093979	0.094915	0.095701	0.096602	0.098845	0.101429	0.102797	0.103576	0.105169	0.1058	0.104982	0.105768	0.106884	0.108445	0.109437	0.110788	0.11224	0.114377	0.114721	0.11521	0.115593	0.115822	0.116025	0.117351	0.118361	0.11876	0.119053	0.120289	0.121293	0.121866	0.121934	0.123877	0.125799	0.127257	0.127772	0.128647	0.128753	0.129403	0.129902	0.130951	0.132367	0.13389	0.13527	0.137906	0.140249	0.141887	0.142734
cA498	ccRCC_up.bed	0.340772	0.346861	0.349481	0.355102	0.361879	0.362728	0.365992	0.369095	0.368348	0.368246	0.370764	0.37113	0.373969	0.371861	0.364909	0.359478	0.356799	0.353126	0.347578	0.344255	0.345822	0.34146	0.338298	0.338078	0.335912	0.329779	0.330321	0.329076	0.326896	0.331228	0.33316	0.333804	0.335971	0.33723	0.338884	0.345031	0.351486	0.358058	0.361484	0.363562	0.369724	0.373179	0.382825	0.388811	0.392617	0.398941	0.406493	0.412524
cCAKI1	tRCC_up.bed	0.090069	0.090846	0.091862	0.094036	0.095283	0.096883	0.098776	0.099066	0.10073	0.102351	0.103281	0.104228	0.105389	0.105726	0.105768	0.106626	0.107643	0.109009	0.111345	0.112862	0.114746	0.116129	0.117307	0.117725	0.117506	0.117588	0.117396	0.117613	0.11751	0.117625	0.118091	0.11825	0.118208	0.117991	0.118516	0.118506	0.117828	0.119165	0.120381	0.121716	0.122095	0.122463	0.124065	0.124511	0.125373	0.126169	0.127271	0.130419
cCAKI1	ccRCC_up.bed	0.210982	0.213044	0.216867	0.218285	0.215308	0.212189	0.212867	0.214436	0.2127	0.209925	0.210048	0.211423	0.208198	0.20767	0.204419	0.19886	0.192852	0.191469	0.18865	0.186174	0.184536	0.182104	0.180783	0.180633	0.18302	0.182835	0.183857	0.180554	0.181637	0.184756	0.184315	0.186817	0.189002	0.192508	0.192958	0.19546	0.196552	0.196323	0.199045	0.205414	0.210066	0.212762	0.214779	0.21966	0.222681	0.228196	0.230892	0.231121
cRFX393	tRCC_up.bed	0.087318	0.088535	0.089404	0.089799	0.091703	0.093373	0.093929	0.0954	0.097983	0.100464	0.103377	0.106409	0.107944	0.109725	0.109908	0.111243	0.113487	0.11562	0.118257	0.119373	0.12014	0.122494	0.123456	0.124008	0.125619	0.127468	0.129363	0.130784	0.132196	0.133129	0.134541	0.135695	0.137454	0.139057	0.141144	0.142391	0.143256	0.143578	0.1465	0.14904	0.14993	0.152555	0.15591	0.157602	0.160455	0.1635	0.165663	0.168822
cRFX393	ccRCC_up.bed	0.366522	0.371344	0.371151	0.376647	0.382375	0.385249	0.38955	0.395529	0.403456	0.409106	0.41441	0.418152	0.417612	0.415278	0.419676	0.422125	0.42876	0.42793	0.422819	0.425095	0.424999	0.428779	0.430283	0.42658	0.429859	0.43038	0.427564	0.424574	0.420871	0.417361	0.414719	0.422337	0.423494	0.422703	0.421373	0.419406	0.423494	0.427004	0.429029	0.431421	0.431768	0.43441	0.445095	0.451788	0.458036	0.464324	0.468702	0.472212
H3K27ac
bin labels		-2.0Kb
bins		1	2	3	4	5	6	7	8	9	10	11	12	13	14	15	16	17	18	19	20	21	22	23	24	25	26	27	28	29	30	31	32	33	34	35	36	37	38	39	40	41	42	43	44	45	46	47	48
tFUUR1	tRCC_up.bed	0.255068	0.256408	0.25785	0.259632	0.261262	0.262732	0.264031	0.265519	0.266982	0.26866	0.270818	0.272949	0.274924	0.276712	0.278753	0.281172	0.283734	0.286113	0.288523	0.290855	0.293073	0.295438	0.297906	0.30034	0.302957	0.305701	0.308426	0.311148	0.313938	0.317091	0.320332	0.323567	0.326649	0.32941	0.332876	0.336545	0.340009	0.343511	0.347281	0.350934	0.354974	0.358727	0.362789	0.367126	0.371575	0.37579	0.380025	0.384477
tFUUR1	ccRCC_up.bed	0.077739	0.077559	0.077394	0.077143	0.076809	0.076733	0.076669	0.076489	0.076326	0.076301	0.076189	0.076219	0.076197	0.076155	0.07573	0.075601	0.075705	0.075609	0.075655	0.075707	0.075607	0.075591	0.075557	0.075463	0.07552	0.075346	0.075343	0.075397	0.075233	0.075241	0.075314	0.075289	0.075153	0.075195	0.075063	0.074916	0.074914	0.074964	0.075091	0.075087	0.07501	0.075083	0.075134	0.075052	0.074994	0.074907	0.074796	0.074955
tsTFE	tRCC_up.bed	0.275229	0.276546	0.277455	0.278726	0.279928	0.281108	0.281945	0.282781	0.284262	0.28533	0.287211	0.289087	0.290522	0.292	0.294019	0.29577	0.297883	0.300108	0.302376	0.304279	0.306215	0.308676	0.310839	0.313017	0.315753	0.318664	0.321594	0.324507	0.327403	0.330145	0.332652	0.33537	0.338051	0.340677	0.343039	0.345926	0.349192	0.352164	0.355085	0.35866	0.362447	0.366166	0.369605	0.373416	0.377175	0.380757	0.384345	0.388153
tsTFE	ccRCC_up.bed	0.060035	0.059974	0.059915	0.059852	0.059789	0.059457	0.059328	0.059314	0.059333	0.059328	0.059262	0.059099	0.059056	0.059091	0.059116	0.059252	0.059145	0.059224	0.059365	0.059524	0.059663	0.059846	0.059925	0.060053	0.060202	0.060212	0.060158	0.059911	0.059914	0.059851	0.059957	0.060032	0.060072	0.060136	0.059889	0.0597	0.059631	0.059467	0.059366	0.059388	0.059387	0.059438	0.059457	0.05946	0.059524	0.059547	0.059384	0.059373
tUOK109	tRCC_up.bed	0.250404	0.251366	0.252762	0.253767	0.255049	0.256456	0.258004	0.25924	0.260563	0.26173	0.262764	0.264465	0.266238	0.268126	0.269929	0.271723	0.273353	0.275344	0.277278	0.279336	0.281325	0.283795	0.286095	0.288575	0.291137	0.293419	0.295721	0.29852	0.30126	0.304006	0.306824	0.309725	0.312473	0.31594	0.319398	0.32292	0.326118	0.329201	0.3326	0.336161	0.339658	0.343719	0.347342	0.351258	0.355496	0.359707	0.363623	0.367298
tUOK109	ccRCC_up.bed	0.064262	0.064179	0.064013	0.06381	0.063511	0.063328	0.063091	0.062851	0.062626	0.062243	0.062001	0.062018	0.061899	0.061791	0.061566	0.061582	0.061617	0.06161	0.061673	0.061641	0.061833	0.061858	0.062013	0.062319	0.062327	0.062208	0.062177	0.062312	0.062307	0.062405	0.062574	0.062659	0.062853	0.062732	0.062624	0.062484	0.062442	0.062319	0.06236	0.062408	0.062581	0.062723	0.062737	0.062907	0.062914	0.062678	0.062595	0.062533
tUOK146	tRCC_up.bed	0.191008	0.192137	0.193284	0.19415	0.195115	0.196304	0.197378	0.198667	0.19953	0.20054	0.201628	0.202418	0.203328	0.204349	0.20572	0.206807	0.207882	0.208807	0.210387	0.211746	0.213107	0.214342	0.215543	0.216921	0.218646	0.220094	0.221818	0.22358	0.225625	0.227375	0.229497	0.231771	0.233797	0.235902	0.238092	0.240424	0.242782	0.245105	0.247477	0.250205	0.252899	0.255617	0.258715	0.261811	0.264857	0.268124	0.27138	0.274448
tUOK146	ccRCC_up.bed	0.079646	0.079456	0.079563	0.079597	0.079596	0.07972	0.079777	0.079704	0.079622	0.079822	0.079637	0.079613	0.07951	0.079378	0.079281	0.079384	0.079566	0.079674	0.079467	0.079617	0.079602	0.079674	0.079715	0.079842	0.079726	0.079508	0.079418	0.079377	0.079444	0.079475	0.079588	0.079567	0.079691	0.079395	0.079049	0.079208	0.07939	0.079568	0.079706	0.079794	0.079619	0.079415	0.079363	0.079593	0.079788	0.079684	0.079485	0.07959
c786O	tRCC_up.bed	0.158055	0.158843	0.159437	0.160166	0.160795	0.161411	0.16228	0.162877	0.163479	0.164095	0.164485	0.164683	0.164969	0.16548	0.166147	0.167013	0.167931	0.168342	0.16937	0.170277	0.171125	0.171783	0.172597	0.173338	0.174225	0.175197	0.176213	0.177119	0.177847	0.178837	0.179911	0.181227	0.182381	0.183472	0.184692	0.185845	0.187096	0.188333	0.189551	0.190806	0.192142	0.193239	0.194543	0.195926	0.197542	0.198995	0.200587	0.202048
c786O	ccRCC_up.bed	0.181818	0.18189	0.182266	0.182752	0.18302	0.183228	0.183346	0.183772	0.184185	0.184506	0.184904	0.185256	0.185618	0.186171	0.186388	0.186714	0.187154	0.187812	0.188394	0.188764	0.189255	0.189872	0.190388	0.190683	0.191167	0.19153	0.192092	0.192602	0.193142	0.19396	0.19493	0.195605	0.196716	0.197519	0.198064	0.198879	0.199163	0.199868	0.200419	0.201414	0.202229	0.203049	0.203923	0.204816	0.205413	0.206113	0.207061	0.208141
cA498	tRCC_up.bed	0.152881	0.153955	0.154669	0.155449	0.156232	0.157004	0.157981	0.158646	0.159212	0.159655	0.160089	0.160984	0.161567	0.16278	0.1637	0.164808	0.165728	0.166584	0.16744	0.168379	0.169553	0.170345	0.170998	0.172614	0.173772	0.175291	0.176576	0.177697	0.178969	0.180198	0.181913	0.184009	0.185083	0.186323	0.187049	0.188212	0.190093	0.191454	0.19324	0.1957	0.197775	0.199485	0.201316	0.203303	0.205137	0.206963	0.208699	0.210863
cA498	ccRCC_up.bed	0.185637	0.185868	0.185936	0.186156	0.186943	0.186874	0.186524	0.186492	0.186214	0.186721	0.187179	0.187539	0.187729	0.187736	0.188074	0.188639	0.189172	0.189506	0.189952	0.191033	0.191435	0.191959	0.19238	0.193317	0.194561	0.195405	0.1965	0.197589	0.198606	0.199982	0.20098	0.201457	0.202304	0.203356	0.204533	0.205144	0.205983	0.207098	0.208135	0.209425	0.209919	0.211206	0.212646	0.213638	0.214666	0.215475	0.216444	0.217459
cCAKI1	tRCC_up.bed	0.131392	0.132159	0.132913	0.133728	0.134675	0.135625	0.136682	0.13725	0.138479	0.139771	0.140961	0.142002	0.142563	0.143504	0.144901	0.146326	0.147621	0.148729	0.150133	0.151677	0.153331	0.154933	0.156432	0.158265	0.159922	0.161492	0.162797	0.164367	0.165585	0.166817	0.16862	0.170271	0.171629	0.173206	0.175516	0.176939	0.178077	0.179704	0.181222	0.183095	0.184832	0.186862	0.188751	0.190489	0.192549	0.19477	0.196726	0.198619
cCAKI1	ccRCC_up.bed	0.263676	0.264932	0.265667	0.266318	0.266908	0.267708	0.267854	0.268172	0.269138	0.269786	0.271144	0.272369	0.273789	0.275342	0.275925	0.277188	0.278764	0.280246	0.282004	0.28413	0.285265	0.286593	0.287921	0.289127	0.290782	0.293249	0.294806	0.296675	0.298341	0.300479	0.302879	0.304679	0.306307	0.307443	0.308396	0.310025	0.311793	0.312674	0.313701	0.31458	0.315611	0.316416	0.318508	0.320091	0.322058	0.324115	0.325131	0.326475
cRFX393	tRCC_up.bed	0.119799	0.120587	0.121069	0.121274	0.121523	0.122129	0.121998	0.122593	0.123509	0.124255	0.125151	0.125806	0.127104	0.127687	0.128667	0.129371	0.130655	0.131374	0.131788	0.132599	0.133221	0.134159	0.134881	0.136177	0.137557	0.138719	0.140379	0.141943	0.142861	0.144022	0.145422	0.147148	0.148168	0.149685	0.151084	0.152382	0.153216	0.154534	0.155975	0.157637	0.159369	0.161242	0.163171	0.164927	0.166451	0.168328	0.170259	0.172177
cRFX393	ccRCC_up.bed	0.291338	0.291104	0.291422	0.292012	0.29241	0.292881	0.293479	0.293763	0.294138	0.29464	0.295546	0.297108	0.298744	0.300178	0.30128	0.302295	0.304143	0.305705	0.306729	0.309004	0.310898	0.313031	0.315008	0.317021	0.319062	0.321045	0.323727	0.32598	0.328341	0.330796	0.333438	0.335277	0.336982	0.339775	0.341587	0.34245	0.343857	0.345473	0.347609	0.34836	0.350011	0.352308	0.35464	0.356767	0.359013	0.361616	0.3633	0.36563
[truncated: 352 more columns]

## Sheet: Fig 2C
bin labels	-2.0Kb
bins	1.0	2.0	3.0	4.0	5.0	6.0	7.0	8.0	9.0	10.0	11.0	12.0	13.0	14.0	15.0	16.0	17.0	18.0	19.0	20.0	21.0	22.0	23.0	24.0	25.0	26.0	27.0	28.0	29.0	30.0	31.0	32.0	33.0	34.0	35.0	36.0	37.0	38.0	39.0	40.0	41.0	42.0	43.0	44.0	45.0	46.0	47.0	48.0	49.0
786O	0.378458763761466	0.38003340642201444	0.38216073914372856	0.3830790844036672	0.38407249174311586	0.38412598073394266	0.38485443073394365	0.38547093654433945	0.38603062415901956	0.386210123241588	0.3874145614678886	0.3885086746177371	0.38935076269112995	0.3905427634556568	0.39187074495412705	0.39287076605504584	0.3936000756880727	0.39463863058103904	0.3954110325688072	0.3966826064220185	0.3979227159021413	0.3993241221712529	0.40074579357798185	0.4024904761467891	0.4037293025993882	0.405832587003058	0.4076493865443415	0.4095151247706412	0.41197082721712497	0.41454222217125386	0.4169158414373092	0.41903780810397745	0.42165024036697274	0.423754787308869	0.4259691980122342	0.4280447281345589	0.4303267237003068	0.4329154935779826	0.43553168547400917	0.4386387411314998	0.4413602077981668	0.444334611773702	0.44736786957186936	0.4505043470948025	0.45337135672783074	0.4560944963302777	0.45897972813455823	0.4615270547400639	0.46523030932721876
A498	0.3825238662079532	0.383921204892968	0.3851241706422038	0.38657410611621085	0.3881387764526025	0.3892747899082601	0.3910211025993918	0.39318326360856654	0.3949757521406776	0.3963794830275271	0.39780076773700795	0.4001923363914424	0.40025125611621176	0.4011690290519921	0.40283568333333786	0.40450550107034083	0.40476202935780137	0.4068174310397592	0.4095723405198828	0.4112612478593327	0.4129390178899139	0.41357000244648817	0.414835082874623	0.4177970897553581	0.42074475917431825	0.42374183073395144	0.4265285603975605	0.4297024873088763	0.4315842123853292	0.43367946605505503	0.4368980237003154	0.4398711729357895	0.44241410275230253	0.4459624747706525	0.44877473501530035	0.4524027394495514	0.45611681055046815	0.4602323680428242	0.4623562847094913	0.4645104596330389	0.468616502446495	0.47351284266056326	0.4770197879205017	0.4804327003058237	0.48619102385322344	0.49053604923548816	0.4952857626911448	0.4989599876146926	0.5019411131498603
CAKI1	0.4387875521406702	0.43903330902140464	0.4405113596330262	0.44224481360855883	0.44306366819571535	0.44405983027522583	0.4464778625382234	0.4482490420489272	0.45033620917430883	0.45218023226299603	0.453538885474004	0.4556418238532101	0.4576306813455636	0.45864969250764276	0.458902473088684	0.46097645657492253	0.46341116819571626	0.4652595727828729	0.4684394519877665	0.47076621345565534	0.4743173420489282	0.47756831712538034	0.48045327385320863	0.484018463761466	0.4860845241590199	0.4899920090214056	0.49400569357798	0.49850384311926466	0.5009525934250743	0.5046142955657479	0.5080495889908232	0.5129927354740055	0.5170467929663607	0.5213430931192651	0.525836875688072	0.5304517391437293	0.5352079359327214	0.5397342033639134	0.5434863342507633	0.5482337700305813	0.5527161530581045	0.556125088379206	0.559576185626912	0.5637926061162083	0.5681547292048934	0.572439609327218	0.5777680737003051	0.5821240509174308	0.5856392114678898
RXF393	0.4057411365443523	0.4066232662079614	0.4077378969419054	0.40843921513762455	0.40863534021407666	0.40935676513762326	0.4112827264526088	0.4124901370030674	0.4142716168195813	0.4159086238532208	0.4170232212538324	0.4187195527523037	0.41955483211010236	0.42056134709481063	0.42203857308869475	0.42327658470949003	0.4251518188073497	0.4274758284403758	0.4303327009174403	0.43306714785933687	0.43505143165138543	0.4372289980122422	0.4398017044342596	0.4419639769113249	0.4440755603975631	0.4459699094801323	0.4474270602446582	0.4487177466360956	0.450863766513771	0.4531063860856359	0.4561928914373179	0.45869196712539123	0.4621965646789088	0.46461429862386316	0.4668329792049025	0.46966787018349604	0.4722405766055141	0.474322459021417	0.47787779602447517	0.47978750290520944	0.4834729198776858	0.48689810504588144	0.4896774726299799	0.4928510385321203	0.4966464886850256	0.5015039568807442	0.5058524418960345	0.5102133389908357	0.5142192779816617
FUUR1	0.6448166562691138	0.6484003050458731	0.6506266464831815	0.6534536715596362	0.6565906010703398	0.6589236435779836	0.6622331862385347	0.6645250718654482	0.6667901237003105	0.6697462327217197	0.6724974787461827	0.6760717469419004	0.6795792711009203	0.6830777955657547	0.6867282356269193	0.6897625613149903	0.6923688738532154	0.696155295565757	0.7007419385321191	0.7050834314984774	0.7091964769113228	0.7129572917431292	0.7173228376146878	0.722398222782884	0.7282139021406825	0.734396921406737	0.7394022061162169	0.7447927674312046	0.7509741602446574	0.7575277935779907	0.7641323036697361	0.7700098567278411	0.7768203842507748	0.7829423006116353	0.7886004426605628	0.7952485076452722	0.8018240886850275	0.808326778746191	0.8157705733945104	0.8236582821101046	0.8308720152905368	0.8381387039755509	0.8460202850153058	0.85356347278289	0.8609234125382426	0.8688966068807517	0.876509000000018	0.8837552992354931	0.892341409785952
sTFE	0.5842490923547176	0.5874633201834635	0.5901297750764289	0.5919632082568562	0.5944441596330052	0.5976995931192436	0.599531139449519	0.6007748782874386	0.6033662714067052	0.6056562516819345	0.6083727652904978	0.6106500561161852	0.6135047723241347	0.6158813743119038	0.6177290536697019	0.620142267431168	0.6228252853210772	0.6242888042813214	0.6272166370030346	0.6297791958715385	0.6322431834862143	0.635149430733923	0.6386496847094608	0.6415309189602261	0.6441642998470781	0.6472299678898937	0.6504407431192475	0.6532165195718468	0.6572622264525818	0.6617247929663452	0.6655776512232254	0.6689066255351532	0.6735050703363785	0.6781062233944809	0.6825984328746035	0.6880841882262871	0.6935260556574802	0.6991684535168112	0.7049975625382171	0.7107627779816427	0.7167604787461678	0.7228309515290444	0.7284672102446434	0.7342343446483149	0.7402913503058053	0.7454699174311872	0.7519033926605461	0.7585493386850135	0.7654085155963268
UOK109	0.599690733792039	0.6025632585626833	0.605315912996932	0.607222275840969	0.6089114660550359	0.6109428146788877	0.6129097645259844	0.6152271237002955	0.6180742903669614	0.6204200509174189	0.6219845799694058	0.6245865129969299	0.6273484226299574	0.6300986602446368	0.6334397172782775	0.6368280753822514	0.6396807359327104	0.6423775657492239	0.6456854042813335	0.6498361562691024	0.6530929651376032	0.656224441437298	0.6599922697247598	0.6637110761467792	0.6687067386850035	0.6736314957186447	0.6783819474006014	0.6837889562691036	0.6891469484709386	0.6939440094801119	0.6982725206421928	0.7023619074923446	0.7077048443424975	0.7130018941895924	0.7183342769113052	0.7245584848623731	0.7307292665137499	0.7368644651376023	0.7437178230886756	0.7501324524464744	0.7569765850152816	0.7637741455657397	0.77083544006115	0.7772031574923449	0.7847302446483088	0.792697047859318	0.8003621577981567	0.8075172752293461	0.8151392103975446
UOK146	0.4912296663608741	0.49272870733946794	0.4948611324159197	0.4955558218654618	0.4966697862385496	0.49754402889910004	0.49769688944955803	0.498362131804299	0.49964853287463434	0.5003373576452773	0.5012929636085802	0.5018057134556752	0.5018214270642372	0.5022603565749413	0.5033880287461951	0.5042729067278462	0.5055330275229524	0.5067687822630138	0.5078214227828901	0.5091919668195878	0.5106732830275399	0.5125731009174479	0.5152921600917607	0.5174579749235646	0.5201616889908438	0.5225636111620976	0.5245663926605691	0.5281868279816699	0.532181296636105	0.5361239178899271	0.5399706587156158	0.5442527660550637	0.547715645565769	0.5514956356269305	0.5564885905198976	0.5608351325688267	0.5661565434250954	0.5706740625382459	0.5747046842507835	0.579319982110111	0.5843517827217315	0.5891058383792251	0.5936928617737202	0.598439820489317	0.6038496247706617	0.60858594266057	0.6136810438838106	0.6182692925076644	0.6239718446483355
[truncated: 3,151 more columns]

## Sheet: Fig 3C
Sample_ID	Subtype	log2AUC_H3K4me3_tRCCup	log2AUC_H3K27ac_tRCCup	log2AUC_H3K27ac_TFE3TFBS
CCRCC_1	ccRCC	3.64107058327562	7.04519990961962	6.02324329199404
CCRCC_2	ccRCC	3.79449785241055	7.23466555841753	6.04470323127817
CCRCC_3	ccRCC	4.25374803588879	7.17254752126084	6.05034823548218
CCRCC_4	ccRCC	3.75620323912601	7.03131363341241	6.02086993820429
CCRCC_5	ccRCC	3.78267945393607	7.01884346001064	6.03234274857261
CCRCC_6	ccRCC	3.77166878428959	6.94267650079354	6.08450536246811
CCRCC_7	ccRCC	3.41257440363015	6.94623469547766	6.04797109308774
CCRCC_8	ccRCC	3.43608319998597	6.95711756540249	6.08855696131594
CCRCC_9	ccRCC	3.76052226249038	7.13890600655446	6.13550887852061
CCRCC_10	ccRCC	4.07671773651384	7.17218834704672	6.14457488855416
CCRCC_11	ccRCC	3.53191405862522	7.23187618846735	6.15808848763923
CCRCC_12	ccRCC	3.75616769022633	NA	NA
HP_1	HP	3.91438114748449	7.12926601311493	6.11305209557642
HP_2	HP	3.79685766120463	7.01698988562919	6.07281554972327
HP_3	HP	4.27161959635698	7.11930794825835	6.07351233537601
HP_4	HP	3.8687361972291	7.13533980141589	6.10279863896219
HP_5	HP	3.7177988115156	7.04842812823715	6.09436792708567
HP_6	HP	3.48082930576754	7.00517802907506	5.98973150622194
HP_7	HP	3.50614212518728	7.13124033149136	6.11081351678679
HP_8	HP	3.85090609594925	7.07573841878971	6.1213491746627
HP_9	HP	3.98562356535395	7.08666089046517	6.10170356970521
TRCC_5	tRCC	3.80761541347042	7.10784914197978	6.11654987864955
TRCC_8	tRCC	3.74683087428903	7.20283287007424	6.22566889997636
TRCC_10-1	tRCC	3.97833762673524	7.19752178374528	6.25607720252107
TRCC_10-2	tRCC	3.81991879998558	7.14912568277632	6.13411606995828
TRCC_10-3	tRCC	4.20395585359544	7.19138767978493	6.13222437650519
TRCC_10-4	tRCC	3.88552254164411	7.30192465298031	6.17291533531732
TRCC_12-1	tRCC	NA	NA	NA
TRCC_12-2	tRCC	NA	NA	NA
TRCC_12-3	tRCC	4.20152469243289	7.16386890866198	6.24158416446862
TRCC_12-4	tRCC	3.91321213101799	7.18470855895751	6.28119125624151
TRCC_12-5	tRCC	4.5042824146524	7.57286070078759	6.33792595853461
TRCC_12-6	tRCC	4.10203221461652	7.22486724773082	6.26631743777912
TRCC_12-7	tRCC	4.16100516848666	7.37583849533158	6.52484195020119
TRCC_12-8	tRCC	3.9072057603246	7.30358183804361	6.182675720898
TRCC_12-9	tRCC	4.00136060356827	7.29315980585861	6.2032014104101
TRCC_12-10	tRCC	3.8597245901989	7.19537867072754	6.09579493751601
TRCC_12-11	tRCC	NA	7.34588363037704	6.22002722732132
TRCC_12-12	tRCC	4.19819049852066	7.45422452046098	6.50735824734858
TRCC_12-13	tRCC	4.11258496734797	7.34225903045204	6.23967731663992
TRCC_13-1	tRCC	3.78180040181676	7.11037118900938	6.17576767016332
TRCC_13-2	tRCC	4.17892881712356	7.18182580338131	6.26110683149816
TRCC_13-3	tRCC	4.04877531370637	7.21589510414095	6.06893662938292
TRCC_13-4	tRCC	3.9211623415529	7.12303564668707	6.13767508166558
TRCC_13-5	tRCC	3.95278979908153	7.17520963031425	6.11405592518098
TRCC_13-6	tRCC	4.37098204787521	7.42220174270449	6.36838940909855
TRCC_22	tRCC	4.22846578612676	7.22700515917595	6.19272975468423
TRCC_24	tRCC	3.50868027591101	7.1252030765387	6.21779346421075
TRCC_25	tRCC	3.96564527305679	7.07404767975987	6.04274392128992
TRCC_26	tRCC	3.70092054899492	7.04452178428382	6.12668904552773
TRCC_27	tRCC	3.77401408941248	7.18452139243594	5.86898710800663

## Sheet: Fig 3D
Sample	ctDNA fraction	Cancer type	Integrated signal
CCRCC_1	0.02827	ccRCC	7.6374
CCRCC_10	0	ccRCC	7.78275
CCRCC_11	0.204638	ccRCC	7.79605
CCRCC_2	0	ccRCC	7.78382
CCRCC_3	0.02894	ccRCC	7.77616
CCRCC_4	0.04645	ccRCC	7.63319
CCRCC_5	0.0389	ccRCC	7.63268
CCRCC_6	0.185089	ccRCC	7.58426
CCRCC_7	0.263151	ccRCC	7.56115
CCRCC_8	0.270621	ccRCC	7.58762
CCRCC_9	0.037001	ccRCC	7.75504
HP_1	0	HP	7.73061
HP_2	0	HP	7.64132
HP_3	0	HP	7.74371
HP_4	0	HP	7.73306
HP_5	0	HP	7.66619
HP_6	0	HP	7.58708
HP_7	0	HP	7.71508
HP_8	0	HP	7.69726
HP_9	0	HP	7.70612
TRCC_10-1	0.03795	tRCC	7.8317
TRCC_10-2	0	tRCC	7.74934
TRCC_10-3	0	tRCC	7.80383
TRCC_10-4	0.0208	tRCC	7.86944
TRCC_12-10	0	tRCC	7.7692
TRCC_12-12	0.1489	tRCC	7.85667
TRCC_12-13	0.1	tRCC	7.93302
TRCC_12-3	0.04139	tRCC	7.82259
TRCC_12-4	0.06253	tRCC	7.82652
TRCC_12-5	0	tRCC	8.14624
TRCC_12-6	0	tRCC	8.10215
TRCC_12-7	0	tRCC	8.02034
TRCC_12-8	0	tRCC	7.87417
TRCC_12-9	0	tRCC	7.87679
TRCC_13-1	0	tRCC	7.73285
TRCC_13-2	0	tRCC	7.83357
TRCC_13-3	0	tRCC	7.78232
TRCC_13-4	0	tRCC	7.73014
TRCC_13-5	0	tRCC	7.78648
TRCC_13-6	0.014	tRCC	8.03499
TRCC_22	0.03522	tRCC	7.85269
TRCC_24	0	tRCC	7.75432
TRCC_25	0	tRCC	7.68424
TRCC_26	0	tRCC	7.67726
TRCC_27	0	tRCC	7.89955
TRCC_5	0.1761	tRCC	7.71777
TRCC_8	0.2314	tRCC	7.8062

## Sheet: Fig 4A
tRCC vs. ccRCC					tRCC vs. HP
FPR	TPR	comparison			FPR	TPR	comparison
0	0	tRCC vs. ccRCC using H3K27ac at TFE3 bindings sites			0	0	tRCC vs. HP using H3K27ac at TFE3 bindings sites
0	0.035714	tRCC vs. ccRCC using H3K27ac at TFE3 bindings sites			0	0.035714	tRCC vs. HP using H3K27ac at TFE3 bindings sites
0	0.071429	tRCC vs. ccRCC using H3K27ac at TFE3 bindings sites			0	0.071429	tRCC vs. HP using H3K27ac at TFE3 bindings sites
0	0.107143	tRCC vs. ccRCC using H3K27ac at TFE3 bindings sites			0	0.107143	tRCC vs. HP using H3K27ac at TFE3 bindings sites
0	0.142857	tRCC vs. ccRCC using H3K27ac at TFE3 bindings sites			0	0.142857	tRCC vs. HP using H3K27ac at TFE3 bindings sites
0	0.178571	tRCC vs. ccRCC using H3K27ac at TFE3 bindings sites			0	0.178571	tRCC vs. HP using H3K27ac at TFE3 bindings sites
0	0.214286	tRCC vs. ccRCC using H3K27ac at TFE3 bindings sites			0	0.214286	tRCC vs. HP using H3K27ac at TFE3 bindings sites
0	0.25	tRCC vs. ccRCC using H3K27ac at TFE3 bindings sites			0	0.25	tRCC vs. HP using H3K27ac at TFE3 bindings sites
0	0.285714	tRCC vs. ccRCC using H3K27ac at TFE3 bindings sites			0	0.285714	tRCC vs. HP using H3K27ac at TFE3 bindings sites
0	0.321429	tRCC vs. ccRCC using H3K27ac at TFE3 bindings sites			0	0.321429	tRCC vs. HP using H3K27ac at TFE3 bindings sites
0	0.357143	tRCC vs. ccRCC using H3K27ac at TFE3 bindings sites			0	0.357143	tRCC vs. HP using H3K27ac at TFE3 bindings sites
0	0.392857	tRCC vs. ccRCC using H3K27ac at TFE3 bindings sites			0	0.392857	tRCC vs. HP using H3K27ac at TFE3 bindings sites
0	0.428571	tRCC vs. ccRCC using H3K27ac at TFE3 bindings sites			0	0.428571	tRCC vs. HP using H3K27ac at TFE3 bindings sites
0	0.464286	tRCC vs. ccRCC using H3K27ac at TFE3 bindings sites			0	0.464286	tRCC vs. HP using H3K27ac at TFE3 bindings sites
0	0.5	tRCC vs. ccRCC using H3K27ac at TFE3 bindings sites			0	0.5	tRCC vs. HP using H3K27ac at TFE3 bindings sites
0	0.535714	tRCC vs. ccRCC using H3K27ac at TFE3 bindings sites			0	0.535714	tRCC vs. HP using H3K27ac at TFE3 bindings sites
0	0.571429	tRCC vs. ccRCC using H3K27ac at TFE3 bindings sites			0	0.571429	tRCC vs. HP using H3K27ac at TFE3 bindings sites
0.0909091	0.571429	tRCC vs. ccRCC using H3K27ac at TFE3 bindings sites			0	0.607143	tRCC vs. HP using H3K27ac at TFE3 bindings sites
0.0909091	0.607143	tRCC vs. ccRCC using H3K27ac at TFE3 bindings sites			0	0.642857	tRCC vs. HP using H3K27ac at TFE3 bindings sites
0.0909091	0.642857	tRCC vs. ccRCC using H3K27ac at TFE3 bindings sites			0	0.678571	tRCC vs. HP using H3K27ac at TFE3 bindings sites
0.181818	0.642857	tRCC vs. ccRCC using H3K27ac at TFE3 bindings sites			0	0.714286	tRCC vs. HP using H3K27ac at TFE3 bindings sites
0.181818	0.678571	tRCC vs. ccRCC using H3K27ac at TFE3 bindings sites			0	0.75	tRCC vs. HP using H3K27ac at TFE3 bindings sites
0.272727	0.678571	tRCC vs. ccRCC using H3K27ac at TFE3 bindings sites			0	0.785714	tRCC vs. HP using H3K27ac at TFE3 bindings sites
0.272727	0.714286	tRCC vs. ccRCC using H3K27ac at TFE3 bindings sites			0.111111	0.785714	tRCC vs. HP using H3K27ac at TFE3 bindings sites
0.272727	0.75	tRCC vs. ccRCC using H3K27ac at TFE3 bindings sites			0.222222	0.785714	tRCC vs. HP using H3K27ac at TFE3 bindings sites
0.272727	0.785714	tRCC vs. ccRCC using H3K27ac at TFE3 bindings sites			0.222222	0.821429	tRCC vs. HP using H3K27ac at TFE3 bindings sites
0.272727	0.821429	tRCC vs. ccRCC using H3K27ac at TFE3 bindings sites			0.222222	0.857143	tRCC vs. HP using H3K27ac at TFE3 bindings sites
0.272727	0.857143	tRCC vs. ccRCC using H3K27ac at TFE3 bindings sites			0.333333	0.857143	tRCC vs. HP using H3K27ac at TFE3 bindings sites
0.363636	0.857143	tRCC vs. ccRCC using H3K27ac at TFE3 bindings sites			0.444444	0.857143	tRCC vs. HP using H3K27ac at TFE3 bindings sites
0.363636	0.892857	tRCC vs. ccRCC using H3K27ac at TFE3 bindings sites			0.555556	0.857143	tRCC vs. HP using H3K27ac at TFE3 bindings sites
0.454545	0.892857	tRCC vs. ccRCC using H3K27ac at TFE3 bindings sites			0.555556	0.892857	tRCC vs. HP using H3K27ac at TFE3 bindings sites
0.545455	0.892857	tRCC vs. ccRCC using H3K27ac at TFE3 bindings sites			0.666667	0.892857	tRCC vs. HP using H3K27ac at TFE3 bindings sites
0.545455	0.928571	tRCC vs. ccRCC using H3K27ac at TFE3 bindings sites			0.777778	0.892857	tRCC vs. HP using H3K27ac at TFE3 bindings sites
0.636364	0.928571	tRCC vs. ccRCC using H3K27ac at TFE3 bindings sites			0.888889	0.892857	tRCC vs. HP using H3K27ac at TFE3 bindings sites
0.727273	0.928571	tRCC vs. ccRCC using H3K27ac at TFE3 bindings sites			0.888889	0.928571	tRCC vs. HP using H3K27ac at TFE3 bindings sites
0.727273	0.964286	tRCC vs. ccRCC using H3K27ac at TFE3 bindings sites			0.888889	0.964286	tRCC vs. HP using H3K27ac at TFE3 bindings sites
0.818182	0.964286	tRCC vs. ccRCC using H3K27ac at TFE3 bindings sites			1	0.964286	tRCC vs. HP using H3K27ac at TFE3 bindings sites
0.909091	0.964286	tRCC vs. ccRCC using H3K27ac at TFE3 bindings sites			1	1	tRCC vs. HP using H3K27ac at TFE3 bindings sites
1	0.964286	tRCC vs. ccRCC using H3K27ac at TFE3 bindings sites			0	0	tRCC vs. ccRCC using H3K27ac at H3K27ac tRCC-up sites
1	1	tRCC vs. ccRCC using H3K27ac at TFE3 bindings sites			0	0.035714	tRCC vs. ccRCC using H3K27ac at H3K27ac tRCC-up sites
0	0	tRCC vs. ccRCC using H3K27ac at H3K27ac tRCC-up sites			0	0.071429	tRCC vs. ccRCC using H3K27ac at H3K27ac tRCC-up sites
0	0.035714	tRCC vs. ccRCC using H3K27ac at H3K27ac tRCC-up sites			0	0.107143	tRCC vs. ccRCC using H3K27ac at H3K27ac tRCC-up sites
0	0.071429	tRCC vs. ccRCC using H3K27ac at H3K27ac tRCC-up sites			0	0.142857	tRCC vs. ccRCC using H3K27ac at H3K27ac tRCC-up sites
0	0.107143	tRCC vs. ccRCC using H3K27ac at H3K27ac tRCC-up sites			0	0.178571	tRCC vs. ccRCC using H3K27ac at H3K27ac tRCC-up sites
0	0.142857	tRCC vs. ccRCC using H3K27ac at H3K27ac tRCC-up sites			0	0.214286	tRCC vs. ccRCC using H3K27ac at H3K27ac tRCC-up sites
0	0.178571	tRCC vs. ccRCC using H3K27ac at H3K27ac tRCC-up sites			0	0.25	tRCC vs. ccRCC using H3K27ac at H3K27ac tRCC-up sites
0	0.214286	tRCC vs. ccRCC using H3K27ac at H3K27ac tRCC-up sites			0	0.285714	tRCC vs. ccRCC using H3K27ac at H3K27ac tRCC-up sites
0	0.25	tRCC vs. ccRCC using H3K27ac at H3K27ac tRCC-up sites			0	0.321429	tRCC vs. ccRCC using H3K27ac at H3K27ac tRCC-up sites
0	0.285714	tRCC vs. ccRCC using H3K27ac at H3K27ac tRCC-up sites			0	0.357143	tRCC vs. ccRCC using H3K27ac at H3K27ac tRCC-up sites
0	0.321429	tRCC vs. ccRCC using H3K27ac at H3K27ac tRCC-up sites			0	0.392857	tRCC vs. ccRCC using H3K27ac at H3K27ac tRCC-up sites
0.0909091	0.321429	tRCC vs. ccRCC using H3K27ac at H3K27ac tRCC-up sites			0	0.428571	tRCC vs. ccRCC using H3K27ac at H3K27ac tRCC-up sites
0.181818	0.321429	tRCC vs. ccRCC using H3K27ac at H3K27ac tRCC-up sites			0	0.464286	tRCC vs. ccRCC using H3K27ac at H3K27ac tRCC-up sites
0.181818	0.357143	tRCC vs. ccRCC using H3K27ac at H3K27ac tRCC-up sites			0	0.5	tRCC vs. ccRCC using H3K27ac at H3K27ac tRCC-up sites
0.181818	0.392857	tRCC vs. ccRCC using H3K27ac at H3K27ac tRCC-up sites			0	0.535714	tRCC vs. ccRCC using H3K27ac at H3K27ac tRCC-up sites
0.181818	0.428571	tRCC vs. ccRCC using H3K27ac at H3K27ac tRCC-up sites			0	0.571429	tRCC vs. ccRCC using H3K27ac at H3K27ac tRCC-up sites
0.181818	0.464286	tRCC vs. ccRCC using H3K27ac at H3K27ac tRCC-up sites			0	0.607143	tRCC vs. ccRCC using H3K27ac at H3K27ac tRCC-up sites
0.181818	0.5	tRCC vs. ccRCC using H3K27ac at H3K27ac tRCC-up sites			0	0.642857	tRCC vs. ccRCC using H3K27ac at H3K27ac tRCC-up sites
0.181818	0.535714	tRCC vs. ccRCC using H3K27ac at H3K27ac tRCC-up sites			0	0.678571	tRCC vs. ccRCC using H3K27ac at H3K27ac tRCC-up sites
0.181818	0.571429	tRCC vs. ccRCC using H3K27ac at H3K27ac tRCC-up sites			0	0.714286	tRCC vs. ccRCC using H3K27ac at H3K27ac tRCC-up sites
0.181818	0.607143	tRCC vs. ccRCC using H3K27ac at H3K27ac tRCC-up sites			0	0.75	tRCC vs. ccRCC using H3K27ac at H3K27ac tRCC-up sites
0.181818	0.642857	tRCC vs. ccRCC using H3K27ac at H3K27ac tRCC-up sites			0	0.785714	tRCC vs. ccRCC using H3K27ac at H3K27ac tRCC-up sites
0.181818	0.678571	tRCC vs. ccRCC using H3K27ac at H3K27ac tRCC-up sites			0.111111	0.785714	tRCC vs. ccRCC using H3K27ac at H3K27ac tRCC-up sites
0.181818	0.714286	tRCC vs. ccRCC using H3K27ac at H3K27ac tRCC-up sites			0.222222	0.785714	tRCC vs. ccRCC using H3K27ac at H3K27ac tRCC-up sites
0.272727	0.714286	tRCC vs. ccRCC using H3K27ac at H3K27ac tRCC-up sites			0.333333	0.785714	tRCC vs. ccRCC using H3K27ac at H3K27ac tRCC-up sites
0.363636	0.714286	tRCC vs. ccRCC using H3K27ac at H3K27ac tRCC-up sites			0.333333	0.821429	tRCC vs. ccRCC using H3K27ac at H3K27ac tRCC-up sites
0.363636	0.75	tRCC vs. ccRCC using H3K27ac at H3K27ac tRCC-up sites			0.333333	0.857143	tRCC vs. ccRCC using H3K27ac at H3K27ac tRCC-up sites
0.363636	0.785714	tRCC vs. ccRCC using H3K27ac at H3K27ac tRCC-up sites			0.444444	0.857143	tRCC vs. ccRCC using H3K27ac at H3K27ac tRCC-up sites
0.454545	0.785714	tRCC vs. ccRCC using H3K27ac at H3K27ac tRCC-up sites			0.444444	0.892857	tRCC vs. ccRCC using H3K27ac at H3K27ac tRCC-up sites
0.454545	0.821429	tRCC vs. ccRCC using H3K27ac at H3K27ac tRCC-up sites			0.444444	0.928571	tRCC vs. ccRCC using H3K27ac at H3K27ac tRCC-up sites
0.454545	0.857143	tRCC vs. ccRCC using H3K27ac at H3K27ac tRCC-up sites			0.555556	0.928571	tRCC vs. ccRCC using H3K27ac at H3K27ac tRCC-up sites
0.454545	0.892857	tRCC vs. ccRCC using H3K27ac at H3K27ac tRCC-up sites			0.666667	0.928571	tRCC vs. ccRCC using H3K27ac at H3K27ac tRCC-up sites
0.454545	0.928571	tRCC vs. ccRCC using H3K27ac at H3K27ac tRCC-up sites			0.666667	0.964286	tRCC vs. ccRCC using H3K27ac at H3K27ac tRCC-up sites
0.454545	0.964286	tRCC vs. ccRCC using H3K27ac at H3K27ac tRCC-up sites			0.777778	0.964286	tRCC vs. ccRCC using H3K27ac at H3K27ac tRCC-up sites
0.545455	0.964286	tRCC vs. ccRCC using H3K27ac at H3K27ac tRCC-up sites			0.777778	1	tRCC vs. ccRCC using H3K27ac at H3K27ac tRCC-up sites
0.545455	1	tRCC vs. ccRCC using H3K27ac at H3K27ac tRCC-up sites			0.888889	1	tRCC vs. ccRCC using H3K27ac at H3K27ac tRCC-up sites
0.636364	1	tRCC vs. ccRCC using H3K27ac at H3K27ac tRCC-up sites			1	1	tRCC vs. ccRCC using H3K27ac at H3K27ac tRCC-up sites
0.727273	1	tRCC vs. ccRCC using H3K27ac at H3K27ac tRCC-up sites			0	0	tRCC vs. ccRCC using H3K4me3 at H3K4me3 tRCC-up sites
0.818182	1	tRCC vs. ccRCC using H3K27ac at H3K27ac tRCC-up sites			0	0.037037	tRCC vs. ccRCC using H3K4me3 at H3K4me3 tRCC-up sites
0.909091	1	tRCC vs. ccRCC using H3K27ac at H3K27ac tRCC-up sites			0	0.074074	tRCC vs. ccRCC using H3K4me3 at H3K4me3 tRCC-up sites
1	1	tRCC vs. ccRCC using H3K27ac at H3K27ac tRCC-up sites			0.111111	0.074074	tRCC vs. ccRCC using H3K4me3 at H3K4me3 tRCC-up sites
0	0	tRCC vs. ccRCC using H3K4me3 at H3K4me3 tRCC-up sites			0.111111	0.111111	tRCC vs. ccRCC using H3K4me3 at H3K4me3 tRCC-up sites
0	0.037037	tRCC vs. ccRCC using H3K4me3 at H3K4me3 tRCC-up sites			0.111111	0.148148	tRCC vs. ccRCC using H3K4me3 at H3K4me3 tRCC-up sites
0	0.074074	tRCC vs. ccRCC using H3K4me3 at H3K4me3 tRCC-up sites			0.111111	0.185185	tRCC vs. ccRCC using H3K4me3 at H3K4me3 tRCC-up sites
0.0833333	0.074074	tRCC vs. ccRCC using H3K4me3 at H3K4me3 tRCC-up sites			0.111111	0.222222	tRCC vs. ccRCC using H3K4me3 at H3K4me3 tRCC-up sites
0.0833333	0.111111	tRCC vs. ccRCC using H3K4me3 at H3K4me3 tRCC-up sites			0.111111	0.259259	tRCC vs. ccRCC using H3K4me3 at H3K4me3 tRCC-up sites
0.0833333	0.148148	tRCC vs. ccRCC using H3K4me3 at H3K4me3 tRCC-up sites			0.111111	0.296296	tRCC vs. ccRCC using H3K4me3 at H3K4me3 tRCC-up sites
0.0833333	0.185185	tRCC vs. ccRCC using H3K4me3 at H3K4me3 tRCC-up sites			0.111111	0.333333	tRCC vs. ccRCC using H3K4me3 at H3K4me3 tRCC-up sites
0.0833333	0.222222	tRCC vs. ccRCC using H3K4me3 at H3K4me3 tRCC-up sites			0.111111	0.37037	tRCC vs. ccRCC using H3K4me3 at H3K4me3 tRCC-up sites
0.0833333	0.259259	tRCC vs. ccRCC using H3K4me3 at H3K4me3 tRCC-up sites			0.111111	0.407407	tRCC vs. ccRCC using H3K4me3 at H3K4me3 tRCC-up sites
0.0833333	0.296296	tRCC vs. ccRCC using H3K4me3 at H3K4me3 tRCC-up sites			0.111111	0.444444	tRCC vs. ccRCC using H3K4me3 at H3K4me3 tRCC-up sites
0.0833333	0.333333	tRCC vs. ccRCC using H3K4me3 at H3K4me3 tRCC-up sites			0.111111	0.481481	tRCC vs. ccRCC using H3K4me3 at H3K4me3 tRCC-up sites
0.0833333	0.37037	tRCC vs. ccRCC using H3K4me3 at H3K4me3 tRCC-up sites			0.222222	0.481481	tRCC vs. ccRCC using H3K4me3 at H3K4me3 tRCC-up sites
0.0833333	0.407407	tRCC vs. ccRCC using H3K4me3 at H3K4me3 tRCC-up sites			0.222222	0.518519	tRCC vs. ccRCC using H3K4me3 at H3K4me3 tRCC-up sites
0.166667	0.407407	tRCC vs. ccRCC using H3K4me3 at H3K4me3 tRCC-up sites			0.222222	0.555556	tRCC vs. ccRCC using H3K4me3 at H3K4me3 tRCC-up sites
0.166667	0.444444	tRCC vs. ccRCC using H3K4me3 at H3K4me3 tRCC-up sites			0.222222	0.592593	tRCC vs. ccRCC using H3K4me3 at H3K4me3 tRCC-up sites
0.166667	0.481481	tRCC vs. ccRCC using H3K4me3 at H3K4me3 tRCC-up sites			0.333333	0.592593	tRCC vs. ccRCC using H3K4me3 at H3K4me3 tRCC-up sites
0.166667	0.518519	tRCC vs. ccRCC using H3K4me3 at H3K4me3 tRCC-up sites			0.333333	0.62963	tRCC vs. ccRCC using H3K4me3 at H3K4me3 tRCC-up sites
0.166667	0.555556	tRCC vs. ccRCC using H3K4me3 at H3K4me3 tRCC-up sites			0.333333	0.666667	tRCC vs. ccRCC using H3K4me3 at H3K4me3 tRCC-up sites
0.166667	0.592593	tRCC vs. ccRCC using H3K4me3 at H3K4me3 tRCC-up sites			0.333333	0.703704	tRCC vs. ccRCC using H3K4me3 at H3K4me3 tRCC-up sites
0.166667	0.62963	tRCC vs. ccRCC using H3K4me3 at H3K4me3 tRCC-up sites			0.444444	0.703704	tRCC vs. ccRCC using H3K4me3 at H3K4me3 tRCC-up sites
0.166667	0.666667	tRCC vs. ccRCC using H3K4me3 at H3K4me3 tRCC-up sites			0.444444	0.740741	tRCC vs. ccRCC using H3K4me3 at H3K4me3 tRCC-up sites
0.166667	0.703704	tRCC vs. ccRCC using H3K4me3 at H3K4me3 tRCC-up sites			0.555556	0.740741	tRCC vs. ccRCC using H3K4me3 at H3K4me3 tRCC-up sites
0.166667	0.740741	tRCC vs. ccRCC using H3K4me3 at H3K4me3 tRCC-up sites			0.555556	0.777778	tRCC vs. ccRCC using H3K4me3 at H3K4me3 tRCC-up sites
0.166667	0.777778	tRCC vs. ccRCC using H3K4me3 at H3K4me3 tRCC-up sites			0.555556	0.814815	tRCC vs. ccRCC using H3K4me3 at H3K4me3 tRCC-up sites
0.166667	0.814815	tRCC vs. ccRCC using H3K4me3 at H3K4me3 tRCC-up sites			0.666667	0.814815	tRCC vs. ccRCC using H3K4me3 at H3K4me3 tRCC-up sites
0.25	0.814815	tRCC vs. ccRCC using H3K4me3 at H3K4me3 tRCC-up sites			0.666667	0.851852	tRCC vs. ccRCC using H3K4me3 at H3K4me3 tRCC-up sites
0.333333	0.814815	tRCC vs. ccRCC using H3K4me3 at H3K4me3 tRCC-up sites			0.666667	0.888889	tRCC vs. ccRCC using H3K4me3 at H3K4me3 tRCC-up sites
0.333333	0.851852	tRCC vs. ccRCC using H3K4me3 at H3K4me3 tRCC-up sites			0.666667	0.925926	tRCC vs. ccRCC using H3K4me3 at H3K4me3 tRCC-up sites
0.333333	0.888889	tRCC vs. ccRCC using H3K4me3 at H3K4me3 tRCC-up sites			0.777778	0.925926	tRCC vs. ccRCC using H3K4me3 at H3K4me3 tRCC-up sites
0.416667	0.888889	tRCC vs. ccRCC using H3K4me3 at H3K4me3 tRCC-up sites			0.777778	0.962963	tRCC vs. ccRCC using H3K4me3 at H3K4me3 tRCC-up sites
0.5	0.888889	tRCC vs. ccRCC using H3K4me3 at H3K4me3 tRCC-up sites			0.777778	1	tRCC vs. ccRCC using H3K4me3 at H3K4me3 tRCC-up sites
0.583333	0.888889	tRCC vs. ccRCC using H3K4me3 at H3K4me3 tRCC-up sites			0.888889	1	tRCC vs. ccRCC using H3K4me3 at H3K4me3 tRCC-up sites
0.666667	0.888889	tRCC vs. ccRCC using H3K4me3 at H3K4me3 tRCC-up sites			1	1	tRCC vs. ccRCC using H3K4me3 at H3K4me3 tRCC-up sites
0.666667	0.925926	tRCC vs. ccRCC using H3K4me3 at H3K4me3 tRCC-up sites			0	0	tRCC vs. HP integration
0.666667	0.962963	tRCC vs. ccRCC using H3K4me3 at H3K4me3 tRCC-up sites			0	0.037037	tRCC vs. HP integration
0.75	0.962963	tRCC vs. ccRCC using H3K4me3 at H3K4me3 tRCC-up sites			0	0.074074	tRCC vs. HP integration
0.833333	0.962963	tRCC vs. ccRCC using H3K4me3 at H3K4me3 tRCC-up sites			0	0.111111	tRCC vs. HP integration
0.833333	1	tRCC vs. ccRCC using H3K4me3 at H3K4me3 tRCC-up sites			0	0.148148	tRCC vs. HP integration
0.916667	1	tRCC vs. ccRCC using H3K4me3 at H3K4me3 tRCC-up sites			0	0.185185	tRCC vs. HP integration
1	1	tRCC vs. ccRCC using H3K4me3 at H3K4me3 tRCC-up sites			0	0.222222	tRCC vs. HP integration
0	0	tRCC vs. ccRCC integration			0	0.259259	tRCC vs. HP integration
0	0.037037	tRCC vs. ccRCC integration			0	0.296296	tRCC vs. HP integration
0	0.074074	tRCC vs. ccRCC integration			0	0.333333	tRCC vs. HP integration
0	0.111111	tRCC vs. ccRCC integration			0	0.37037	tRCC vs. HP integration
0	0.148148	tRCC vs. ccRCC integration			0	0.407407	tRCC vs. HP integration
0	0.185185	tRCC vs. ccRCC integration			0	0.444444	tRCC vs. HP integration
0	0.222222	tRCC vs. ccRCC integration			0	0.481481	tRCC vs. HP integration
0	0.259259	tRCC vs. ccRCC integration			0	0.518519	tRCC vs. HP integration
0	0.296296	tRCC vs. ccRCC integration			0	0.555556	tRCC vs. HP integration
0	0.333333	tRCC vs. ccRCC integration			0	0.592593	tRCC vs. HP integration
0	0.37037	tRCC vs. ccRCC integration			0	0.62963	tRCC vs. HP integration
0	0.407407	tRCC vs. ccRCC integration			0	0.666667	tRCC vs. HP integration
0	0.444444	tRCC vs. ccRCC integration			0	0.703704	tRCC vs. HP integration
0	0.481481	tRCC vs. ccRCC integration			0	0.740741	tRCC vs. HP integration
0	0.518519	tRCC vs. ccRCC integration			0	0.777778	tRCC vs. HP integration
0	0.555556	tRCC vs. ccRCC integration			0	0.814815	tRCC vs. HP integration
0	0.592593	tRCC vs. ccRCC integration			0.111111	0.814815	tRCC vs. HP integration
0	0.62963	tRCC vs. ccRCC integration			0.222222	0.814815	tRCC vs. HP integration
0.0909091	0.62963	tRCC vs. ccRCC integration			0.222222	0.851852	tRCC vs. HP integration
0.0909091	0.666667	tRCC vs. ccRCC integration			0.333333	0.851852	tRCC vs. HP integration
0.181818	0.666667	tRCC vs. ccRCC integration			0.333333	0.888889	tRCC vs. HP integration
0.272727	0.666667	tRCC vs. ccRCC integration			0.333333	0.925926	tRCC vs. HP integration
0.272727	0.703704	tRCC vs. ccRCC integration			0.444444	0.925926	tRCC vs. HP integration
0.363636	0.703704	tRCC vs. ccRCC integration			0.555556	0.925926	tRCC vs. HP integration
0.363636	0.740741	tRCC vs. ccRCC integration			0.666667	0.925926	tRCC vs. HP integration
0.454545	0.740741	tRCC vs. ccRCC integration			0.666667	0.962963	tRCC vs. HP integration
0.454545	0.777778	tRCC vs. ccRCC integration			0.666667	1	tRCC vs. HP integration
0.454545	0.814815	tRCC vs. ccRCC integration			0.777778	1	tRCC vs. HP integration
0.454545	0.851852	tRCC vs. ccRCC integration			0.888889	1	tRCC vs. HP integration
0.454545	0.888889	tRCC vs. ccRCC integration			1	1	tRCC vs. HP integration
0.454545	0.925926	tRCC vs. ccRCC integration
0.454545	0.962963	tRCC vs. ccRCC integration
0.454545	1	tRCC vs. ccRCC integration
0.545455	1	tRCC vs. ccRCC integration
0.636364	1	tRCC vs. ccRCC integration
0.727273	1	tRCC vs. ccRCC integration
0.818182	1	tRCC vs. ccRCC integration
0.909091	1	tRCC vs. ccRCC integration
1	1	tRCC vs. ccRCC integration

## Sheet: Fig 4B
bin	wilcoxon_p_value	n.values
<0.004	0.711	252
0.004-0.008	0.268	117
0.008-0.012	0.0440	90
0.012-0.016	0.0104	72
0.016-0.020	0.0119	90
0.020-0.024	0.00367	54
0.024-0.028	0.00367	45
0.028-0.032	0.000871	54
>0.032	0.000950	396

## Sheet: Fig 4D
Response_binary	Difference_Percentage
No change or response	-0.05657
Progression of disease	25.4024
No change or response	-3.5981
No change or response	-4.90338
No change or response	-10.0977
Progression of disease	0.222982
No change or response	-7.22106
Progression of disease	6.58454
No change or response	5.27605
No change or response	-5.48117
Progression of disease	3.73761
No change or response	4.63211
Progression of disease	7.89421
No change or response	-4.90915
No change or response	-2.77809
No change or response	2.42245
No change or response	19.8812

## Sheet: Fig S1D
CpG islands
		A498	786O	UOK109	FU-UR1	s-TFE	UOK146	Caki1	769P	KRMC2
	A498	1.00	0.57	0.51	0.37	0.27	0.31	0.31	0.33	0.44
	786O	0.57	1.00	0.59	0.52	0.31	0.41	0.35	0.36	0.46
	UOK109	0.51	0.59	1.00	0.62	0.43	0.49	0.41	0.43	0.51
	FU-UR1	0.37	0.52	0.62	1.00	0.48	0.58	0.48	0.48	0.55
	s-TFE	0.27	0.31	0.43	0.48	1.00	0.54	0.49	0.50	0.51
	UOK146	0.31	0.41	0.49	0.58	0.54	1.00	0.53	0.58	0.55
	Caki1	0.31	0.35	0.41	0.48	0.49	0.53	1.00	0.56	0.58
	769P	0.33	0.36	0.43	0.48	0.50	0.58	0.56	1.00	0.58
	KRMC2	0.44	0.46	0.51	0.55	0.51	0.55	0.58	0.58	1.00
non-CpG islands
		A498	786O	UOK109	FU-UR1	s-TFE	UOK146	Caki1	769P	KRMC2
	cA498	1.00	0.57	0.51	0.37	0.27	0.31	0.31	0.33	0.44
	c786O	0.57	1.00	0.59	0.52	0.31	0.41	0.35	0.36	0.46
	UOK109	0.51	0.59	1.00	0.62	0.43	0.49	0.41	0.43	0.51
	FU-UR1	0.37	0.52	0.62	1.00	0.48	0.58	0.48	0.48	0.55
	s-TFE	0.27	0.31	0.43	0.48	1.00	0.54	0.49	0.50	0.51
	UOK146	0.31	0.41	0.49	0.58	0.54	1.00	0.53	0.58	0.55
	Caki1	0.31	0.35	0.41	0.48	0.49	0.53	1.00	0.56	0.58
	769P	0.33	0.36	0.43	0.48	0.50	0.58	0.56	1.00	0.58
	KRMC2	0.44	0.46	0.51	0.55	0.51	0.55	0.58	0.58	1.00

[truncated: 12 more sheets: Fig S2B, Fig S2C, Fig S3A, Fig S3B, Fig S3C, Fig S4B, Fig S5B, Fig S5D, Fig S6C, Fig S7C, Fig S7D, Fig S7E]
